# Supplementary material for: Population in floodplains or close to sea level increased in US but declined in some counties—especially among Black residents
Source: Environ Res Lett. Author manuscript; Available in PMC 2025 Mar 14. (PMC11908447; doi:10.1088/1748-9326/acadf5)
Supplement: State and County Results [file NIHMS1876714-supplement-State_and_County_Results.zip]

Archive with 31 entries (29 files):
- state_and_county/county_results/
- state_and_county/county_results/Black_in_storm_surge_A_zone.xlsx
- state_and_county/county_results/Black_population_below_1m_shows_combined_effect_of_sea_rise_and_migration.xlsx
- state_and_county/county_results/Black_population_shows_net_migration_into_or_out_of_land_below_1m.xlsx
- state_and_county/county_results/Hispanic_in_riverine_A.xlsx
- state_and_county/county_results/Hispanic_population_below_1m_shows_combined_effect_of_sea_rise_and_migration.xlsx
- state_and_county/county_results/Hispanic_population_in_X500_zone.xlsx
- state_and_county/county_results/Hispanic_population_shows_net_migration_into_or_out_of_land_below_1m.xlsx
- state_and_county/county_results/population_below_1m_shows_combined_effect_of_sea_rise_and_migration.xlsx
- state_and_county/county_results/population_below_3m_shows_combined_effect_of_sea_rise_and_migration.xlsx
- state_and_county/county_results/population_in_riverine_A_zone.xlsx
- state_and_county/county_results/population_in_storm_surge_A_zone.xlsx
- state_and_county/county_results/population_in_X500_zone.csv
- state_and_county/county_results/population_shows_net_migration_into_or_out_of_land_below_1m.xlsx
- state_and_county/county_results/population_shows_net_migration_into_or_out_of_land_below_3m.xlsx
- state_and_county/county_results/Readme.docx
- state_and_county/county_results/Readme.pdf
- state_and_county/state_results/
- state_and_county/state_results/Readme.docx
- state_and_county/state_results/Readme.pdf
- state_and_county/state_results/state_population_by_elevation.xlsx
- state_and_county/state_results/state_population_by_elevation_Black.xlsx
- state_and_county/state_results/state_population_by_elevation_Hispanic.xlsx
- state_and_county/state_results/state_population_by_elevation_migration_only.xlsx
- state_and_county/state_results/state_population_by_elevation_migration_only_Black.xlsx
- state_and_county/state_results/state_population_by_flood_zone.xlsx
- state_and_county/state_results/state_population_by_floodzone_Black.xlsx
- state_and_county/state_results/state_population_by_floodzone_Hispanic.xlsx
- state_and_county/state_results/state_population_by_riverine_flood_zone.xlsx
- state_and_county/state_results/state_population_by_storm_surge_zone.xlsx
- state_and_county/state_results/state_population_X500.xlsx
