# Supplementary material for: Population in floodplains or close to sea level increased in US but declined in some counties—especially among Black residents
Source: Environ Res Lett. Author manuscript; Available in PMC 2025 Mar 14. (PMC11908447; doi:10.1088/1748-9326/acadf5)
Supplement: State and County Results [file NIHMS1876714-supplement-State_and_County_Results.zip › state_and_county/county_results/Black_in_storm_surge_A_zone.xlsx]

## Sheet: ME
	FIPSSTCO	COUNTY	1990	2000	2010	2020	Change	PCTchange
005	23005	Cumberland County	0	0	0	0	0	-9999
009	23009	Hancock County	0.354314	0.782446	0.897883	1.03979	0.685481	-9999
011	23011	Kennebec County	4.11063	1.52855	2.98074	9.56525	5.45462	-9999
013	23013	Knox County	0.214823	0.175225	0.890211	0.277393	0.0625705	-9999
015	23015	Lincoln County	0.0362468	0.282452	0.133986	1.66792	1.63167	-9999
019	23019	Penobscot County	0	0.190519	0.0778919	1.97289	1.97289	-9999
023	23023	Sagadahoc County	0.568081	0.431442	0.258245	1.43145	0.863364	-9999
027	23027	Waldo County	0.0766748	0.083546	0.221418	0.000645755	-0.076029	-9999
029	23029	Washington County	0.312495	0.248751	0.24032	1.97831	1.66582	-9999
031	23031	York County	0	1.03593	3.20804	0.044411	0.044411	-9999
ME			5.67327	4.75886	8.90874	17.9781	12.3048	-9999

## Sheet: NH
	FIPSSTCO	COUNTY	1990	2000	2010	2020	Change	PCTchange
015	33015	Rockingham County	16.1693	20.9947	14.5557	21.5641	5.39478	-9999
017	33017	Strafford County	0.230769	0.0752227	1.5618	0.78439	0.553621	-9999
NH			16.4001	21.07	16.1175	22.3485	5.9484	-9999

## Sheet: MA
	FIPSSTCO	COUNTY	1990	2000	2010	2020	Change	PCTchange
001	25001	Barnstable County	92.5321	267.882	174.681	314.132	221.6	-9999
005	25005	Bristol County	55.5937	61.4888	93.9106	155.535	99.9408	-9999
007	25007	Dukes County	9.08137	7.49668	14.0256	26.6051	17.5237	-9999
009	25009	Essex County	260.833	441.976	566.406	881.467	620.635	237.944
017	25017	Middlesex County	75.1583	114.713	188.058	390.036	314.878	-9999
019	25019	Nantucket County	5.32388	110.93	7.74923	12.2999	6.97603	-9999
021	25021	Norfolk County	137.666	183.155	361.791	549.155	411.489	298.904
023	25023	Plymouth County	201.971	190.989	254.127	174.442	-27.5298	-13.6305
025	25025	Suffolk County	1079.33	1244.56	1482.05	1839.09	759.761	70.3918
MA			1917.49	2623.19	3142.79	4342.76	2425.27	126.482

## Sheet: RI
	FIPSSTCO	COUNTY	1990	2000	2010	2020	Change	PCTchange
001	44001	Bristol County	15.3289	20.2657	32.5349	85.5994	70.2705	-9999
003	44003	Kent County	23.0431	32.6192	28.8521	40.1597	17.1166	-9999
005	44005	Newport County	214.888	287.419	156.67	143.748	-71.1402	-33.1057
007	44007	Providence County	11.6878	20.1801	64.6742	92.9663	81.2784	-9999
009	44009	Washington County	39.3255	35.4537	15.7795	34.0964	-5.22912	-9999
RI			304.274	395.938	298.511	396.57	92.2962	30.3333

## Sheet: CT
	FIPSSTCO	COUNTY	1990	2000	2010	2020	Change	PCTchange
007	09007	Middlesex County	0	0	0	0	0	-9999
011	09011	New London County	149.257	74.967	109.107	123.248	-26.0091	-17.4257
CT			149.257	74.967	109.107	123.248	-26.0091	-17.4257

## Sheet: NY
	FIPSSTCO	COUNTY	1990	2000	2010	2020	Change	PCTchange
001	36001	Albany County	340.51	260.185	337.911	433.4	92.8904	27.2798
005	36005	Bronx County	1543.78	1780.05	2610.8	2331.56	787.788	51.03
021	36021	Columbia County	0	0	0	0	0	-9999
027	36027	Dutchess County	21.6778	25.5311	17.7773	25.7821	4.10434	-9999
039	36039	Greene County	35.7065	62.4569	31.2229	20.3904	-15.3161	-9999
047	36047	Kings County	17632.6	14562.5	11755.8	11733.5	-5899.15	-33.4559
059	36059	Nassau County	4861.12	5313.41	6809.98	7948.49	3087.37	63.5115
061	36061	New York County	16954.3	16162.8	14321	13949.9	-3004.33	-17.7202
071	36071	Orange County	3.77097	5.16059	5.96096	5.90224	2.13127	-9999
079	36079	Putnam County	0	0.26955	1.00058	1.94528	1.94528	-9999
081	36081	Queens County	16065.9	18791.3	19089	20716.8	4650.9	28.9488
083	36083	Rensselaer County	0.391117	0.285771	2.84878	1.30503	0.913915	-9999
085	36085	Richmond County	283.762	239.314	341.16	585.222	301.459	106.237
087	36087	Rockland County	22.1377	22.2901	16.3813	21.7171	-0.420638	-9999
091	36091	Saratoga County	0	0	0	0	0	-9999
103	36103	Suffolk County	315.095	468.079	721.093	1013.09	697.994	221.518
111	36111	Ulster County	37.1139	44.2081	44.4535	45.485	8.37108	-9999
119	36119	Westchester County	772.777	573.882	686.254	857.848	85.0707	11.0084
NY			58890.7	58311.6	56792.7	59692.4	801.722	1.36137

## Sheet: NJ
	FIPSSTCO	COUNTY	1990	2000	2010	2020	Change	PCTchange
001	34001	Atlantic County	375.362	385.716	343.005	264.453	-110.909	-29.5471
003	34003	Bergen County	1867.72	2113.32	1936.25	2228.99	361.269	19.3428
005	34005	Burlington County	1965.44	2174.3	2707.14	3078.73	1113.29	56.6434
007	34007	Camden County	4156.91	4237.53	3500.84	2975.22	-1181.69	-28.4272
009	34009	Cape May County	1913.87	1727.01	1139.32	762.736	-1151.14	-60.147
011	34011	Cumberland County	329.962	408.967	179.963	186.39	-143.573	-43.5118
013	34013	Essex County	355.509	315.941	1406.79	1160.93	805.42	226.554
015	34015	Gloucester County	459.322	433.691	414.107	408.043	-51.279	-11.1641
017	34017	Hudson County	3928.65	5560.06	4887.98	5216.38	1287.73	32.7779
021	34021	Mercer County	29.3713	52.6106	13.5536	11.5463	-17.825	-9999
023	34023	Middlesex County	641.788	524.077	572.913	577.66	-64.1279	-9.99207
025	34025	Monmouth County	766.483	994.401	1366.74	1687.17	920.683	120.118
029	34029	Ocean County	344.625	398.35	560.937	574.525	229.9	66.7103
031	34031	Passaic County	48.9503	66.2741	66.0185	72.596	23.6457	-9999
033	34033	Salem County	964.989	1008.37	1074.66	1370.84	405.853	42.0578
035	34035	Somerset County	1.86065	3.09096	5.61982	15.0455	13.1849	-9999
039	34039	Union County	248.664	391.223	621.135	695.304	446.64	179.616
NJ			18399.5	20794.9	20797	21286.6	2887.07	15.6911

## Sheet: PA
	FIPSSTCO	COUNTY	1990	2000	2010	2020	Change	PCTchange
017	42017	Bucks County	35.5163	74.9807	70.1882	79.5655	44.0492	-9999
045	42045	Delaware County	348.807	418.883	958.725	591.25	242.442	69.5061
091	42091	Montgomery County	0	0	0.126582	0	0	-9999
095	42095	Northampton County	0	0	0	0	0	-9999
101	42101	Philadelphia County	4123.58	4202.42	4150.61	3712.58	-411.004	-9.96715
PA			4507.91	4696.28	5179.65	4383.4	-124.512	-2.76208

## Sheet: DE
	FIPSSTCO	COUNTY	1990	2000	2010	2020	Change	PCTchange
001	10001	Kent County	114.898	187.958	219.095	263.186	148.289	129.061
003	10003	New Castle County	1369.74	1164.13	1749.06	1834.52	464.774	33.9314
005	10005	Sussex County	182.629	241.079	345.815	398.624	215.995	118.27
DE			1667.27	1593.17	2313.97	2496.33	829.058	49.7254

## Sheet: DC
	FIPSSTCO	COUNTY	1990	2000	2010	2020	Change	PCTchange
001	11001	District Of Columbia	2238.62	2430.1	2733.47	2348.5	109.875	4.90813
DC			2238.62	2430.1	2733.47	2348.5	109.875	4.90813

[truncated: 14 more sheets: VA, MD, NC, SC, GA, FL, AL, MS, TX, LA, CA, OR, WA, HI]
