# Supplementary material for: Population in floodplains or close to sea level increased in US but declined in some counties—especially among Black residents
Source: Environ Res Lett. Author manuscript; Available in PMC 2025 Mar 14. (PMC11908447; doi:10.1088/1748-9326/acadf5)
Supplement: State and County Results [file NIHMS1876714-supplement-State_and_County_Results.zip › state_and_county/county_results/Black_population_below_1m_shows_combined_effect_of_sea_rise_and_migration.xlsx]

## Sheet: ME
	FIPSSTCO	COUNTY	1990	2000	2010	2020	Change	PCTchange
005	23005	Cumberland County	0.974615	2.31442	1.8825	3.79921	2.82459	-9999
009	23009	Hancock County	0.0623711	1.22856	0.836882	0.247235	0.184864	-9999
011	23011	Kennebec County	0.00314012	0.000132595	0.0466093	0.511805	0.508665	-9999
013	23013	Knox County	0.187846	0.0976739	0.46526	0.166573	-0.0212731	-9999
015	23015	Lincoln County	0.0192308	0.235377	0.145118	1.37039	1.35116	-9999
019	23019	Penobscot County	0	0.0884514	0.0202988	0.0379328	0.0379328	-9999
023	23023	Sagadahoc County	0.20303	0.522775	0.307043	2.74102	2.53799	-9999
027	23027	Waldo County	0	0.00332729	0	0	0	-9999
029	23029	Washington County	0.0640145	0.337816	0.128248	1.17427	1.11025	-9999
031	23031	York County	1.0405	3.99523	4.65098	8.98651	7.94601	-9999
ME			2.55475	8.82375	8.48294	19.0349	16.4802	-9999

## Sheet: NH
	FIPSSTCO	COUNTY	1990	2000	2010	2020	Change	PCTchange
015	33015	Rockingham County	7.73127	12.2553	11.7873	10.4664	2.73517	-9999
017	33017	Strafford County	0.239996	0.0141265	0.0231283	0.481813	0.241817	-9999
NH			7.97127	12.2694	11.8104	10.9483	2.97699	-9999

## Sheet: MA
	FIPSSTCO	COUNTY	1990	2000	2010	2020	Change	PCTchange
001	25001	Barnstable County	12.5256	55.5445	29.9002	51.1581	38.6326	-9999
005	25005	Bristol County	5.24838	6.92899	8.2239	23.839	18.5906	-9999
007	25007	Dukes County	1.71105	2.05976	4.76219	10.9678	9.25672	-9999
009	25009	Essex County	22.7031	53.8464	83.7232	151.641	128.937	-9999
017	25017	Middlesex County	1167.36	1379.79	1616.73	1830.73	663.374	56.827
019	25019	Nantucket County	2.2012	55.7526	6.69456	11.3854	9.18421	-9999
021	25021	Norfolk County	41.2998	63.9402	113.381	161.592	120.292	-9999
023	25023	Plymouth County	22.2775	23.0212	40.4192	39.6906	17.4131	-9999
025	25025	Suffolk County	3492.59	2876.01	2767.3	3215.53	-277.066	-7.93295
MA			4767.92	4516.89	4671.13	5496.53	728.615	15.2816

## Sheet: RI
	FIPSSTCO	COUNTY	1990	2000	2010	2020	Change	PCTchange
001	44001	Bristol County	0.706457	1.31673	5.2029	11.315	10.6086	-9999
003	44003	Kent County	1.40727	1.76195	4.56133	4.34371	2.93644	-9999
005	44005	Newport County	12.1173	14.8858	5.48766	5.31309	-6.80421	-9999
007	44007	Providence County	0.275494	1.65272	0.106201	5.1448	4.86931	-9999
009	44009	Washington County	3.42896	5.42032	1.52269	4.2315	0.802548	-9999
RI			17.9355	25.0376	16.8808	30.3481	12.4127	-9999

## Sheet: CT
	FIPSSTCO	COUNTY	1990	2000	2010	2020	Change	PCTchange
001	09001	Fairfield County	1079.35	1115.23	902.861	935.222	-144.127	-13.3532
003	09003	Hartford County	0	0	0	0.1022	0.1022	-9999
007	09007	Middlesex County	7.51869	2.98529	2.48878	1.84347	-5.67523	-9999
009	09009	New Haven County	32.7765	61.8001	87.7494	141.285	108.508	-9999
011	09011	New London County	20.4374	8.86041	8.1248	11.4962	-8.94128	-9999
CT			1140.08	1188.87	1001.22	1089.95	-50.1333	-4.39734

## Sheet: NY
	FIPSSTCO	COUNTY	1990	2000	2010	2020	Change	PCTchange
001	36001	Albany County	0.0384681	0.0197608	0.0192313	0.0505565	0.0120883	-9999
005	36005	Bronx County	40.6194	125.836	95.3789	148.069	107.45	-9999
021	36021	Columbia County	1.25634	0.864554	9.87569	6.82955	5.57322	-9999
027	36027	Dutchess County	1.07979	2.26672	2.74716	5.13703	4.05724	-9999
039	36039	Greene County	4.81544	13.2292	6.08379	3.46438	-1.35106	-9999
047	36047	Kings County	1380.89	2882.35	2828.88	3869.76	2488.87	180.237
059	36059	Nassau County	1017.53	1434.03	1889.81	2540.68	1523.15	149.691
061	36061	New York County	727.604	846.284	838.866	1391.5	663.892	91.2436
071	36071	Orange County	1.75781	1.86989	0.593372	0.0340316	-1.72377	-9999
079	36079	Putnam County	0	0.0555363	0.387525	0.698127	0.698127	-9999
081	36081	Queens County	5636.1	6495.38	6405.17	8108.74	2472.65	43.8716
083	36083	Rensselaer County	0.150825	0.593853	0.120781	0.161341	0.0105154	-9999
085	36085	Richmond County	39.7017	59.6781	130.586	99.9623	60.2607	-9999
087	36087	Rockland County	5.10778	10.2536	6.68275	14.1179	9.01009	-9999
091	36091	Saratoga County	0	0	0	0	0	-9999
103	36103	Suffolk County	113.052	202.464	319.681	464.674	351.622	311.026
111	36111	Ulster County	4.01506	13.3684	14.1874	17.1589	13.1438	-9999
119	36119	Westchester County	134.762	111.921	59.3616	100.279	-34.4821	-25.5875
NY			9108.48	12200.5	12608.4	16771.3	7662.84	84.1286

## Sheet: NJ
	FIPSSTCO	COUNTY	1990	2000	2010	2020	Change	PCTchange
001	34001	Atlantic County	5402.38	5738.56	5698.42	5588.73	186.353	3.44946
003	34003	Bergen County	220.789	377.915	431.452	522.132	301.343	136.484
005	34005	Burlington County	414.755	521.564	463.412	591.706	176.951	42.6641
007	34007	Camden County	170.131	389.259	305.509	400.271	230.14	135.272
009	34009	Cape May County	1086.75	968.243	628.859	466.228	-620.519	-57.0987
011	34011	Cumberland County	83.0691	86.4945	94.6255	113.537	30.4683	-9999
013	34013	Essex County	104.249	77.339	60.8962	134.439	30.1898	28.9592
015	34015	Gloucester County	35.3248	60.5382	48.6373	76.6958	41.371	-9999
017	34017	Hudson County	702.517	1002.36	1047.84	1089.96	387.44	55.1503
021	34021	Mercer County	0.0563471	0	2.65294	2.90503	2.84868	-9999
023	34023	Middlesex County	33.1549	54.2084	101.805	118.851	85.6963	-9999
025	34025	Monmouth County	205.852	270.339	446.349	585.136	379.283	184.25
027		Morris County	0	0		0	0	-9999
029	34029	Ocean County	40.638	81.101	124.342	117.54	76.9019	-9999
031	34031	Passaic County	0.0889365	0.0847883	0.034479	0.310054	0.221117	-9999
033	34033	Salem County	1491.85	1589.04	1492.82	1810.67	318.818	21.3707
035	34035	Somerset County	0	0	0	0	0	-9999
039	34039	Union County	35.3504	19.1828	35.0131	40.0076	4.65722	-9999
NJ			10027	11236.2	10982.7	11659.1	1632.16	16.2778

## Sheet: PA
	FIPSSTCO	COUNTY	1990	2000	2010	2020	Change	PCTchange
017	42017	Bucks County	1.79739	1.27888	5.63278	3.39684	1.59945	-9999
045	42045	Delaware County	7.23172	3.3334	15.7884	19.1196	11.8879	-9999
091	42091	Montgomery County	0	0	0	0.933333	0.933333	-9999
095	42095	Northampton County	0	0	0	0	0	-9999
101	42101	Philadelphia County	976.609	835.632	930.12	858.975	-117.633	-12.0451
PA			985.638	840.245	951.542	882.425	-103.213	-10.4716

## Sheet: DE
	FIPSSTCO	COUNTY	1990	2000	2010	2020	Change	PCTchange
001	10001	Kent County	30.6046	53.4435	24.4955	54.18	23.5754	-9999
003	10003	New Castle County	397.273	258.483	444.035	507.333	110.06	27.7039
005	10005	Sussex County	49.2563	84.7054	166.908	178.804	129.548	-9999
DE			477.134	396.632	635.438	740.317	263.183	55.1592

## Sheet: DC
	FIPSSTCO	COUNTY	1990	2000	2010	2020	Change	PCTchange
001	11001	District of Columbia	29.0227	25.5762	143.372	86.5322	57.5095	-9999
DC			29.0227	25.5762	143.372	86.5322	57.5095	-9999

[truncated: 15 more sheets: VA, MD, NC, SC, GA, FLE, FLW, AL, MS, TX, LA, CA, OR, WA, HI]
