# Supplementary material for: Population in floodplains or close to sea level increased in US but declined in some counties—especially among Black residents
Source: Environ Res Lett. Author manuscript; Available in PMC 2025 Mar 14. (PMC11908447; doi:10.1088/1748-9326/acadf5)
Supplement: State and County Results [file NIHMS1876714-supplement-State_and_County_Results.zip › state_and_county/county_results/Black_population_shows_net_migration_into_or_out_of_land_below_1m.xlsx]

## Sheet: ME
	FIPSSTCO	COUNTY	1990	2000	2010	2020	Change	PCTchange
005	23005	Cumberland County	1.01732	2.58511	1.91447	3.79921	2.78189	-9999
009	23009	Hancock County	0.0628365	1.27778	0.836918	0.247235	0.184398	-9999
011	23011	Kennebec County	0.00314035	0.000132595	0.0466792	0.511805	0.508664	-9999
013	23013	Knox County	0.194414	0.113572	0.479268	0.166573	-0.0278412	-9999
015	23015	Lincoln County	0.0192308	0.235377	0.0515785	1.37039	1.35116	-9999
019	23019	Penobscot County	0	0.0884514	0.0202988	0.0379328	0.0379328	-9999
023	23023	Sagadahoc County	0.20303	0.552367	0.307044	2.74102	2.53799	-9999
027	23027	Waldo County	0	0.00332723	0	0	0	-9999
029	23029	Washington County	0.0641697	0.35475	0.128248	1.17427	1.1101	-9999
031	23031	York County	1.23306	4.1547	5.00719	8.98651	7.75345	-9999
ME			2.7972	9.36556	8.7917	19.0349	16.2377	-9999

## Sheet: NH
	FIPSSTCO	COUNTY	1990	2000	2010	2020	Change	PCTchange
015	33015	Rockingham County	8.96248	12.9198	11.9864	10.4664	1.50396	-9999
017	33017	Strafford County	0.239996	0.0210881	0.0383845	0.481813	0.241817	-9999
NH			9.20247	12.9409	12.0247	10.9483	1.74578	-9999

## Sheet: MA
	FIPSSTCO	COUNTY	1990	2000	2010	2020	Change	PCTchange
001	25001	Barnstable County	15.1665	63.1152	31.2539	51.1581	35.9916	-9999
005	25005	Bristol County	7.24087	8.29278	9.30404	23.839	16.5981	-9999
007	25007	Dukes County	1.78079	2.10928	4.83102	10.9678	9.18698	-9999
009	25009	Essex County	34.0256	68.1043	94.8766	151.641	117.615	-9999
017	25017	Middlesex County	1458.45	1595.23	1727.05	1830.73	372.279	25.5256
019	25019	Nantucket County	2.56783	69.2037	6.93726	11.3854	8.81759	-9999
021	25021	Norfolk County	45.4493	67.6266	118.719	161.592	116.143	-9999
023	25023	Plymouth County	24.7161	25.4371	41.7658	39.6906	14.9745	-9999
025	25025	Suffolk County	3866.55	3074.48	2889.46	3215.53	-651.02	-16.8372
MA			5455.95	4973.6	4924.19	5496.53	40.5856	0.743879

## Sheet: RI
	FIPSSTCO	COUNTY	1990	2000	2010	2020	Change	PCTchange
001	44001	Bristol County	0.918103	1.67322	5.69923	11.315	10.3969	-9999
003	44003	Kent County	1.83192	1.94705	4.81845	4.34371	2.51178	-9999
005	44005	Newport County	13.7721	16.4666	5.7625	5.31309	-8.45897	-9999
007	44007	Providence County	0.275494	1.71361	0.106281	5.1448	4.86931	-9999
009	44009	Washington County	4.17625	5.73057	1.60124	4.2315	0.0552509	-9999
RI			20.9738	27.5311	17.9877	30.3481	9.3743	-9999

## Sheet: CT
	FIPSSTCO	COUNTY	1990	2000	2010	2020	Change	PCTchange
001	09001	Fairfield County	1304.65	1274.63	966.396	935.222	-369.431	-28.3164
003	09003	Hartford County	0	0	0	0.1022	0.1022	-9999
007	09007	Middlesex County	8.71413	3.34626	2.634	1.84347	-6.87067	-9999
009	09009	New Haven County	43.7764	70.7607	92.873	141.285	97.5082	-9999
011	09011	New London County	22.8173	9.84488	8.734	11.4962	-11.3211	-9999
CT			1379.96	1358.58	1070.64	1089.95	-290.012	-21.016

## Sheet: NY
	FIPSSTCO	COUNTY	1990	2000	2010	2020	Change	PCTchange
001	36001	Albany County	0.0384681	0.0197608	0.0192313	0.0505565	0.0120883	-9999
005	36005	Bronx County	84.7728	159.015	98.6716	148.069	63.2962	-9999
021	36021	Columbia County	1.26448	0.912575	9.87645	6.82955	5.56508	-9999
027	36027	Dutchess County	2.2914	2.81833	2.74924	5.13703	2.84563	-9999
039	36039	Greene County	6.67262	14.8345	6.41915	3.46438	-3.20824	-9999
047	36047	Kings County	2750.92	3948.73	3341.75	3869.76	1118.84	40.6715
059	36059	Nassau County	1276.84	1655.04	2030.47	2540.68	1263.84	98.9825
061	36061	New York County	1062.97	1042.07	1038.39	1391.5	328.523	30.906
071	36071	Orange County	1.9513	2.06466	0.645245	0.0340316	-1.91727	-9999
079	36079	Putnam County	0	0.0558794	0.387525	0.698127	0.698127	-9999
081	36081	Queens County	7280.48	7611.47	7010.77	8108.74	828.26	11.3764
083	36083	Rensselaer County	0.218052	0.688436	0.143306	0.161341	-0.0567114	-9999
085	36085	Richmond County	54.8025	64.2454	136.471	99.9623	45.1598	-9999
087	36087	Rockland County	6.43279	11.0885	7.13901	14.1179	7.68508	-9999
091	36091	Saratoga County	0	0	0	0	0	-9999
103	36103	Suffolk County	148.625	232.423	339.816	464.674	316.049	212.648
111	36111	Ulster County	6.01956	15.8176	15.0181	17.1589	11.1393	-9999
119	36119	Westchester County	177.431	118.55	60.1133	100.279	-77.1517	-43.4826
NY			12861.7	14879.8	14098.9	16771.3	3909.58	30.397

## Sheet: NJ
	FIPSSTCO	COUNTY	1990	2000	2010	2020	Change	PCTchange
001	34001	Atlantic County	7924.18	7318.69	6406.4	5588.73	-2335.45	-29.4724
003	34003	Bergen County	290.333	442.43	460.176	522.132	231.8	79.8393
005	34005	Burlington County	507.456	592.623	507.562	591.706	84.2506	16.6025
007	34007	Camden County	283.46	490.716	331.583	400.271	116.811	41.2088
009	34009	Cape May County	1263.16	1066	661.772	466.228	-796.932	-63.0903
011	34011	Cumberland County	113.214	103.229	100.491	113.537	0.3231	0.285388
013	34013	Essex County	139.146	98.4106	74.2277	134.439	-4.70661	-3.38251
015	34015	Gloucester County	78.4636	88.0288	56.1647	76.6958	-1.76786	-9999
017	34017	Hudson County	835.516	1142.04	1097.57	1089.96	254.441	30.4532
021	34021	Mercer County	0.0563471	0	2.65294	2.90503	2.84868	-9999
023	34023	Middlesex County	48.3082	73.0067	110.953	118.851	70.5429	-9999
025	34025	Monmouth County	293.15	324.207	482.228	585.136	291.986	99.6029
027		Morris County	0	0		0	0	-9999
029	34029	Ocean County	69.4244	105.423	140.359	117.54	48.1155	-9999
031	34031	Passaic County	0.0977036	0.0847879	0.034479	0.310054	0.21235	-9999
033	34033	Salem County	1756.37	1771.14	1573.43	1810.67	54.2984	3.09152
035	34035	Somerset County	0	0	0	0	0	-9999
039	34039	Union County	50.9063	30.5023	40.5089	40.0076	-10.8987	-9999
NJ			13653.2	13646.5	12046.1	11659.1	-1994.13	-14.6055

## Sheet: PA
	FIPSSTCO	COUNTY	1990	2000	2010	2020	Change	PCTchange
017	42017	Bucks County	2.13561	1.73727	5.86465	3.39684	1.26123	-9999
045	42045	Delaware County	8.41022	4.62359	16.0443	19.1196	10.7094	-9999
091	42091	Montgomery County	0	0	0	0.933333	0.933333	-9999
095	42095	Northampton County	0	0	0	0	0	-9999
101	42101	Philadelphia County	1329.22	1033.44	1014.75	858.975	-470.243	-35.3774
PA			1339.76	1039.8	1036.66	882.425	-457.339	-34.1358

## Sheet: DE
	FIPSSTCO	COUNTY	1990	2000	2010	2020	Change	PCTchange
001	10001	Kent County	37.4593	59.5204	27.7513	54.18	16.7207	-9999
003	10003	New Castle County	480.698	308.607	542.753	507.333	26.6348	5.54087
005	10005	Sussex County	65.6643	98.3532	172.721	178.804	113.14	-9999
DE			583.822	466.481	743.225	740.317	156.495	26.8053

## Sheet: DC
	FIPSSTCO	COUNTY	1990	2000	2010	2020	Change	PCTchange
001	11001	District of Columbia	33.1607	27.3269	143.918	86.5322	53.3715	-9999
DC			33.1607	27.3269	143.918	86.5322	53.3715	-9999

[truncated: 15 more sheets: VA, MD, NC, SC, GA, FLE, FLW, AL, MS, TX, LA, CA, OR, WA, HI]
