# Supplementary material for: Population in floodplains or close to sea level increased in US but declined in some counties—especially among Black residents
Source: Environ Res Lett. Author manuscript; Available in PMC 2025 Mar 14. (PMC11908447; doi:10.1088/1748-9326/acadf5)
Supplement: State and County Results [file NIHMS1876714-supplement-State_and_County_Results.zip › state_and_county/county_results/Hispanic_in_riverine_A.xlsx]

## Sheet: ME
	FIPSSTCO	COUNTY	1990	2000	2010	2020	Change	PCTchange
001	23001	Androscoggin County	6.79088	15.1634	24.4085	26.5972	19.8064	-9999
003	23003	Aroostook County	0.0769231	0.742046	4.24374	4.37163	4.29471	-9999
005	23005	Cumberland County	0	0	0.001257	0	0	-9999
007	23007	Franklin County	0	0	0	0	0	-9999
009	23009	Hancock County	0.34553	0.912366	4.40485	8.94109	8.59556	-9999
011	23011	Kennebec County	6.27813	9.87154	25.4635	49.0351	42.757	-9999
013	23013	Knox County	0.168234	0.479061	0.830478	1.43711	1.26887	-9999
015	23015	Lincoln County	0.28647	0.215736	0.706291	0.394866	0.108396	-9999
017	23017	Oxford County	5.03594	10.5012	15.3877	43.7205	38.6845	-9999
019	23019	Penobscot County	0.297102	0.280766	0.432452	3.59012	3.29302	-9999
023	23023	Sagadahoc County	0.231878	0.0708898	0.243245	0.340544	0.108666	-9999
025	23025	Somerset County	0	0	0	0	0	-9999
027	23027	Waldo County	0.992058	1.00354	0.39614	4.03383	3.04177	-9999
029	23029	Washington County	0.085804	2.97391	1.99067	3.11911	3.03331	-9999
031	23031	York County	0.00894716	2.21153	1.7096	3.27377	3.26482	-9999
ME			20.5979	44.426	80.2184	148.855	128.257	-9999

## Sheet: NH
	FIPSSTCO	COUNTY	1990	2000	2010	2020	Change	PCTchange
001	33001	Belknap County	0	0	0	0	0	-9999
003	33003	Carroll County	4.82219	5.69946	16.3395	35.8696	31.0474	-9999
005	33005	Cheshire County	20.5861	21.5418	32.6471	69.2583	48.6722	-9999
007	33007	Coos County	8.49929	8.93836	18.0168	19.1318	10.6325	-9999
009	33009	Grafton County	13.7761	28.4727	45.177	87.6335	73.8574	-9999
011	33011	Hillsborough County	26.4487	48.1257	86.2231	199.764	173.316	-9999
013	33013	Merrimack County	12.6151	16.7615	35.7009	72.0325	59.4174	-9999
015	33015	Rockingham County	55.4275	83.9194	148.544	227.933	172.505	-9999
017	33017	Strafford County	11.6827	7.03996	13.0869	35.9806	24.2979	-9999
019	33019	Sullivan County	1.91639	3.77267	7.1509	30.89	28.9736	-9999
NH			155.774	224.272	402.886	778.493	622.719	399.758

## Sheet: MA
	FIPSSTCO	COUNTY	1990	2000	2010	2020	Change	PCTchange
001	25001	Barnstable County	0.623758	0.664137	0.435946	1.2685	0.644738	-9999
003	25003	Berkshire County	0	0	0	0	0	-9999
005	25005	Bristol County	46.9073	94.5877	155.569	263.719	216.811	-9999
007	25007	Dukes County	0	0	0	0	0	-9999
009	25009	Essex County	2439.5	2871.4	3335.24	4311.82	1872.32	76.7503
013	25013	Hampden County	110.999	184.008	279.865	458.382	347.383	312.961
015	25015	Hampshire County	0.00975095	0.00701064	0	0.00243968	-0.00731127	-9999
017	25017	Middlesex County	348.077	399.226	702.626	973.911	625.834	179.798
019	25019	Nantucket County	0	0	0	0	0	-9999
021	25021	Norfolk County	92.6465	131.673	231.463	374.217	281.57	-9999
023	25023	Plymouth County	203.528	209.256	294.054	388.131	184.604	90.7022
025	25025	Suffolk County	1.77361	3.79834	11.296	19.6082	17.8346	-9999
027	25027	Worcester County	175.938	468.091	1008.01	1335.91	1159.97	659.307
MA			3420	4362.71	6018.56	8126.97	4706.97	137.631

## Sheet: RI
	FIPSSTCO	COUNTY	1990	2000	2010	2020	Change	PCTchange
001	44001	Bristol County	21.0406	8.53474	6.81108	2.90218	-18.1384	-9999
003	44003	Kent County	18.8812	36.4626	41.8748	99.4131	80.532	-9999
005	44005	Newport County	0.501839	0.621321	0.794998	4.20707	3.70523	-9999
007	44007	Providence County	49.3495	146.822	194.4	379.884	330.534	-9999
009	44009	Washington County	7.91463	15.0812	24.3916	31.7661	23.8514	-9999
RI			97.6877	207.522	268.273	518.172	420.485	-9999

## Sheet: CT
	FIPSSTCO	COUNTY	1990	2000	2010	2020	Change	PCTchange
007	09007	Middlesex County	0	0	0	0	0	-9999
011	09011	New London County	25.428	59.8765	134.642	198.237	172.809	-9999
013	09013	Tolland County	0	0	0	0	0	-9999
015	09015	Windham County	0	0	0	0	0	-9999
CT			25.428	59.8765	134.642	198.237	172.809	-9999

## Sheet: NY
	FIPSSTCO	COUNTY	1990	2000	2010	2020	Change	PCTchange
001	36001	Albany County	41.5622	59.8624	171.079	238.242	196.679	-9999
005	36005	Bronx County	0	0	0	2.5	2.5	-9999
007	36007	Broome County	0.0947875	0.126358	4.23041	1.6889	1.59411	-9999
009	36009	Cattaraugus County	10.3268	7.4747	19.6046	12.7138	2.38699	-9999
011	36011	Cayuga County	14.1857	10.9877	50.3384	37.7115	23.5258	-9999
013	36013	Chautauqua County	0.0401822	0.190606	1.0696	0.184243	0.14406	-9999
015	36015	Chemung County	0	0	0	0	0	-9999
017	36017	Chenango County	45.4431	38.8152	72.1835	118.555	73.1116	-9999
019	36019	Clinton County	3.97251	8.92051	12.733	19.397	15.4245	-9999
021	36021	Columbia County	0	0	0	0	0	-9999
023	36023	Cortland County	26.4163	34.9537	54.2997	86.61	60.1937	-9999
025	36025	Delaware County	23.6061	68.2163	122.118	154.135	130.528	-9999
027	36027	Dutchess County	203.403	605.097	1136.31	1468.61	1265.21	622.021
029	36029	Erie County	115.927	127.954	221.182	437.05	321.123	277.005
031	36031	Essex County	0.217412	0.476814	1.17017	1.19118	0.973765	-9999
033	36033	Franklin County	0	0	0	0	0	-9999
035	36035	Fulton County	0	0	0	0	0	-9999
037	36037	Genesee County	0	0	0	0	0	-9999
039	36039	Greene County	14.8163	28.8817	53.061	52.157	37.3407	-9999
043	36043	Herkimer County	0	0	0	0	0	-9999
045	36045	Jefferson County	0	0.194544	0.471304	0.134097	0.134097	-9999
049	36049	Lewis County	0	0	0	0	0	-9999
051	36051	Livingston County	2.00744	15.4092	10.8158	19.7471	17.7397	-9999
053	36053	Madison County	3.1677	4.64583	15.3188	5.74327	2.57557	-9999
055	36055	Monroe County	76.9116	134.344	202.325	334.972	258.061	-9999
057	36057	Montgomery County	51.2451	31.3763	52.2995	71.252	20.0069	-9999
059	36059	Nassau County	3.94397	6.81558	10.6957	19.0676	15.1236	-9999
061	36061	New York County	0	0	0	0	0	-9999
063	36063	Niagara County	28.0845	50.12	94.1522	156.203	128.118	-9999
065	36065	Oneida County	36.3115	30.4734	45.0374	85.5011	49.1896	-9999
067	36067	Onondaga County	131.049	264.403	407.395	488.554	357.505	272.802
069	36069	Ontario County	0.0348281	0.096827	0.904586	0.860476	0.825648	-9999
071	36071	Orange County	294.457	690.005	1149.41	1587.81	1293.35	439.234
073	36073	Orleans County	0	0	0	0	0	-9999
075	36075	Oswego County	10.2711	7.35442	17.1936	34.6065	24.3354	-9999
077	36077	Otsego County	13.8167	26.0352	35.1489	52.5894	38.7727	-9999
079	36079	Putnam County	10.114	22.601	35.9219	67.0156	56.9016	-9999
081	36081	Queens County	0	0	0	0	0	-9999
083	36083	Rensselaer County	1.01493	1.11712	5.16603	6.77284	5.75791	-9999
085	36085	Richmond County	25.1405	24.0503	42.5642	48.0752	22.9346	-9999
087	36087	Rockland County	123.71	290.825	433.419	651.152	527.442	426.353
091	36091	Saratoga County	0	0	0	0	0	-9999
093	36093	Schenectady County	13.4611	19.0612	52.8544	137.989	124.528	-9999
095	36095	Schoharie County	31.6021	35.0871	54.0685	56.193	24.5908	-9999
099	36099	Seneca County	0	0	0	0	0	-9999
103	36103	Suffolk County	2.1056	1.24422	4.18688	5.95779	3.8522	-9999
105	36105	Sullivan County	55.7279	155.919	245.069	219.758	164.03	-9999
107	36107	Tioga County	41.8124	64.0266	72.582	99.0082	57.1958	-9999
109	36109	Tompkins County	0	0	0	0	0	-9999
111	36111	Ulster County	133.73	179.533	297.498	448.698	314.968	235.525
115	36115	Washington County	0.567984	0.351833	0.0697915	2.07012	1.50213	-9999
117	36117	Wayne County	0	0	0	0	0	-9999
119	36119	Westchester County	751.393	1371.63	1923.67	2633.21	1881.82	250.444
121	36121	Wyoming County	0	0	0	0	0	-9999
NY			2341.69	4418.68	7127.63	9863.69	7522	321.221

## Sheet: NJ
	FIPSSTCO	COUNTY	1990	2000	2010	2020	Change	PCTchange
001	34001	Atlantic County	22.6041	57.7797	73.2537	105.911	83.3072	-9999
003	34003	Bergen County	420.472	780.679	1344.09	2172.22	1751.75	416.615
005	34005	Burlington County	92.2476	116.166	144.102	239.042	146.794	-9999
007	34007	Camden County	23.2205	34.4046	71.6529	132.995	109.774	-9999
009	34009	Cape May County	0	0	0	0	0	-9999
011	34011	Cumberland County	84.7533	93.5255	201.442	264.652	179.898	-9999
013	34013	Essex County	852.573	1519.2	2162.01	3209.69	2357.12	276.471
015	34015	Gloucester County	8.07885	9.13733	25.4257	121.698	113.619	-9999
017	34017	Hudson County	0	0	0	0	0	-9999
019	34019	Hunterdon County	28.0624	62.2464	122.654	196.072	168.01	-9999
021	34021	Mercer County	273.436	432.431	694.742	1222.12	948.689	346.951
023	34023	Middlesex County	271.294	705.355	1214.06	1543.36	1272.07	468.889
025	34025	Monmouth County	81.5632	97.1641	264.373	383.4	301.837	-9999
027	34027	Morris County	0.775768	0.755665	59.2274	68.8064	68.0306	-9999
029	34029	Ocean County	54.0657	76.0106	120.26	180.516	126.45	-9999
031	34031	Passaic County	1271.26	1963.14	2927.19	4217.97	2946.72	231.796
033	34033	Salem County	0.290295	0.823423	2.0135	15.8873	15.597	-9999
035	34035	Somerset County	307.711	984.874	1741.14	2096.9	1789.19	581.452
037	34037	Sussex County	20.8823	18.2	46.5059	104.356	83.4733	-9999
039	34039	Union County	1864.65	2874.42	5075.4	7928.72	6064.07	325.211
041	34041	Warren County	23.6769	51.3542	150.933	270.015	246.338	-9999
NJ			5701.62	9877.67	16440.5	24474.3	18772.7	329.253

## Sheet: PA
	FIPSSTCO	COUNTY	1990	2000	2010	2020	Change	PCTchange
001	42001	Adams County	23.3765	66.3478	125.898	164.012	140.635	-9999
003	42003	Allegheny County	124.618	195.875	229.315	422.247	297.629	238.833
005	42005	Armstrong County	14.2932	32.7298	50.3463	52.4105	38.1172	-9999
007	42007	Beaver County	10.2912	27.6171	20.3055	38.6279	28.3367	-9999
009	42009	Bedford County	7.26243	19.2237	26.5313	36.5953	29.3329	-9999
011	42011	Berks County	45.8602	92.9928	186.144	518.724	472.864	-9999
013	42013	Blair County	19.8369	31.6386	42.1551	84.0121	64.1752	-9999
015	42015	Bradford County	12.1665	24.0932	41.4998	29.6286	17.4621	-9999
017	42017	Bucks County	149.982	264.245	412.606	667.713	517.731	345.195
019	42019	Butler County	15.7799	38.2831	46.9876	87.2464	71.4666	-9999
021	42021	Cambria County	100.376	88.9262	137.139	163.778	63.4016	63.1639
023	42023	Cameron County	0.716209	3.32031	0.630249	9.5642	8.84799	-9999
025	42025	Carbon County	23.9244	16.0936	60.7312	103.589	79.6643	-9999
027	42027	Centre County	19.1261	21.0682	27.4362	62.4629	43.3368	-9999
029	42029	Chester County	138.989	375.344	518.27	606.246	467.257	336.182
031	42031	Clarion County	0	1.39803	3.2179	3.84686	3.84686	-9999
033	42033	Clearfield County	5.56986	7.69042	26.2184	33.5492	27.9794	-9999
035	42035	Clinton County	7.20831	15.9825	19.4838	65.3198	58.1115	-9999
037	42037	Columbia County	13.1488	29.6504	68.5685	106.078	92.9289	-9999
039	42039	Crawford County	1.91656	29.9861	16.3622	34.1754	32.2588	-9999
041	42041	Cumberland County	31.4353	53.8121	128.561	244.629	213.194	-9999
043	42043	Dauphin County	215.4	408.326	714.939	1217.36	1001.96	465.166
045	42045	Delaware County	64.0384	79.8777	183.056	365.764	301.726	-9999
047	42047	Elk County	0.790611	4.7143	6.29711	11.1479	10.3573	-9999
049	42049	Erie County	8.93285	13.6453	20.7128	34.1955	25.2626	-9999
051	42051	Fayette County	10.9324	15.6683	27.2539	46.3705	35.4381	-9999
053	42053	Forest County	2.43052	0	1.92332	0.164085	-2.26644	-9999
055	42055	Franklin County	20.3417	58.1494	150.238	183.372	163.031	-9999
057	42057	Fulton County	0.27266	0.0192275	2.01673	2.96133	2.68867	-9999
059	42059	Greene County	4.81021	9.06936	12.1002	11.1112	6.30101	-9999
061	42061	Huntingdon County	8.42735	20.8765	24.7348	29.4612	21.0338	-9999
063	42063	Indiana County	8.25961	18.3276	17.9547	26.2703	18.0107	-9999
065	42065	Jefferson County	3.09638	1.47746	3.58589	19.7897	16.6933	-9999
067	42067	Juniata County	3.01049	44.5013	118.513	127.795	124.784	-9999
069	42069	Lackawanna County	0	0	0	0	0	-9999
071	42071	Lancaster County	228.212	331.053	429.133	609.624	381.412	167.131
073	42073	Lawrence County	10.1057	7.00424	17.9173	37.4577	27.352	-9999
075	42075	Lebanon County	17.258	47.4427	126.453	236.961	219.703	-9999
077	42077	Lehigh County	172.636	203.023	531.622	964.607	791.971	458.753
079	42079	Luzerne County	46.22	33.5784	323.789	831.912	785.692	-9999
081	42081	Lycoming County	23.3856	43.4127	59.9335	114.557	91.1713	-9999
083	42083	McKean County	6.84145	16.046	26.6232	34.1744	27.3329	-9999
085	42085	Mercer County	2.85103	3.94171	6.58975	19.0287	16.1777	-9999
087	42087	Mifflin County	9.01782	14.3294	33.735	89.4187	80.4009	-9999
089	42089	Monroe County	50.7717	134.536	393.783	528.252	477.48	-9999
091	42091	Montgomery County	121.989	303.493	580.056	966.793	844.805	692.528
093	42093	Montour County	7.13922	9.25071	28.8797	37.9238	30.7845	-9999
095	42095	Northampton County	78.9115	187.807	198.485	463.901	384.989	-9999
097	42097	Northumberland County	24.0627	90.1561	169.733	228.821	204.758	-9999
099	42099	Perry County	10.9546	20.9755	35.8426	57.1942	46.2395	-9999
101	42101	Philadelphia County	16.8706	64.9527	110.056	217.207	200.336	-9999
103	42103	Pike County	6.62578	17.5352	31.1449	78.2155	71.5898	-9999
105	42105	Potter County	9.31227	6.10135	25.0344	24.062	14.7497	-9999
107	42107	Schuylkill County	35.2698	82.1944	236.58	463.418	428.148	-9999
109	42109	Snyder County	10.8463	18.4673	43.0845	105.277	94.4311	-9999
111	42111	Somerset County	6.39182	9.27292	20.0006	25.7786	19.3868	-9999
113	42113	Sullivan County	1.91569	1.62203	1.06271	6.86916	4.95347	-9999
115	42115	Susquehanna County	8.00414	17.9618	21.1334	45.3422	37.338	-9999
117	42117	Tioga County	6.47082	14.6808	23.2877	25.0924	18.6216	-9999
119	42119	Union County	82.0224	93.9692	107.306	145.261	63.2384	-9999
121	42121	Venango County	0.973428	5.67151	5.18452	9.64908	8.67565	-9999
123	42123	Warren County	5.87288	7.65407	11.8756	15.7833	9.91039	-9999
125	42125	Washington County	23.7136	47.0925	61.7461	130.25	106.536	-9999
127	42127	Wayne County	4.87361	10.6052	39.6625	67.2522	62.3786	-9999
129	42129	Westmoreland County	25.4014	24.5052	44.5981	83.4362	58.0347	-9999
131	42131	Wyoming County	4.78699	12.3564	33.8321	32.4735	27.6865	-9999
133	42133	York County	36.266	62.4817	170.9	319.705	283.439	-9999
PA			2212.59	4054.14	7420.8	12625.9	10413.3	470.639

## Sheet: DE
	FIPSSTCO	COUNTY	1990	2000	2010	2020	Change	PCTchange
001	10001	Kent County	6.10278	10.1981	23.9044	51.4404	45.3376	-9999
003	10003	New Castle County	62.2669	154.059	255.941	326.429	264.162	-9999
005	10005	Sussex County	13.1905	70.8853	148.054	278.101	264.911	-9999
DE			81.5602	235.143	427.899	655.971	574.411	-9999

## Sheet: DC
	FIPSSTCO	COUNTY	1990	2000	2010	2020	Change	PCTchange
001	11001	District Of Columbia	18.0685	26.5168	40.314	98.3931	80.3246	-9999
DC			18.0685	26.5168	40.314	98.3931	80.3246	-9999

[truncated: 41 more sheets: VA, MD, NC, SC, GA, FL, AL, MS, TX, LA, CA, OR, WA, HI, VT, OH, IN, MI, IL, WI …]
