# Supplementary material for: Population in floodplains or close to sea level increased in US but declined in some counties—especially among Black residents
Source: Environ Res Lett. Author manuscript; Available in PMC 2025 Mar 14. (PMC11908447; doi:10.1088/1748-9326/acadf5)
Supplement: State and County Results [file NIHMS1876714-supplement-State_and_County_Results.zip › state_and_county/county_results/Hispanic_population_below_1m_shows_combined_effect_of_sea_rise_and_migration.xlsx]

## Sheet: ME
	FIPSSTCO	COUNTY	1990	2000	2010	2020	Change	PCTchange
005	23005	Cumberland County	2.11303	8.24628	2.47008	7.75168	5.63865	-9999
009	23009	Hancock County	0.102082	1.16504	1.52721	2.61426	2.51218	-9999
011	23011	Kennebec County	0.148264	0.0821216	0.143958	0.132674	-0.01559	-9999
013	23013	Knox County	0.0713894	0.180863	0.928879	3.37744	3.30605	-9999
015	23015	Lincoln County	0.246034	0.613078	0.389368	4.17028	3.92425	-9999
019	23019	Penobscot County	0.0207096	0.125181	0.0928252	0.0793679	0.0586583	-9999
023	23023	Sagadahoc County	0.0419899	0.509324	0.850105	2.36666	2.32467	-9999
027	23027	Waldo County	0.029633	0.0512218	0.0166271	0.874474	0.844841	-9999
029	23029	Washington County	0.000943479	2.28324	2.75963	2.04296	2.04202	-9999
031	23031	York County	3.69471	7.00823	6.53875	21.2912	17.5965	-9999
ME			6.46878	20.2646	15.7174	44.701	38.2323	-9999

## Sheet: NH
	FIPSSTCO	COUNTY	1990	2000	2010	2020	Change	PCTchange
015	33015	Rockingham County	15.671	25.0756	34.9189	57.1607	41.4897	-9999
017	33017	Strafford County	0.0114442	0.0699293	0.384368	1.36121	1.34976	-9999
NH			15.6824	25.1456	35.3033	58.5219	42.8395	-9999

## Sheet: MA
	FIPSSTCO	COUNTY	1990	2000	2010	2020	Change	PCTchange
001	25001	Barnstable County	29.5544	22.7666	26.3172	79.2484	49.694	-9999
005	25005	Bristol County	4.35282	13.9665	20.2371	60.3242	55.9713	-9999
007	25007	Dukes County	0.393568	0.543593	2.96021	5.25775	4.86418	-9999
009	25009	Essex County	61.8246	195.09	397.459	746.209	684.384	-9999
017	25017	Middlesex County	586.489	816.045	1080.13	1658.98	1072.49	182.866
019	25019	Nantucket County	1.98238	9.84976	6.79629	10.0215	8.03916	-9999
021	25021	Norfolk County	48.4429	95.7773	104.093	230.095	181.652	-9999
023	25023	Plymouth County	42.8614	50.2031	76.8808	115.956	73.0947	-9999
025	25025	Suffolk County	3571.52	5756.18	8167.03	10723.2	7151.7	200.242
MA			4347.42	6960.42	9881.9	13629.3	9281.89	213.503

## Sheet: RI
	FIPSSTCO	COUNTY	1990	2000	2010	2020	Change	PCTchange
001	44001	Bristol County	7.88983	3.59301	9.41686	26.4784	18.5886	-9999
003	44003	Kent County	0.533443	1.08444	3.5871	15.6453	15.1119	-9999
005	44005	Newport County	14.1888	10.4716	4.1402	18.1822	3.9934	-9999
007	44007	Providence County	0.184627	0.852309	0.274366	5.70105	5.51642	-9999
009	44009	Washington County	6.54062	4.11855	5.88368	14.0588	7.51817	-9999
RI			29.3373	20.1199	23.3022	80.0657	50.7284	-9999

## Sheet: CT
	FIPSSTCO	COUNTY	1990	2000	2010	2020	Change	PCTchange
001	09001	Fairfield County	613.247	998.071	1504.71	1899.02	1285.77	209.666
003	09003	Hartford County	0	0	0	0.1022	0.1022	-9999
007	09007	Middlesex County	8.83318	14.3268	32.6077	57.1915	48.3583	-9999
009	09009	New Haven County	67.7526	126.134	300.803	410.742	342.99	-9999
011	09011	New London County	19.1981	14.2048	20.4888	30.5717	11.3735	-9999
CT			709.031	1152.74	1858.61	2397.62	1688.59	238.155

## Sheet: NY
	FIPSSTCO	COUNTY	1990	2000	2010	2020	Change	PCTchange
001	36001	Albany County	0.0627659	0.132506	0.0868113	0.0620329	-0.000733019	-9999
005	36005	Bronx County	106.015	255.495	300.514	421.878	315.864	297.943
021	36021	Columbia County	0.000413049	0.225304	1.31258	3.98469	3.98428	-9999
027	36027	Dutchess County	0.863902	2.89271	8.39899	13.7438	12.8799	-9999
039	36039	Greene County	0.197951	5.07484	5.02107	3.03652	2.83857	-9999
047	36047	Kings County	1154.94	1580.45	1984.83	2556.01	1401.08	121.312
059	36059	Nassau County	1268.26	2332.43	3440.39	5032.14	3763.88	296.776
061	36061	New York County	1489.99	1772.53	2189.23	3833.25	2343.27	157.268
071	36071	Orange County	1.45221	1.70851	0.00336943	2.53986	1.08765	-9999
079	36079	Putnam County	0	0.233753	1.32999	1.10278	1.10278	-9999
081	36081	Queens County	1816.34	2355.37	3120.58	4462.18	2645.84	145.668
083	36083	Rensselaer County	0.123096	0.479562	0.143671	0.0690005	-0.0540959	-9999
085	36085	Richmond County	421.745	767.964	964.951	948.635	526.889	124.931
087	36087	Rockland County	21.721	42.0066	65.8448	58.1747	36.4537	-9999
091	36091	Saratoga County	0	0	0	0	0	-9999
103	36103	Suffolk County	424.008	785.59	1182.69	2151.07	1727.06	407.318
111	36111	Ulster County	1.72839	4.2164	6.16726	23.7003	21.9719	-9999
119	36119	Westchester County	97.9381	94.1378	84.8343	172.699	74.7614	-9999
NY			6805.38	10000.9	13356.3	19684.3	12878.9	189.246

## Sheet: NJ
	FIPSSTCO	COUNTY	1990	2000	2010	2020	Change	PCTchange
001	34001	Atlantic County	1302.29	3745.45	5335.86	5539.96	4237.67	325.402
003	34003	Bergen County	656.987	1574.65	2683.18	4521.74	3864.75	588.254
005	34005	Burlington County	50.2343	78.6956	139.134	212.14	161.905	-9999
007	34007	Camden County	117.571	267.343	267.927	460.48	342.909	291.661
009	34009	Cape May County	299.745	558.883	1240.51	1265.51	965.762	322.195
011	34011	Cumberland County	25.1584	69.2793	114.789	157.916	132.758	-9999
013	34013	Essex County	182.207	212.013	209.134	431.945	249.739	137.063
015	34015	Gloucester County	8.64503	17.0562	42.2861	102.836	94.1912	-9999
017	34017	Hudson County	4775.62	4030.08	3868.98	4809.03	33.4129	0.699656
021	34021	Mercer County	0.00719325	0	1.08038	0.792281	0.785088	-9999
023	34023	Middlesex County	47.6097	48.272	188.588	291.565	243.956	-9999
025	34025	Monmouth County	365.174	678.521	1064.52	1466.35	1101.17	301.548
027		Morris County	0	0		0	0	-9999
029	34029	Ocean County	221.789	396.203	748.37	1091.38	869.586	392.078
031	34031	Passaic County	0.806605	1.3822	2.82939	4.33093	3.52432	-9999
033	34033	Salem County	197.713	381.48	505.607	955.356	757.643	383.203
035	34035	Somerset County	0	0	0	0	0	-9999
039	34039	Union County	26.1254	24.294	50.3961	73.2733	47.1479	-9999
NJ			8277.68	12083.6	16463.2	21384.6	13106.9	158.34

## Sheet: PA
	FIPSSTCO	COUNTY	1990	2000	2010	2020	Change	PCTchange
017	42017	Bucks County	8.31161	1.18016	2.61314	5.95129	-2.36032	-9999
045	42045	Delaware County	1.13147	4.73539	7.19168	10.6272	9.49569	-9999
091	42091	Montgomery County	0	0	0	0.1	0.1	-9999
095	42095	Northampton County	0	0	0	0	0	-9999
101	42101	Philadelphia County	71.537	38.8014	48.1926	62.5746	-8.9624	-9999
PA			80.9801	44.7169	57.9974	79.2531	-1.72703	-9999

## Sheet: DE
	FIPSSTCO	COUNTY	1990	2000	2010	2020	Change	PCTchange
001	10001	Kent County	5.46174	19.2757	50.1019	69.2359	63.7742	-9999
003	10003	New Castle County	27.3024	32.1808	48.156	73.1776	45.8752	-9999
005	10005	Sussex County	19.2639	96.1997	181.493	333.915	314.651	-9999
DE			52.028	147.656	279.751	476.328	424.3	-9999

## Sheet: DC
	FIPSSTCO	COUNTY	1990	2000	2010	2020	Change	PCTchange
001	11001	District of Columbia	5.35081	2.91749	21.9823	57.6134	52.2626	-9999
DC			5.35081	2.91749	21.9823	57.6134	52.2626	-9999

[truncated: 15 more sheets: VA, MD, NC, SC, GA, FLE, FLW, AL, MS, TX, LA, CA, OR, WA, HI]
