# Supplementary material for: Population in floodplains or close to sea level increased in US but declined in some counties—especially among Black residents
Source: Environ Res Lett. Author manuscript; Available in PMC 2025 Mar 14. (PMC11908447; doi:10.1088/1748-9326/acadf5)
Supplement: State and County Results [file NIHMS1876714-supplement-State_and_County_Results.zip › state_and_county/county_results/Hispanic_population_in_X500_zone.xlsx]

## Sheet: ME
	FIPSSTCO	COUNTY	1990	2000	2010	2020	Change	PCTchange
001	23001	Androscoggin County	3.83651	15.8445	22.1244	15.4618	11.6253	-9999
003	23003	Aroostook County	0	0.135063	1.03953	5.06335	5.06335	-9999
005	23005	Cumberland County	0	0	3.39558e-05	0	0	-9999
007	23007	Franklin County	0	0	0	0	0	-9999
009	23009	Hancock County	0.00674614	0	0	0	-0.00674614	-9999
011	23011	Kennebec County	5.85351	9.45617	16.7235	19.997	14.1435	-9999
013	23013	Knox County	0.0525875	0.394604	0.534783	1.40327	1.35068	-9999
015	23015	Lincoln County	0.0084543	0.110168	0.0361239	0.0101329	0.00167861	-9999
017	23017	Oxford County	2.31179	1.74922	6.32407	7.49353	5.18174	-9999
019	23019	Penobscot County	0.0007417	6.07497	0.124334	4.18822	4.18748	-9999
023	23023	Sagadahoc County	2.44091	1.26337	3.0495	0.711946	-1.72896	-9999
025	23025	Somerset County	0	0	0	0	0	-9999
027	23027	Waldo County	0.814491	0.0165266	0	0.605299	-0.209191	-9999
029	23029	Washington County	0	0	0	0	0	-9999
031	23031	York County	2.66026	2.72308	16.1092	27.3458	24.6856	-9999
ME			17.986	37.7677	66.0655	82.2803	64.2943	-9999

## Sheet: NH
	FIPSSTCO	COUNTY	1990	2000	2010	2020	Change	PCTchange
001	33001	Belknap County	0	0	0	0	0	-9999
003	33003	Carroll County	2.04818	1.72427	3.46373	5.60533	3.55714	-9999
005	33005	Cheshire County	12.2768	11.0018	19.9531	36.6786	24.4018	-9999
007	33007	Coos County	1.19126	1.76549	3.23647	3.81918	2.62791	-9999
009	33009	Grafton County	2.67749	5.31336	5.62964	16.2113	13.5339	-9999
011	33011	Hillsborough County	96.2261	238.247	337.076	529.896	433.67	-9999
013	33013	Merrimack County	10.1267	17.0886	34.3749	62.4808	52.3541	-9999
015	33015	Rockingham County	22.5187	43.6375	89.4491	144.65	122.132	-9999
017	33017	Strafford County	5.47895	4.46081	12.7472	18.9211	13.4421	-9999
019	33019	Sullivan County	1.29251	0.586486	4.39545	5.0846	3.79209	-9999
NH			153.837	323.826	510.326	823.347	669.51	435.209

## Sheet: MA
	FIPSSTCO	COUNTY	1990	2000	2010	2020	Change	PCTchange
001	25001	Barnstable County	73.4004	105.253	116.475	249.198	175.797	-9999
003	25003	Berkshire County	0	0	0	0	0	-9999
005	25005	Bristol County	189.927	131.107	227.219	353.94	164.013	86.3555
007	25007	Dukes County	0.196736	0.802665	2.14236	6.68304	6.4863	-9999
009	25009	Essex County	4233.28	4351.18	5538.72	7598.83	3365.55	79.5022
013	25013	Hampden County	763.897	1061.8	1736.01	2267.58	1503.69	196.844
015	25015	Hampshire County	0	0	0	0	0	-9999
017	25017	Middlesex County	1259.79	1677.01	2397.14	3032.98	1773.19	140.752
019	25019	Nantucket County	0.264876	5.02659	2.93128	12.9393	12.6744	-9999
021	25021	Norfolk County	98.008	172.964	307.404	453.246	355.238	-9999
023	25023	Plymouth County	99.7763	124.991	118.364	233.816	134.04	-9999
025	25025	Suffolk County	1265.66	2506.55	3369.15	3399.49	2133.83	168.594
027	25027	Worcester County	352.67	619.39	887.296	1273.49	920.821	261.1
MA			8336.87	10756.1	14702.9	18882.2	10545.3	126.49

## Sheet: RI
	FIPSSTCO	COUNTY	1990	2000	2010	2020	Change	PCTchange
001	44001	Bristol County	80.0341	70.2231	164.903	269.093	189.059	-9999
003	44003	Kent County	81.5617	170.257	247.212	474.475	392.914	-9999
005	44005	Newport County	91.5992	112.771	193.391	256.32	164.721	-9999
007	44007	Providence County	100.123	270.23	373.392	785.224	685.101	684.263
009	44009	Washington County	62.1647	88.3886	166.427	194.107	131.943	-9999
RI			415.482	711.87	1145.33	1979.22	1563.74	376.367

## Sheet: CT
	FIPSSTCO	COUNTY	1990	2000	2010	2020	Change	PCTchange
007	09007	Middlesex County	0	0	0	0	0	-9999
011	09011	New London County	619.288	576.245	956.842	1187.14	567.852	91.6943
013	09013	Tolland County	0	0	0	0	0	-9999
015	09015	Windham County	0	0	0	0	0	-9999
CT			619.288	576.245	956.842	1187.14	567.852	91.6943

## Sheet: NY
	FIPSSTCO	COUNTY	1990	2000	2010	2020	Change	PCTchange
001	36001	Albany County	108.416	251.885	362.887	569.222	460.806	425.036
005	36005	Bronx County	11817.1	14268.4	16856.1	18931.3	7114.23	60.203
007	36007	Broome County	0.0252804	0	0.368475	0.00149325	-0.0237871	-9999
009	36009	Cattaraugus County	0.446876	0.788474	0.944454	1.93008	1.4832	-9999
011	36011	Cayuga County	2.51794	4.73082	6.33097	9.2185	6.70057	-9999
013	36013	Chautauqua County	0	0	0	0	0	-9999
015	36015	Chemung County	0	0	0	0	0	-9999
017	36017	Chenango County	10.3677	11.0335	25.4187	35.2509	24.8833	-9999
019	36019	Clinton County	1.08804	0.46231	1.42972	5.87494	4.7869	-9999
021	36021	Columbia County	0	0	0	0	0	-9999
023	36023	Cortland County	16.8937	21.009	26.336	33.0342	16.1405	-9999
025	36025	Delaware County	10.8857	29.9074	66.8703	77.4	66.5143	-9999
027	36027	Dutchess County	61.8399	126.217	247.847	406.621	344.781	-9999
029	36029	Erie County	733.618	813.495	1371.47	2294.28	1560.66	212.735
031	36031	Essex County	0.143393	1.50252	0.780365	0.52193	0.378537	-9999
033	36033	Franklin County	0	0	0	0	0	-9999
035	36035	Fulton County	0	0	0	0	0	-9999
037	36037	Genesee County	0	0	0	0	0	-9999
039	36039	Greene County	12.1485	35.8772	49.1797	44.804	32.6555	-9999
043	36043	Herkimer County	8.94677	6.42652	26.6293	45.378	36.4313	-9999
045	36045	Jefferson County	0.107177	0.0857417	0.709597	0.8911	0.783923	-9999
047	36047	Kings County	11873	13095.8	13599.5	14863.3	2990.33	25.186
049	36049	Lewis County	0	0	0	0	0	-9999
051	36051	Livingston County	4.34615	21.396	23.0496	29.3244	24.9783	-9999
053	36053	Madison County	0.698618	0	0.769771	0.102781	-0.595837	-9999
055	36055	Monroe County	85.1302	96.0311	139.997	171.107	85.9769	-9999
057	36057	Montgomery County	12.0253	24.3786	36.7934	41.693	29.6677	-9999
059	36059	Nassau County	992.64	1897.19	3393.17	4740.56	3747.92	377.571
061	36061	New York County	28958.7	30389.1	29062.4	28649.4	-309.307	-1.0681
063	36063	Niagara County	36.1634	56.776	121.185	200.947	164.783	-9999
065	36065	Oneida County	12.167	14.1044	23.9458	44.827	32.6599	-9999
067	36067	Onondaga County	64.6746	101.469	160.626	260.031	195.356	-9999
069	36069	Ontario County	0	0	0	0	0	-9999
071	36071	Orange County	236.385	432.667	644.411	977.032	740.647	313.322
073	36073	Orleans County	0	0	0	0	0	-9999
075	36075	Oswego County	2.36157	2.67044	4.14611	9.17363	6.81206	-9999
077	36077	Otsego County	17.1188	35.8646	84.78	102.342	85.2228	-9999
079	36079	Putnam County	5.61698	13.205	33.9832	41.4271	35.8102	-9999
081	36081	Queens County	4765.41	5389.88	8937.79	11082.7	6317.33	132.566
083	36083	Rensselaer County	2.15388	2.21018	5.84631	5.04891	2.89503	-9999
085	36085	Richmond County	764.362	1515.03	1823.21	2257.34	1492.98	195.323
087	36087	Rockland County	294.64	397.964	592.111	748.233	453.593	153.948
091	36091	Saratoga County	0	0	0	0	0	-9999
093	36093	Schenectady County	28.0086	74.1484	119.188	111.163	83.1542	-9999
095	36095	Schoharie County	5.94986	15.4917	16.2242	21.8466	15.8968	-9999
099	36099	Seneca County	0	0	0	0	0	-9999
103	36103	Suffolk County	235.84	596.382	983.966	1590.5	1354.66	574.398
105	36105	Sullivan County	37.9495	44.166	114.383	103.313	65.3638	-9999
107	36107	Tioga County	11.8533	22.3451	30.8571	37.336	25.4827	-9999
109	36109	Tompkins County	0	0	0	0	0	-9999
111	36111	Ulster County	138.997	192.94	287.119	384.125	245.128	176.355
115	36115	Washington County	0	0	0	0	0	-9999
117	36117	Wayne County	0	0	0	0	0	-9999
119	36119	Westchester County	1037.73	1294.49	1775.3	2540.39	1502.66	144.802
121	36121	Wyoming County	0	0	0	0	0	-9999
NY			62408.4	71297.6	81058.1	91469	29060.6	46.5652

## Sheet: NJ
	FIPSSTCO	COUNTY	1990	2000	2010	2020	Change	PCTchange
001	34001	Atlantic County	183.199	465.524	359.009	394.662	211.463	115.428
003	34003	Bergen County	1122.28	2066.02	3139.11	4806.02	3683.75	328.239
005	34005	Burlington County	283.615	443.971	754.606	1152.49	868.878	306.358
007	34007	Camden County	2756.31	3141.16	3962.09	4233.44	1477.12	53.5905
009	34009	Cape May County	72.1383	115.88	212.828	274.688	202.55	-9999
011	34011	Cumberland County	287.866	477.095	636.117	931.672	643.806	223.648
013	34013	Essex County	1741.61	2428.75	3157.49	4316.9	2575.29	147.868
015	34015	Gloucester County	56.4636	158.867	298.815	525.868	469.404	-9999
017	34017	Hudson County	2935.05	2999.45	3100.99	3698.09	763.039	25.9975
019	34019	Hunterdon County	17.4806	33.9437	108.006	146.213	128.732	-9999
021	34021	Mercer County	570.601	788.44	1052.58	1533.33	962.725	168.721
023	34023	Middlesex County	827.587	1679.99	3080.21	3981.88	3154.29	381.143
025	34025	Monmouth County	1127.68	1848.79	2702.39	3510.39	2382.71	211.294
027	34027	Morris County	2.8416	11.7725	20.0046	34.8534	32.0119	-9999
029	34029	Ocean County	396.865	697.834	1172.8	1933.69	1536.82	387.24
031	34031	Passaic County	2747.58	4664.76	6572.92	8553.68	5806.1	211.317
033	34033	Salem County	319.398	519.353	777.252	1264.12	944.723	295.782
035	34035	Somerset County	390.491	1283.27	1465.68	1875.84	1485.35	380.381
037	34037	Sussex County	8.80655	10.634	21.3902	22.6987	13.8921	-9999
039	34039	Union County	1680.38	2758.74	4306.51	5537.7	3857.33	229.551
041	34041	Warren County	23.6103	29.0606	114.922	173.949	150.339	-9999
NJ			17551.9	26623.3	37015.7	48902.2	31350.3	178.615

## Sheet: PA
	FIPSSTCO	COUNTY	1990	2000	2010	2020	Change	PCTchange
001	42001	Adams County	5.68491	34.2852	25.3154	37.9438	32.2589	-9999
003	42003	Allegheny County	97.3021	128.726	294.587	519.671	422.369	-9999
005	42005	Armstrong County	11.9455	10.6585	23.7937	12.911	0.965503	-9999
007	42007	Beaver County	3.10669	3.52243	7.87351	11.0743	7.96761	-9999
009	42009	Bedford County	0	0	0	0.380612	0.380612	-9999
011	42011	Berks County	213.299	431.233	905.015	1399.15	1185.85	555.956
013	42013	Blair County	8.95427	10.2886	26.7089	41.1613	32.207	-9999
015	42015	Bradford County	5.27304	5.87719	32.8472	26.3423	21.0693	-9999
017	42017	Bucks County	152.109	187.609	396.577	612.466	460.357	302.648
019	42019	Butler County	4.93942	9.57812	14.3987	35.1414	30.202	-9999
021	42021	Cambria County	26.6837	30.3447	56.38	58.1721	31.4884	-9999
023	42023	Cameron County	0	15.0152	5.29428	23.5549	23.5549	-9999
025	42025	Carbon County	35.0973	42.9008	76.1718	104.622	69.5242	-9999
027	42027	Centre County	2.60062	2.69688	2.71235	11.1843	8.58366	-9999
029	42029	Chester County	30.117	84.9311	183.996	216.979	186.862	-9999
031	42031	Clarion County	0	0	5.94753	1.041	1.041	-9999
033	42033	Clearfield County	0.503259	0.102524	7.03718	5.90963	5.40638	-9999
035	42035	Clinton County	5.97742	7.83645	18.6963	44.9534	38.9759	-9999
037	42037	Columbia County	14.7708	25.6116	47.7901	86.7373	71.9665	-9999
039	42039	Crawford County	0.00725483	7.02303	2.36238	7.22289	7.21564	-9999
041	42041	Cumberland County	24.2539	53.7402	138.231	243.736	219.482	-9999
043	42043	Dauphin County	209.721	384.165	718.64	1043.07	833.349	397.36
045	42045	Delaware County	120.695	185.958	375.039	607.764	487.069	403.552
047	42047	Elk County	0	0.802125	3.39978	3.09565	3.09565	-9999
049	42049	Erie County	22.3252	26.5126	29.1114	29.0563	6.73119	-9999
051	42051	Fayette County	10.6826	8.73447	14.0096	12.8046	2.122	-9999
053	42053	Forest County	0	0	0	0.090248	0.090248	-9999
055	42055	Franklin County	7.943	18.8221	39.9803	63.4832	55.5402	-9999
057	42057	Fulton County	0	0	0	0	0	-9999
059	42059	Greene County	3.58955	3.92351	2.57112	3.16738	-0.422171	-9999
061	42061	Huntingdon County	4.06371	24.7495	27.0893	42.9324	38.8687	-9999
063	42063	Indiana County	4.55368	3.99854	10.6887	9.75979	5.20611	-9999
065	42065	Jefferson County	6.4898	0.701815	0.999622	8.88453	2.39474	-9999
067	42067	Juniata County	0.383977	6.43708	15.4892	20.4321	20.0481	-9999
069	42069	Lackawanna County	0	0	0	0	0	-9999
071	42071	Lancaster County	154.573	230.904	368.033	583.633	429.06	277.578
073	42073	Lawrence County	4.37592	4.87548	22.8797	19.6286	15.2526	-9999
075	42075	Lebanon County	130.624	266.982	682.873	1043.39	912.77	698.775
077	42077	Lehigh County	306.041	415.456	663.199	943.156	637.115	208.18
079	42079	Luzerne County	12.9465	14.8032	87.854	217.713	204.767	-9999
081	42081	Lycoming County	20.4486	28.593	73.1726	72.3498	51.9012	-9999
083	42083	McKean County	9.41388	7.15469	18.3913	22.7059	13.292	-9999
085	42085	Mercer County	0.515417	3.26191	12.5085	4.83146	4.31604	-9999
087	42087	Mifflin County	1.22907	3.77906	3.95403	19.5582	18.3291	-9999
089	42089	Monroe County	14.3269	56.3124	111.888	160.736	146.41	-9999
091	42091	Montgomery County	50.6403	138.58	285.957	469.156	418.516	-9999
093	42093	Montour County	25.0226	10.6521	33.7103	47.0459	22.0233	-9999
095	42095	Northampton County	68.7179	139.915	199.714	311.786	243.068	-9999
097	42097	Northumberland County	173.535	290.46	589.905	1023.7	850.164	489.908
099	42099	Perry County	2.6811	7.75993	16.6279	21.2875	18.6064	-9999
101	42101	Philadelphia County	386.774	664.659	1228.66	1941.73	1554.96	402.033
103	42103	Pike County	21.2667	68.9875	123.447	230.913	209.646	-9999
105	42105	Potter County	0.242576	1.06641	1.2578	0.769137	0.526561	-9999
107	42107	Schuylkill County	3.06014	18.1943	41.6434	121.449	118.389	-9999
109	42109	Snyder County	12.8426	19.2246	92.007	62.9523	50.1097	-9999
111	42111	Somerset County	0.928983	3.48967	10.7816	12.8282	11.8992	-9999
113	42113	Sullivan County	1.06057	0.920666	1.04373	0.610462	-0.450104	-9999
115	42115	Susquehanna County	1.94607	2.16101	3.46063	6.87896	4.93289	-9999
117	42117	Tioga County	2.23596	2.81593	13.4698	14.4055	12.1696	-9999
119	42119	Union County	117.139	134.885	121.893	161.771	44.6321	38.102
121	42121	Venango County	0.973147	3.33496	8.97742	1.77644	0.803295	-9999
123	42123	Warren County	1.17727	1.71056	2.42365	11.1579	9.98061	-9999
125	42125	Washington County	15.2726	16.4517	31.8998	62.416	47.1435	-9999
127	42127	Wayne County	1.59685	4.54007	8.26639	9.37963	7.78278	-9999
129	42129	Westmoreland County	11.5702	15.0718	35.7612	48.6837	37.1135	-9999
131	42131	Wyoming County	4.73519	1.42041	10.9838	20.8742	16.139	-9999
133	42133	York County	9.45149	29.2277	82.604	145.937	136.486	-9999
PA			2600.44	4364.43	8498	13160.1	10559.7	406.073

## Sheet: DE
	FIPSSTCO	COUNTY	1990	2000	2010	2020	Change	PCTchange
001	10001	Kent County	15.5727	41.117	70.985	150.59	135.017	-9999
003	10003	New Castle County	114.515	310.963	415.128	699.643	585.128	510.963
005	10005	Sussex County	7.93848	50.1082	105.218	190.69	182.751	-9999
DE			138.026	402.189	591.33	1040.92	902.897	654.15

## Sheet: DC
	FIPSSTCO	COUNTY	1990	2000	2010	2020	Change	PCTchange
001	11001	District Of Columbia	175.653	238.056	286.65	662.177	486.524	276.981
DC			175.653	238.056	286.65	662.177	486.524	276.981

[truncated: 41 more sheets: VA, MD, NC, SC, GA, FL, AL, MS, TX, LA, CA, OR, WA, HI, VT, OH, IN, MI, IL, WI …]
