# Supplementary material for: Population in floodplains or close to sea level increased in US but declined in some counties—especially among Black residents
Source: Environ Res Lett. Author manuscript; Available in PMC 2025 Mar 14. (PMC11908447; doi:10.1088/1748-9326/acadf5)
Supplement: State and County Results [file NIHMS1876714-supplement-State_and_County_Results.zip › state_and_county/county_results/Hispanic_population_shows_net_migration_into_or_out_of_land_below_1m.xlsx]

## Sheet: ME
	FIPSSTCO	COUNTY	1990	2000	2010	2020	Change	PCTchange
005	23005	Cumberland County	2.33591	8.88105	2.56353	7.75168	5.41576	-9999
009	23009	Hancock County	0.119017	1.23085	1.54342	2.61426	2.49525	-9999
011	23011	Kennebec County	0.148264	0.0821216	0.155146	0.132674	-0.0155902	-9999
013	23013	Knox County	0.0713894	0.195615	0.965184	3.37744	3.30605	-9999
015	23015	Lincoln County	0.253485	0.623015	0.397096	4.17028	3.9168	-9999
019	23019	Penobscot County	0.0207096	0.125181	0.0928252	0.0793679	0.0586583	-9999
023	23023	Sagadahoc County	0.0421485	0.510049	0.877599	2.36666	2.32452	-9999
027	23027	Waldo County	0.029633	0.0512216	0.0166271	0.874474	0.844841	-9999
029	23029	Washington County	0.000943479	2.28703	2.80161	2.04296	2.04202	-9999
031	23031	York County	4.31393	7.59359	7.2175	21.2912	16.9773	-9999
ME			7.33544	21.5797	16.6305	44.701	37.3656	-9999

## Sheet: NH
	FIPSSTCO	COUNTY	1990	2000	2010	2020	Change	PCTchange
015	33015	Rockingham County	16.5403	26.5702	36.0315	57.1607	40.6204	-9999
017	33017	Strafford County	0.0114442	0.0699293	0.391996	1.36121	1.34976	-9999
NH			16.5517	26.6402	36.4235	58.5219	41.9702	-9999

## Sheet: MA
	FIPSSTCO	COUNTY	1990	2000	2010	2020	Change	PCTchange
001	25001	Barnstable County	36.6586	25.5879	27.9579	79.2484	42.5898	-9999
005	25005	Bristol County	6.82354	18.555	22.5196	60.3242	53.5006	-9999
007	25007	Dukes County	0.397193	0.565971	3.09946	5.25775	4.86055	-9999
009	25009	Essex County	90.2261	254.904	448.024	746.209	655.982	-9999
017	25017	Middlesex County	737.292	934.864	1151.83	1658.98	921.687	125.01
019	25019	Nantucket County	2.18373	10.1418	7.09494	10.0215	7.83781	-9999
021	25021	Norfolk County	54.0104	101.484	108.932	230.095	176.085	-9999
023	25023	Plymouth County	47.9545	52.8429	79.4546	115.956	68.0016	-9999
025	25025	Suffolk County	4061.61	6269.54	8561.51	10723.2	6661.62	164.014
MA			5037.15	7668.49	10410.4	13629.3	8592.16	170.576

## Sheet: RI
	FIPSSTCO	COUNTY	1990	2000	2010	2020	Change	PCTchange
001	44001	Bristol County	9.45483	4.17953	9.82006	26.4784	17.0236	-9999
003	44003	Kent County	0.866998	1.33912	4.07382	15.6453	14.7783	-9999
005	44005	Newport County	15.1852	11.7534	4.71796	18.1822	2.997	-9999
007	44007	Providence County	0.184628	0.852309	0.280745	5.70105	5.51642	-9999
009	44009	Washington County	7.06127	4.71767	6.23998	14.0588	6.99751	-9999
RI			32.7529	22.842	25.1326	80.0657	47.3128	-9999

## Sheet: CT
	FIPSSTCO	COUNTY	1990	2000	2010	2020	Change	PCTchange
001	09001	Fairfield County	710.095	1096.28	1574.87	1899.02	1188.92	167.431
003	09003	Hartford County	0	0	0	0.1022	0.1022	-9999
007	09007	Middlesex County	10.2727	17.0551	34.0717	57.1915	46.9187	-9999
009	09009	New Haven County	78.4073	142.553	313.704	410.742	332.335	-9999
011	09011	New London County	21.8682	15.7413	21.9826	30.5717	8.70351	-9999
CT			820.643	1271.63	1944.63	2397.62	1576.98	192.164

## Sheet: NY
	FIPSSTCO	COUNTY	1990	2000	2010	2020	Change	PCTchange
001	36001	Albany County	0.0627659	0.132506	0.0868113	0.0620329	-0.000733019	-9999
005	36005	Bronx County	170.563	303.811	322.185	421.878	251.316	147.345
021	36021	Columbia County	0.000871322	0.233161	1.31267	3.98469	3.98382	-9999
027	36027	Dutchess County	1.26964	3.69053	8.41019	13.7438	12.4742	-9999
039	36039	Greene County	0.399171	5.89347	5.28749	3.03652	2.63735	-9999
047	36047	Kings County	2089.9	2202.38	2391.62	2556.01	466.117	22.3034
059	36059	Nassau County	1639.88	2772.72	3727.36	5032.14	3392.26	206.86
061	36061	New York County	1964.72	2061.79	2344.28	3833.25	1868.53	95.1038
071	36071	Orange County	2.31286	1.86399	0.0190177	2.53986	0.227004	-9999
079	36079	Putnam County	0	0.402302	1.39206	1.10278	1.10278	-9999
081	36081	Queens County	2392.45	2744.78	3428.86	4462.18	2069.74	86.5113
083	36083	Rensselaer County	0.145507	0.479571	0.154934	0.0690005	-0.0765063	-9999
085	36085	Richmond County	467.901	832.105	1001.73	948.635	480.733	102.742
087	36087	Rockland County	29.4417	45.3795	72.1595	58.1747	28.733	-9999
091	36091	Saratoga County	0	0	0	0	0	-9999
103	36103	Suffolk County	526.678	904.968	1262.89	2151.07	1624.39	308.421
111	36111	Ulster County	2.52091	4.85927	6.62644	23.7003	21.1794	-9999
119	36119	Westchester County	128.405	99.6953	87.7855	172.699	44.2942	34.4957
NY			9416.65	11985.2	14662.2	19684.3	10267.6	109.037

## Sheet: NJ
	FIPSSTCO	COUNTY	1990	2000	2010	2020	Change	PCTchange
001	34001	Atlantic County	2030.31	4800.15	5885.44	5539.96	3509.66	172.863
003	34003	Bergen County	766.796	1709.99	2797.54	4521.74	3754.95	489.693
005	34005	Burlington County	58.8606	87.5184	150.31	212.14	153.279	-9999
007	34007	Camden County	182.955	345.506	295.667	460.48	277.525	151.69
009	34009	Cape May County	370.721	641.585	1323.83	1265.51	894.786	241.363
011	34011	Cumberland County	34.8574	76.7574	121.865	157.916	123.059	-9999
013	34013	Essex County	262.525	264.97	233.488	431.945	169.421	64.5352
015	34015	Gloucester County	11.771	23.0343	46.1846	102.836	91.0652	-9999
017	34017	Hudson County	5408.6	4411.87	4057.7	4809.03	-599.566	-11.0854
021	34021	Mercer County	0.00719325	0	1.08038	0.792281	0.785088	-9999
023	34023	Middlesex County	65.5416	68.0781	207.151	291.565	226.024	-9999
025	34025	Monmouth County	492.877	797.228	1157.11	1466.35	973.472	197.508
027		Morris County	0	0		0	0	-9999
029	34029	Ocean County	323.066	513.152	842.672	1091.38	768.309	237.818
031	34031	Passaic County	0.96792	1.38219	2.82938	4.33093	3.36301	-9999
033	34033	Salem County	224.213	416.404	531.585	955.356	731.143	326.093
035	34035	Somerset County	0	0	0	0	0	-9999
039	34039	Union County	34.4729	31.7246	61.7198	73.2733	38.8004	-9999
NJ			10268.5	14189.3	17716.2	21384.6	11116.1	108.254

## Sheet: PA
	FIPSSTCO	COUNTY	1990	2000	2010	2020	Change	PCTchange
017	42017	Bucks County	9.74346	1.67146	2.8612	5.95129	-3.79216	-9999
045	42045	Delaware County	1.57365	5.28676	7.85296	10.6272	9.0535	-9999
091	42091	Montgomery County	0	0	0	0.1	0.1	-9999
095	42095	Northampton County	0	0	0	0	0	-9999
101	42101	Philadelphia County	91.1564	44.3466	51.056	62.5746	-28.5817	-9999
PA			102.473	51.3048	61.7702	79.2531	-23.2204	-22.6599

## Sheet: DE
	FIPSSTCO	COUNTY	1990	2000	2010	2020	Change	PCTchange
001	10001	Kent County	7.06601	22.6488	51.7475	69.2359	62.1699	-9999
003	10003	New Castle County	32.9987	38.1519	56.7323	73.1776	40.1789	-9999
005	10005	Sussex County	22.8978	108.444	193.021	333.915	311.017	-9999
DE			62.9625	169.245	301.501	476.328	413.366	-9999

## Sheet: DC
	FIPSSTCO	COUNTY	1990	2000	2010	2020	Change	PCTchange
001	11001	District of Columbia	5.57322	3.05119	22.2819	57.6134	52.0402	-9999
DC			5.57322	3.05119	22.2819	57.6134	52.0402	-9999

[truncated: 15 more sheets: VA, MD, NC, SC, GA, FLE, FLW, AL, MS, TX, LA, CA, OR, WA, HI]
