# Supplementary material for: Population in floodplains or close to sea level increased in US but declined in some counties—especially among Black residents
Source: Environ Res Lett. Author manuscript; Available in PMC 2025 Mar 14. (PMC11908447; doi:10.1088/1748-9326/acadf5)
Supplement: State and County Results [file NIHMS1876714-supplement-State_and_County_Results.zip › state_and_county/county_results/population_below_1m_shows_combined_effect_of_sea_rise_and_migration.xlsx]

## Sheet: ME
	FIPSSTCO	COUNTY	1990	2000	2010	2020	Change	PCTchange		Change 1990s	2000s	2010s		1990-2020	since 2000
005	23005	Cumberland County	280.2	365.815	246.165	310.143	29.9428	10.6862		85.6148	-119.65	63.978		29.9428	-55.6721
009	23009	Hancock County	111.413	118.834	109.251	86.7606	-24.6528	-22.1273		7.42061	-9.58287	-22.4905		-24.6528	-32.0734
011	23011	Kennebec County	6.92022	6.4731	11.0037	8.4257	1.50549	-9999		-0.447114	4.5306	-2.578		1.50549	1.9526
013	23013	Knox County	143.958	144.479	125.694	102.396	-41.5619	-28.8709		0.521809	-18.7851	-23.2985		-41.5619	-42.0837
015	23015	Lincoln County	115.764	114.132	106.846	102.162	-13.6021	-11.7498		-1.63258	-7.28533	-4.68419		-13.6021	-11.9695
019	23019	Penobscot County	6.80978	8.39201	2.66635	5.63876	-1.17102	-9999		1.58223	-5.72567	2.97242		-1.17102	-2.75325
023	23023	Sagadahoc County	107.451	119.361	124.931	145.784	38.3332	35.675		11.9096	5.56986	20.8538		38.3332	26.4236
027	23027	Waldo County	15.7131	8.93298	12.1581	13.8536	-1.85948	-9999		-6.78012	3.22509	1.69555		-1.85948	4.92064
029	23029	Washington County	64.576	71.9028	67.673	50.9853	-13.5907	-9999		7.32683	-4.22976	-16.6878		-13.5907	-20.9175
031	23031	York County	603.794	733.927	649.492	738.794	135	22.3585		130.133	-84.435	89.302		135	4.86701
ME			1456.6	1692.25	1455.88	1564.94	108.343	7.43809		235.649	-236.368	109.063		108.343	-127.306

## Sheet: NH
	FIPSSTCO	COUNTY	1990	2000	2010	2020	Change	PCTchange		Change 1990s	2000s	2010s		1990-2020	since 2000
015	33015	Rockingham County	1765.94	2227.52	2136.68	2498.95	733.005	41.5078		461.58	-90.8481	362.273		733.005	271.425
017	33017	Strafford County	22.237	20.2089	25.5119	42.7862	20.5492	-9999		-2.02807	5.30306	17.2742		20.5492	22.5773
NH			1788.18	2247.73	2162.19	2541.73	753.554	42.1408		459.552	-85.545	379.548		753.554	294.003

## Sheet: MA
	FIPSSTCO	COUNTY	1990	2000	2010	2020	Change	PCTchange		Change 1990s	2000s	2010s		1990-2020	since 2000
001	25001	Barnstable County	1293.34	1560.02	1331.11	1798.22	504.872	39.0361		266.677	-228.916	467.111		504.872	238.195
005	25005	Bristol County	848.74	899.131	944.676	1224.36	375.624	44.2566		50.3914	45.5442	279.688		375.624	325.232
007	25007	Dukes County	76.1927	80.4937	121.839	144.08	67.8871	-9999		4.30099	41.3451	22.2411		67.8871	63.5861
009	25009	Essex County	3515.14	4206.97	4502.05	5406.32	1891.18	53.8009		691.828	295.077	904.274		1891.18	1199.35
017	25017	Middlesex County	8361.31	9774.64	12104.6	16067.9	7706.62	92.17		1413.33	2329.99	3963.29		7706.62	6293.29
019	25019	Nantucket County	138.828	218.046	115.679	151.986	13.1582	9.47803		79.2186	-102.368	36.3075		13.1582	-66.0604
021	25021	Norfolk County	3951.06	4159.11	4056.1	4857.76	906.693	22.9481		208.05	-103.015	801.657		906.693	698.642
023	25023	Plymouth County	4547.67	5185.82	4949.22	5226.54	678.878	14.9281		638.152	-236.602	277.327		678.878	40.7256
025	25025	Suffolk County	39693.5	44981.6	49488.5	58996.1	19302.6	48.6293		5288.11	4506.92	9507.62		19302.6	14014.5
MA			62425.8	71065.8	77613.8	93873.3	31447.6	50.3759		8640.06	6547.98	16259.5		31447.6	22807.5

## Sheet: RI
	FIPSSTCO	COUNTY	1990	2000	2010	2020	Change	PCTchange
001	44001	Bristol County	405.135	421.801	500.985	549.928	144.793	35.7395
003	44003	Kent County	112.86	141.571	156.739	186.732	73.8718	65.4541
005	44005	Newport County	494.157	516.302	436.684	473.704	-20.4527	-4.13892
007	44007	Providence County	22.2604	39.5737	15.4973	73.6435	51.3831	-9999
009	44009	Washington County	531.197	642.373	563.215	582.31	51.113	9.62223
RI			1565.61	1761.62	1673.12	1866.32	300.708	19.2071

## Sheet: CT
	FIPSSTCO	COUNTY	1990	2000	2010	2020	Change	PCTchange		Change 1990s	2000s	2010s		1990-2020	since 2000
001	09001	Fairfield County	5982.58	6617.55	7144.68	8628.04	2645.46	44.2194		634.966	527.131	1483.36		2645.46	2010.49
003	09003	Hartford County	0	0.0430342	0	0.408798	0.408798	-9999		0.0430342	-0.0430342	0.408798		0.408798	0.365764
007	09007	Middlesex County	483.532	542.677	596.916	730.498	246.967	51.0757		59.1457	54.239	133.582		246.967	187.821
009	09009	New Haven County	3195.92	3236.74	3430.04	3382.79	186.865	5.84698		40.8148	193.303	-47.2529		186.865	146.05
011	09011	New London County	895.299	723.013	743.455	774.842	-120.457	-13.4544		-172.286	20.4418	31.3867		-120.457	51.8285
CT			10557.3	11120	11915.1	13516.6	2959.24	28.0302		562.684	795.072	1601.49		2959.24	2396.56

## Sheet: NY
	FIPSSTCO	COUNTY	1990	2000	2010	2020	Change	PCTchange		Change 1990s	2000s	2010s		1990-2020	since 2000
001	36001	Albany County	1.38251	1.42127	1.20411	1.14836	-0.23415	-9999		0.0387643	-0.217164	-0.0557504		-0.23415	-0.272914
005	36005	Bronx County	461.185	838.707	754.607	908.658	447.472	97.0266		377.522	-84.0997	154.051		447.472	69.9509
021	36021	Columbia County	15.8191	11.9513	33.5332	39.0273	23.2082	-9999		-3.86782	21.5819	5.49415		23.2082	27.076
027	36027	Dutchess County	32.3607	33.857	109.714	48.1442	15.7834	-9999		1.49625	75.8567	-61.5695		15.7834	14.2872
039	36039	Greene County	25.8551	43.9382	37.1321	35.6066	9.75149	-9999		18.0831	-6.80607	-1.52558		9.75149	-8.33166
047	36047	Kings County	7348.24	9679.85	10876.2	14803	7454.72	101.449		2331.6	1196.33	3926.78		7454.72	5123.12
059	36059	Nassau County	22414.5	24839.7	26363.8	29108.7	6694.15	29.8653		2425.17	1524.09	2744.9		6694.15	4268.99
061	36061	New York County	4201.77	4876.58	7462.04	13388.2	9186.44	218.632		674.807	2585.46	5926.17		9186.44	8511.63
071	36071	Orange County	31.1737	27.7368	1.3707	6.80941	-24.3643	-9999		-3.43685	-26.3661	5.43871		-24.3643	-20.9274
079	36079	Putnam County	7.72724	8.74636	20.032	19.2015	11.4743	-9999		1.01911	11.2857	-0.83048		11.4743	10.4552
081	36081	Queens County	13430.9	15128	16537.9	21500.5	8069.69	60.0832		1697.15	1409.84	4962.69		8069.69	6372.53
083	36083	Rensselaer County	3.26526	2.72531	1.73911	0.928341	-2.33692	-9999		-0.539943	-0.9862	-0.810774		-2.33692	-1.79697
085	36085	Richmond County	3515.32	4644.77	6035.04	5807.42	2292.1	65.2033		1129.45	1390.27	-227.621		2292.1	1162.65
087	36087	Rockland County	281.172	391.412	405.638	319.15	37.9785	13.5072		110.241	14.2253	-86.4874		37.9785	-72.2622
091	36091	Saratoga County	0	0	0	0	0	-9999		0	0	0		0	0
103	36103	Suffolk County	14520.4	15888.3	16383.3	18222.9	3702.52	25.4988		1367.94	494.919	1839.66		3702.52	2334.58
111	36111	Ulster County	54.8749	107.423	127.879	201.399	146.524	-9999		52.548	20.4558	73.5198		146.524	93.9757
119	36119	Westchester County	598.382	564.783	536.212	778.507	180.125	30.102		-33.5985	-28.5717	242.295		180.125	213.723
NY			66944.3	77089.9	85687.2	105189	38245	57.1296		10145.6	8597.28	19502.1		38245	28099.4

## Sheet: NJ
	FIPSSTCO	COUNTY	1990	2000	2010	2020	Change	PCTchange		Change 1990s	2000s	2010s		1990-2020	since 2000
001	34001	Atlantic County	18096	22204.4	24036.6	24513.5	6417.54	35.4639		4108.4	1832.2	476.933		6417.54	2309.14
003	34003	Bergen County	8357.11	9330.87	10185.4	11965.8	3608.66	43.1807		973.76	854.536	1780.36		3608.66	2634.9
005	34005	Burlington County	1795.38	1890.42	1943.18	2100.86	305.478	17.0147		95.0446	52.7602	157.673		305.478	210.433
007	34007	Camden County	683.575	917.235	859.682	1236.99	553.419	80.9596		233.66	-57.5528	377.312		553.419	319.759
009	34009	Cape May County	14937.2	17074.9	15623.1	16123.7	1186.53	7.94346		2137.74	-1451.79	500.576		1186.53	-951.21
011	34011	Cumberland County	1121.74	1155.76	1224.14	1248.7	126.957	11.3179		34.0205	68.3814	24.5555		126.957	92.9369
013	34013	Essex County	500.337	597.323	444.573	868.291	367.955	73.5415		96.9863	-152.75	423.718		367.955	270.969
015	34015	Gloucester County	1557.1	1556.02	1562.59	1613.31	56.2122	3.61006		-1.07629	6.57326	50.7152		56.2122	57.2884
017	34017	Hudson County	13951.2	17162.3	22255.9	32919.4	18968.2	135.961		3211.13	5093.53	10663.5		18968.2	15757
021	34021	Mercer County	0.287327	0.945738	7.65787	7.95883	7.6715	-9999		0.658411	6.71213	0.300959		7.6715	7.01309
023	34023	Middlesex County	762.314	578.562	835.898	830.585	68.271	8.95576		-183.752	257.337	-5.31353		68.271	252.023
025	34025	Monmouth County	9134.1	10203.3	10206.6	11028.5	1894.38	20.7396		1069.22	3.27889	821.88		1894.38	825.158
027		Morris County	0	0		0	0	-9999		0	0	0		0	0
029	34029	Ocean County	11802.1	14905.3	15137.6	16854.9	5052.8	42.8127		3103.19	232.31	1717.31		5052.8	1949.62
031	34031	Passaic County	1.34955	1.72135	3.32096	5.60978	4.26023	-9999		0.371804	1.59961	2.28882		4.26023	3.88843
033	34033	Salem County	7927.52	7794.1	7695.14	8085.84	158.318	1.99707		-133.425	-98.9589	390.703		158.318	291.744
035	34035	Somerset County	0	0	0	0	0	-9999		0	0	0		0	0
039	34039	Union County	157.977	75.291	116.324	162.952	4.97518	3.14931		-82.6858	41.0329	46.6281		4.97518	87.661
NJ			90785.3	105449	112138	129567	38781.6	42.7179		14663.2	6689.21	17429.1		38781.6	24118.4
										0	0	0		0	0
										0	0	0		0	0
										0	0	0		0	0
										0	0	0		0	0
										0	0	0		0	0
										0	0	0		0	0
										0	0	0		0	0
										0	0	0		0	0
										0	0	0		0	0
										0	0	0		0	0
										0	0	0		0	0
										0	0	0		0	0
										0	0	0		0	0
										0	0	0		0	0
										0	0	0		0	0
										0	0	0		0	0
										0	0	0		0	0
										0	0	0		0	0
										0	0	0		0	0
										0	0	0		0	0
										0	0	0		0	0
										0	0	0		0	0
										0	0	0		0	0
										0	0	0		0	0
										0	0	0		0	0
										0	0	0		0	0
										0	0	0		0	0
										0	0	0		0	0
										0	0	0		0	0
										0	0	0		0	0
										0	0	0		0	0
										0	0	0		0	0
										0	0	0		0	0
										0	0	0		0	0
										0	0	0		0	0
										0	0	0		0	0
										0	0	0		0	0
										0	0	0		0	0
										0	0	0		0	0
										0	0	0		0	0
										0	0	0		0	0
										0	0	0		0	0
										0	0	0		0	0
										0	0	0		0	0
										0	0	0		0	0
										0	0	0		0	0
										0	0	0		0	0
										0	0	0		0	0
										0	0	0		0	0
										0	0	0		0	0
										0	0	0		0	0
										0	0	0		0	0
										0	0	0		0	0
										0	0	0		0	0
										0	0	0		0	0
										0	0	0		0	0
										0	0	0		0	0
										0	0	0		0	0
										0	0	0		0	0
										0	0	0		0	0
										0	0	0		0	0
										0	0	0		0	0
										0	0	0		0	0
										0	0	0		0	0
										0	0	0		0	0
										0	0	0		0	0
										0	0	0		0	0
										0	0	0		0	0
										0	0	0		0	0
										0	0	0		0	0
										0	0	0		0	0
										0	0	0		0	0
										0	0	0		0	0
										0	0	0		0	0
										0	0	0		0	0
										0	0	0		0	0
										0	0	0		0	0
										0	0	0		0	0
										0	0	0		0	0
										0	0	0		0	0
										0	0	0		0	0
										0	0	0		0	0
										0	0	0		0	0
										0	0	0		0	0
										0	0	0		0	0
										0	0	0		0	0
										0	0	0		0	0
										0	0	0		0	0
										0	0	0		0	0
										0	0	0		0	0
										0	0	0		0	0
										0	0	0		0	0
										0	0	0		0	0
										0	0	0		0	0
										0	0	0		0	0
										0	0	0		0	0
										0	0	0		0	0
										0	0	0		0	0
										0	0	0		0	0
										0	0	0		0	0
										0	0	0		0	0
										0	0	0		0	0
										0	0	0		0	0
										0	0	0		0	0
										0	0	0		0	0
										0	0	0		0	0
										0	0	0		0	0
										0	0	0		0	0
										0	0	0		0	0
										0	0	0		0	0
										0	0	0		0	0
										0	0	0		0	0
										0	0	0		0	0
										0	0	0		0	0
										0	0	0		0	0
										0	0	0		0	0
										0	0	0		0	0
										0	0	0		0	0
										0	0	0		0	0
										0	0	0		0	0
										0	0	0		0	0
										0	0	0		0	0
										0	0	0		0	0
										0	0	0		0	0
										0	0	0		0	0
										0	0	0		0	0
										0	0	0		0	0
										0	0	0		0	0
										0	0	0		0	0
										0	0	0		0	0
										0	0	0		0	0
										0	0	0		0	0
										0	0	0		0	0
										0	0	0		0	0
										0	0	0		0	0
										0	0	0		0	0
										0	0	0		0	0
										0	0	0		0	0
										0	0	0		0	0
										0	0	0		0	0
										0	0	0		0	0
										0	0	0		0	0
										0	0	0		0	0
										0	0	0		0	0
										0	0	0		0	0
										0	0	0		0	0
										0	0	0		0	0
										0	0	0		0	0
										0	0	0		0	0
										0	0	0		0	0
										0	0	0		0	0
										0	0	0		0	0
										0	0	0		0	0
										0	0	0		0	0
										0	0	0		0	0
										0	0	0		0	0
										0	0	0		0	0
										0	0	0		0	0
										0	0	0		0	0
										0	0	0		0	0
										0	0	0		0	0
										0	0	0		0	0
										0	0	0		0	0
										0	0	0		0	0
										0	0	0		0	0
										0	0	0		0	0
										0	0	0		0	0
										0	0	0		0	0
										0	0	0		0	0
										0	0	0		0	0
										0	0	0		0	0
										0	0	0		0	0
										0	0	0		0	0
										0	0	0		0	0
										0	0	0		0	0
										0	0	0		0	0
										0	0	0		0	0
										0	0	0		0	0
										0	0	0		0	0
										0	0	0		0	0
										0	0	0		0	0
										0	0	0		0	0
										0	0	0		0	0
										0	0	0		0	0
										0	0	0		0	0
										0	0	0		0	0
										0	0	0		0	0
										0	0	0		0	0
										0	0	0		0	0
										0	0	0		0	0
										0	0	0		0	0
										0	0	0		0	0
										0	0	0		0	0
										0	0	0		0	0
										0	0	0		0	0
										0	0	0		0	0
										0	0	0		0	0
										0	0	0		0	0
										0	0	0		0	0
										0	0	0		0	0
										0	0	0		0	0
										0	0	0		0	0
										0	0	0		0	0
										0	0	0		0	0
										0	0	0		0	0
										0	0	0		0	0
										0	0	0		0	0
										0	0	0		0	0
										0	0	0		0	0
										0	0	0		0	0
										0	0	0		0	0
										0	0	0		0	0
										0	0	0		0	0
										0	0	0		0	0
										0	0	0		0	0
										0	0	0		0	0
										0	0	0		0	0
										0	0	0		0	0
										0	0	0		0	0
										0	0	0		0	0
										0	0	0		0	0
										0	0	0		0	0
										0	0	0		0	0
										0	0	0		0	0
										0	0	0		0	0
										0	0	0		0	0
										0	0	0		0	0
										0	0	0		0	0
										0	0	0		0	0
										0	0	0		0	0
										0	0	0		0	0
										0	0	0		0	0
										0	0	0		0	0
										0	0	0		0	0
										0	0	0		0	0
										0	0	0		0	0
										0	0	0		0	0
										0	0	0		0	0
										0	0	0		0	0
										0	0	0		0	0
										0	0	0		0	0
										0	0	0		0	0
										0	0	0		0	0
										0	0	0		0	0
										0	0	0		0	0
										0	0	0		0	0
										0	0	0		0	0
										0	0	0		0	0
										0	0	0		0	0
										0	0	0		0	0
										0	0	0		0	0
										0	0	0		0	0
										0	0	0		0	0
										0	0	0		0	0
										0	0	0		0	0
										0	0	0		0	0
										0	0	0		0	0
										0	0	0		0	0
										0	0	0		0	0
										0	0	0		0	0
										0	0	0		0	0
										0	0	0		0	0
										0	0	0		0	0
										0	0	0		0	0
										0	0	0		0	0
										0	0	0		0	0
										0	0	0		0	0
										0	0	0		0	0
										0	0	0		0	0
										0	0	0		0	0
										0	0	0		0	0
										0	0	0		0	0
										0	0	0		0	0
										0	0	0		0	0
										0	0	0		0	0
										0	0	0		0	0
										0	0	0		0	0
										0	0	0		0	0
										0	0	0		0	0
										0	0	0		0	0
										0	0	0		0	0
										0	0	0		0	0
										0	0	0		0	0
										0	0	0		0	0
										0	0	0		0	0
										0	0	0		0	0
										0	0	0		0	0
										0	0	0		0	0
										0	0	0		0	0
										0	0	0		0	0
										0	0	0		0	0
										0	0	0		0	0
										0	0	0		0	0
										0	0	0		0	0
										0	0	0		0	0
										0	0	0		0	0
										0	0	0		0	0
										0	0	0		0	0
										0	0	0		0	0
										0	0	0		0	0
										0	0	0		0	0
										0	0	0		0	0
										0	0	0		0	0
										0	0	0		0	0
										0	0	0		0	0
										0	0	0		0	0
										0	0	0		0	0
										0	0	0		0	0
										0	0	0		0	0
										0	0	0		0	0
										0	0	0		0	0
										0	0	0		0	0
										0	0	0		0	0
										0	0	0		0	0
										0	0	0		0	0
										0	0	0		0	0
										0	0	0		0	0
										0	0	0		0	0
										0	0	0		0	0
										0	0	0		0	0
										0	0	0		0	0
										0	0	0		0	0
										0	0	0		0	0
										0	0	0		0	0
										0	0	0		0	0
										0	0	0		0	0
										0	0	0		0	0
										0	0	0		0	0
										0	0	0		0	0
										0	0	0		0	0
										0	0	0		0	0
										0	0	0		0	0
										0	0	0		0	0
										0	0	0		0	0
										0	0	0		0	0
										0	0	0		0	0
										0	0	0		0	0
										0	0	0		0	0
										0	0	0		0	0
										0	0	0		0	0
										0	0	0		0	0
										0	0	0		0	0
										0	0	0		0	0
										0	0	0		0	0
										0	0	0		0	0
										0	0	0		0	0
										0	0	0		0	0
										0	0	0		0	0
										0	0	0		0	0
										0	0	0		0	0
										0	0	0		0	0
										0	0	0		0	0
										0	0	0		0	0
										0	0	0		0	0
										0	0	0		0	0
										0	0	0		0	0
										0	0	0		0	0
										0	0	0		0	0
										0	0	0		0	0
										0	0	0		0	0
										0	0	0		0	0
										0	0	0		0	0
										0	0	0		0	0
										0	0	0		0	0
										0	0	0		0	0
										0	0	0		0	0
										0	0	0		0	0
										0	0	0		0	0
										0	0	0		0	0
										0	0	0		0	0
										0	0	0		0	0
										0	0	0		0	0
										0	0	0		0	0
										0	0	0		0	0
										0	0	0		0	0
										0	0	0		0	0
										0	0	0		0	0
										0	0	0		0	0
										0	0	0		0	0
										0	0	0		0	0
										0	0	0		0	0
										0	0	0		0	0
										0	0	0		0	0
										0	0	0		0	0
										0	0	0		0	0
										0	0	0		0	0
										0	0	0		0	0
										0	0	0		0	0
										0	0	0		0	0
										0	0	0		0	0
										0	0	0		0	0
										0	0	0		0	0
										0	0	0		0	0
										0	0	0		0	0
										0	0	0		0	0
										0	0	0		0	0
										0	0	0		0	0
										0	0	0		0	0
										0	0	0		0	0
										0	0	0		0	0
										0	0	0		0	0
										0	0	0		0	0
										0	0	0		0	0
										0	0	0		0	0
										0	0	0		0	0
										0	0	0		0	0
										0	0	0		0	0
										0	0	0		0	0
										0	0	0		0	0
										0	0	0		0	0
										0	0	0		0	0
										0	0	0		0	0
										0	0	0		0	0
										0	0	0		0	0
										0	0	0		0	0
										0	0	0		0	0
										0	0	0		0	0
										0	0	0		0	0
										0	0	0		0	0
										0	0	0		0	0
										0	0	0		0	0
										0	0	0		0	0
										0	0	0		0	0
										0	0	0		0	0
										0	0	0		0	0
										0	0	0		0	0
										0	0	0		0	0
										0	0	0		0	0
										0	0	0		0	0
										0	0	0		0	0
										0	0	0		0	0
										0	0	0		0	0
										0	0	0		0	0
										0	0	0		0	0
										0	0	0		0	0
										0	0	0		0	0
										0	0	0		0	0
										0	0	0		0	0
										0	0	0		0	0
										0	0	0		0	0
										0	0	0		0	0
										0	0	0		0	0
										0	0	0		0	0
										0	0	0		0	0
										0	0	0		0	0
										0	0	0		0	0
										0	0	0		0	0
										0	0	0		0	0
										0	0	0		0	0
										0	0	0		0	0
										0	0	0		0	0
										0	0	0		0	0
										0	0	0		0	0
										0	0	0		0	0
										0	0	0		0	0
										0	0	0		0	0
										0	0	0		0	0
										0	0	0		0	0
										0	0	0		0	0
										0	0	0		0	0
										0	0	0		0	0
										0	0	0		0	0
										0	0	0		0	0
										0	0	0		0	0
										0	0	0		0	0
										0	0	0		0	0
										0	0	0		0	0
										0	0	0		0	0
										0	0	0		0	0
										0	0	0		0	0
										0	0	0		0	0
										0	0	0		0	0
										0	0	0		0	0
										0	0	0		0	0
										0	0	0		0	0
										0	0	0		0	0
										0	0	0		0	0
										0	0	0		0	0
										0	0	0		0	0
										0	0	0		0	0
										0	0	0		0	0
										0	0	0		0	0
										0	0	0		0	0
										0	0	0		0	0
										0	0	0		0	0
										0	0	0		0	0
										0	0	0		0	0
										0	0	0		0	0
										0	0	0		0	0
										0	0	0		0	0
										0	0	0		0	0
										0	0	0		0	0
										0	0	0		0	0
										0	0	0		0	0
										0	0	0		0	0
										0	0	0		0	0
										0	0	0		0	0
										0	0	0		0	0
										0	0	0		0	0
										0	0	0		0	0
										0	0	0		0	0
										0	0	0		0	0
										0	0	0		0	0
										0	0	0		0	0
										0	0	0		0	0
										0	0	0		0	0
										0	0	0		0	0
										0	0	0		0	0
										0	0	0		0	0
										0	0	0		0	0
										0	0	0		0	0
										0	0	0		0	0
										0	0	0		0	0
										0	0	0		0	0
										0	0	0		0	0
										0	0	0		0	0
										0	0	0		0	0
										0	0	0		0	0
										0	0	0		0	0
										0	0	0		0	0
										0	0	0		0	0
										0	0	0		0	0
										0	0	0		0	0
										0	0	0		0	0
										0	0	0		0	0
										0	0	0		0	0
										0	0	0		0	0
										0	0	0		0	0
										0	0	0		0	0
										0	0	0		0	0
										0	0	0		0	0
										0	0	0		0	0
										0	0	0		0	0
										0	0	0		0	0
										0	0	0		0	0
										0	0	0		0	0
										0	0	0		0	0
										0	0	0		0	0
										0	0	0		0	0
										0	0	0		0	0
										0	0	0		0	0
										0	0	0		0	0
										0	0	0		0	0
										0	0	0		0	0
										0	0	0		0	0
										0	0	0		0	0
										0	0	0		0	0
										0	0	0		0	0
										0	0	0		0	0
										0	0	0		0	0
										0	0	0		0	0
										0	0	0		0	0
										0	0	0		0	0
										0	0	0		0	0
										0	0	0		0	0
										0	0	0		0	0
										0	0	0		0	0
										0	0	0		0	0
										0	0	0		0	0
										0	0	0		0	0
										0	0	0		0	0
										0	0	0		0	0
										0	0	0		0	0
										0	0	0		0	0
										0	0	0		0	0
										0	0	0		0	0
										0	0	0		0	0
										0	0	0		0	0
										0	0	0		0	0
										0	0	0		0	0
										0	0	0		0	0
										0	0	0		0	0
										0	0	0		0	0
										0	0	0		0	0
										0	0	0		0	0
										0	0	0		0	0
										0	0	0		0	0
										0	0	0		0	0
										0	0	0		0	0
										0	0	0		0	0
										0	0	0		0	0
										0	0	0		0	0
										0	0	0		0	0
										0	0	0		0	0
										0	0	0		0	0
										0	0	0		0	0
										0	0	0		0	0
										0	0	0		0	0
										0	0	0		0	0
										0	0	0		0	0
										0	0	0		0	0
										0	0	0		0	0
										0	0	0		0	0
										0	0	0		0	0
										0	0	0		0	0
										0	0	0		0	0
										0	0	0		0	0
										0	0	0		0	0
										0	0	0		0	0
										0	0	0		0	0
										0	0	0		0	0
										0	0	0		0	0
										0	0	0		0	0
										0	0	0		0	0
										0	0	0		0	0
										0	0	0		0	0
										0	0	0		0	0
										0	0	0		0	0
										0	0	0		0	0
										0	0	0		0	0
										0	0	0		0	0
										0	0	0		0	0
										0	0	0		0	0
										0	0	0		0	0
										0	0	0		0	0
										0	0	0		0	0
										0	0	0		0	0
										0	0	0		0	0
										0	0	0		0	0
										0	0	0		0	0
										0	0	0		0	0
										0	0	0		0	0
										0	0	0		0	0
										0	0	0		0	0
										0	0	0		0	0
										0	0	0		0	0
										0	0	0		0	0
										0	0	0		0	0
										0	0	0		0	0
										0	0	0		0	0
										0	0	0		0	0
										0	0	0		0	0
										0	0	0		0	0
										0	0	0		0	0
										0	0	0		0	0
										0	0	0		0	0
										0	0	0		0	0
										0	0	0		0	0
										0	0	0		0	0
										0	0	0		0	0
										0	0	0		0	0
										0	0	0		0	0
										0	0	0		0	0
										0	0	0		0	0
										0	0	0		0	0
										0	0	0		0	0
										0	0	0		0	0
										0	0	0		0	0
										0	0	0		0	0
										0	0	0		0	0
										0	0	0		0	0
										0	0	0		0	0
										0	0	0		0	0
										0	0	0		0	0
										0	0	0		0	0
										0	0	0		0	0
										0	0	0		0	0
										0	0	0		0	0
										0	0	0		0	0
										0	0	0		0	0
										0	0	0		0	0
										0	0	0		0	0
										0	0	0		0	0
										0	0	0		0	0
										0	0	0		0	0
										0	0	0		0	0
										0	0	0		0	0
										0	0	0		0	0
										0	0	0		0	0
										0	0	0		0	0
										0	0	0		0	0
										0	0	0		0	0
										0	0	0		0	0
										0	0	0		0	0
										0	0	0		0	0
										0	0	0		0	0
										0	0	0		0	0
										0	0	0		0	0
										0	0	0		0	0
										0	0	0		0	0
										0	0	0		0	0
										0	0	0		0	0
										0	0	0		0	0
										0	0	0		0	0
										0	0	0		0	0
										0	0	0		0	0
										0	0	0		0	0
										0	0	0		0	0
										0	0	0		0	0
										0	0	0		0	0
										0	0	0		0	0
										0	0	0		0	0
										0	0	0		0	0
										0	0	0		0	0
										0	0	0		0	0
										0	0	0		0	0
										0	0	0		0	0
										0	0	0		0	0
										0	0	0		0	0
										0	0	0		0	0
										0	0	0		0	0
										0	0	0		0	0
										0	0	0		0	0
										0	0	0		0	0
										0	0	0		0	0
										0	0	0		0	0
										0	0	0		0	0
										0	0	0		0	0
										0	0	0		0	0
										0	0	0		0	0
										0	0	0		0	0
										0	0	0		0	0
										0	0	0		0	0
										0	0	0		0	0
										0	0	0		0	0
										0	0	0		0	0
										0	0	0		0	0
										0	0	0		0	0
										0	0	0		0	0
										0	0	0		0	0
										0	0	0		0	0
										0	0	0		0	0
										0	0	0		0	0
										0	0	0		0	0
										0	0	0		0	0
										0	0	0		0	0
										0	0	0		0	0
										0	0	0		0	0
										0	0	0		0	0
										0	0	0		0	0
										0	0	0		0	0
										0	0	0		0	0
										0	0	0		0	0
										0	0	0		0	0
										0	0	0		0	0
										0	0	0		0	0
										0	0	0		0	0
										0	0	0		0	0
										0	0	0		0	0
										0	0	0		0	0
										0	0	0		0	0
										0	0	0		0	0
										0	0	0		0	0
										0	0	0		0	0
										0	0	0		0	0
										0	0	0		0	0
										0	0	0		0	0
										0	0	0		0	0
										0	0	0		0	0
										0	0	0		0	0
										0	0	0		0	0
										0	0	0		0	0
										0	0	0		0	0
										0	0	0		0	0
										0	0	0		0	0
										0	0	0		0	0
										0	0	0		0	0
										0	0	0		0	0
										0	0	0		0	0
										0	0	0		0	0
										0	0	0		0	0
										0	0	0		0	0
										0	0	0		0	0
										0	0	0		0	0
										0	0	0		0	0
										0	0	0		0	0
										0	0	0		0	0
										0	0	0		0	0
										0	0	0		0	0
										0	0	0		0	0
										0	0	0		0	0
										0	0	0		0	0
										0	0	0		0	0
										0	0	0		0	0
										0	0	0		0	0
										0	0	0		0	0
										0	0	0		0	0
										0	0	0		0	0
										0	0	0		0	0
										0	0	0		0	0
										0	0	0		0	0
										0	0	0		0	0
										0	0	0		0	0
										0	0	0		0	0
										0	0	0		0	0
										0	0	0		0	0
										0	0	0		0	0
										0	0	0		0	0
										0	0	0		0	0
										0	0	0		0	0
										0	0	0		0	0
										0	0	0		0	0
										0	0	0		0	0
										0	0	0		0	0
										0	0	0		0	0
										0	0	0		0	0
										0	0	0		0	0
										0	0	0		0	0
										0	0	0		0	0
										0	0	0		0	0
										0	0	0		0	0
										0	0	0		0	0
										0	0	0		0	0
										0	0	0		0	0
										0	0	0		0	0
										0	0	0		0	0
										0	0	0		0	0
										0	0	0		0	0
										0	0	0		0	0
										0	0	0		0	0
										0	0	0		0	0
										0	0	0		0	0
										0	0	0		0	0
										0	0	0		0	0
										0	0	0		0	0
										0	0	0		0	0
										0	0	0		0	0
										0	0	0		0	0
										0	0	0		0	0
										0	0	0		0	0
										0	0	0		0	0
										0	0	0		0	0
										0	0	0		0	0
										0	0	0		0	0
										0	0	0		0	0
										0	0	0		0	0
										0	0	0		0	0
										0	0	0		0	0
										0	0	0		0	0
										0	0	0		0	0
										0	0	0		0	0
										0	0	0		0	0
										0	0	0		0	0
										0	0	0		0	0
										0	0	0		0	0
										0	0	0		0	0
										0	0	0		0	0
										0	0	0		0	0
										0	0	0		0	0
										0	0	0		0	0
										0	0	0		0	0
										0	0	0		0	0
										0	0	0		0	0
										0	0	0		0	0
										0	0	0		0	0
										0	0	0		0	0
										0	0	0		0	0
										0	0	0		0	0
										0	0	0		0	0
										0	0	0		0	0
										0	0	0		0	0
										0	0	0		0	0
										0	0	0		0	0
										0	0	0		0	0
										0	0	0		0	0
										0	0	0		0	0
										0	0	0		0	0
										0	0	0		0	0
										0	0	0		0	0
										0	0	0		0	0
										0	0	0		0	0
										0	0	0		0	0
										0	0	0		0	0
										0	0	0		0	0
										0	0	0		0	0
										0	0	0		0	0
										0	0	0		0	0
										0	0	0		0	0
										0	0	0		0	0
										0	0	0		0	0
										0	0	0		0	0
										0	0	0		0	0
										0	0	0		0	0
										0	0	0		0	0
										0	0	0		0	0
										0	0	0		0	0
										0	0	0		0	0
										0	0	0		0	0
										0	0	0		0	0
										0	0	0		0	0
										0	0	0		0	0
										0	0	0		0	0
										0	0	0		0	0
										0	0	0		0	0
										0	0	0		0	0
										0	0	0		0	0
										0	0	0		0	0
										0	0	0		0	0
										0	0	0		0	0
										0	0	0		0	0
										0	0	0		0	0
										0	0	0		0	0
										0	0	0		0	0
										0	0	0		0	0
										0	0	0		0	0
										0	0	0		0	0
										0	0	0		0	0
										0	0	0		0	0
										0	0	0		0	0
										0	0	0		0	0
										0	0	0		0	0
										0	0	0		0	0
										0	0	0		0	0
										0	0	0		0	0
										0	0	0		0	0
										0	0	0		0	0
										0	0	0		0	0
										0	0	0		0	0
										0	0	0		0	0
										0	0	0		0	0
										0	0	0		0	0
										0	0	0		0	0
										0	0	0		0	0
										0	0	0		0	0
										0	0	0		0	0
										0	0	0		0	0
										0	0	0		0	0
										0	0	0		0	0
										0	0	0		0	0
										0	0	0		0	0
										0	0	0		0	0
										0	0	0		0	0
										0	0	0		0	0
										0	0	0		0	0
										0	0	0		0	0
										0	0	0		0	0
										0	0	0		0	0
										0	0	0		0	0
										0	0	0		0	0
										0	0	0		0	0
										0	0	0		0	0
										0	0	0		0	0
										0	0	0		0	0
										0	0	0		0	0
										0	0	0		0	0
										0	0	0		0	0
										0	0	0		0	0
										0	0	0		0	0
										0	0	0		0	0
										0	0	0		0	0
										0	0	0		0	0
										0	0	0		0	0
										0	0	0		0	0
										0	0	0		0	0
										0	0	0		0	0
										0	0	0		0	0
										0	0	0		0	0
										0	0	0		0	0
										0	0	0		0	0
										0	0	0		0	0
										0	0	0		0	0
										0	0	0		0	0
										0	0	0		0	0
										0	0	0		0	0
										0	0	0		0	0
										0	0	0		0	0
										0	0	0		0	0
										0	0	0		0	0
										0	0	0		0	0
										0	0	0		0	0
										0	0	0		0	0
										0	0	0		0	0
										0	0	0		0	0
										0	0	0		0	0
										0	0	0		0	0
										0	0	0		0	0
										0	0	0		0	0
										0	0	0		0	0
										0	0	0		0	0
										0	0	0		0	0
										0	0	0		0	0
										0	0	0		0	0
										0	0	0		0	0
										0	0	0		0	0
										0	0	0		0	0
										0	0	0		0	0
										0	0	0		0	0
										0	0	0		0	0
										0	0	0		0	0
										0	0	0		0	0
										0	0	0		0	0
										0	0	0		0	0
										0	0	0		0	0
										0	0	0		0	0
										0	0	0		0	0
										0	0	0		0	0
										0	0	0		0	0
										0	0	0		0	0
										0	0	0		0	0
										0	0	0		0	0
										0	0	0		0	0
										0	0	0		0	0
										0	0	0		0	0
										0	0	0		0	0
										0	0	0		0	0
										0	0	0		0	0
										0	0	0		0	0
										0	0	0		0	0
										0	0	0		0	0
										0	0	0		0	0
										0	0	0		0	0
										0	0	0		0	0
										0	0	0		0	0
										0	0	0		0	0
										0	0	0		0	0
										0	0	0		0	0
										0	0	0		0	0
										0	0	0		0	0
										0	0	0		0	0
										0	0	0		0	0
										0	0	0		0	0
										0	0	0		0	0
										0	0	0		0	0
										0	0	0		0	0
										0	0	0		0	0
										0	0	0		0	0
										0	0	0		0	0
										0	0	0		0	0
										0	0	0		0	0
										0	0	0		0	0
										0	0	0		0	0
										0	0	0		0	0
										0	0	0		0	0
										0	0	0		0	0
										0	0	0		0	0
										0	0	0		0	0
										0	0	0		0	0
										0	0	0		0	0
										0	0	0		0	0
										0	0	0		0	0
										0	0	0		0	0
										0	0	0		0	0
										0	0	0		0	0
										0	0	0		0	0
										0	0	0		0	0
										0	0	0		0	0
										0	0	0		0	0
										0	0	0		0	0
										0	0	0		0	0
										0	0	0		0	0
										0	0	0		0	0
										0	0	0		0	0
										0	0	0		0	0
										0	0	0		0	0
										0	0	0		0	0
										0	0	0		0	0
										0	0	0		0	0
										0	0	0		0	0
										0	0	0		0	0
										0	0	0		0	0
										0	0	0		0	0
										0	0	0		0	0
										0	0	0		0	0
										0	0	0		0	0
										0	0	0		0	0
										0	0	0		0	0
										0	0	0		0	0
										0	0	0		0	0
										0	0	0		0	0
										0	0	0		0	0
										0	0	0		0	0
										0	0	0		0	0
										0	0	0		0	0
										0	0	0		0	0
										0	0	0		0	0
										0	0	0		0	0
										0	0	0		0	0
										0	0	0		0	0
										0	0	0		0	0
										0	0	0		0	0
										0	0	0		0	0
										0	0	0		0	0
										0	0	0		0	0
										0	0	0		0	0
										0	0	0		0	0
										0	0	0		0	0
										0	0	0		0	0
										0	0	0		0	0
										0	0	0		0	0
										0	0	0		0	0
										0	0	0		0	0
										0	0	0		0	0
										0	0	0		0	0
										0	0	0		0	0
										0	0	0		0	0
										0	0	0		0	0
										0	0	0		0	0
										0	0	0		0	0
										0	0	0		0	0
										0	0	0		0	0
										0	0	0		0	0
										0	0	0		0	0
										0	0	0		0	0
										0	0	0		0	0
										0	0	0		0	0
										0	0	0		0	0
										0	0	0		0	0
										0	0	0		0	0
										0	0	0		0	0
										0	0	0		0	0
										0	0	0		0	0
										0	0	0		0	0
										0	0	0		0	0
										0	0	0		0	0
										0	0	0		0	0
										0	0	0		0	0
										0	0	0		0	0
										0	0	0		0	0
										0	0	0		0	0
										0	0	0		0	0
										0	0	0		0	0
										0	0	0		0	0
										0	0	0		0	0
										0	0	0		0	0
										0	0	0		0	0
										0	0	0		0	0
										0	0	0		0	0
										0	0	0		0	0
										0	0	0		0	0
										0	0	0		0	0
										0	0	0		0	0
										0	0	0		0	0
										0	0	0		0	0
										0	0	0		0	0
										0	0	0		0	0
										0	0	0		0	0
										0	0	0		0	0
										0	0	0		0	0
										0	0	0		0	0
										0	0	0		0	0
										0	0	0		0	0
										0	0	0		0	0
										0	0	0		0	0
										0	0	0		0	0
										0	0	0		0	0
										0	0	0		0	0
										0	0	0		0	0
										0	0	0		0	0
										0	0	0		0	0
										0	0	0		0	0
										0	0	0		0	0
										0	0	0		0	0
										0	0	0		0	0
										0	0	0		0	0
										0	0	0		0	0
										0	0	0		0	0
										0	0	0		0	0
										0	0	0		0	0
										0	0	0		0	0
										0	0	0		0	0
										0	0	0		0	0
										0	0	0		0	0
										0	0	0		0	0
										0	0	0		0	0
										0	0	0		0	0
										0	0	0		0	0
										0	0	0		0	0
										0	0	0		0	0
										0	0	0		0	0
										0	0	0		0	0
										0	0	0		0	0
										0	0	0		0	0
										0	0	0		0	0
										0	0	0		0	0
										0	0	0		0	0
										0	0	0		0	0
										0	0	0		0	0
										0	0	0		0	0
										0	0	0		0	0
										0	0	0		0	0
										0	0	0		0	0
										0	0	0		0	0
										0	0	0		0	0
										0	0	0		0	0
										0	0	0		0	0
										0	0	0		0	0
										0	0	0		0	0
										0	0	0		0	0
										0	0	0		0	0
										0	0	0		0	0
										0	0	0		0	0
										0	0	0		0	0
										0	0	0		0	0
										0	0	0		0	0
										0	0	0		0	0
										0	0	0		0	0
										0	0	0		0	0
										0	0	0		0	0
										0	0	0		0	0
										0	0	0		0	0
										0	0	0		0	0
										0	0	0		0	0
										0	0	0		0	0
										0	0	0		0	0
										0	0	0		0	0
										0	0	0		0	0
										0	0	0		0	0
										0	0	0		0	0
										0	0	0		0	0
										0	0	0		0	0
										0	0	0		0	0
										0	0	0		0	0
										0	0	0		0	0
										0	0	0		0	0
										0	0	0		0	0
										0	0	0		0	0
										0	0	0		0	0
										0	0	0		0	0
										0	0	0		0	0
										0	0	0		0	0
										0	0	0		0	0
										0	0	0		0	0
										0	0	0		0	0
										0	0	0		0	0
										0	0	0		0	0
										0	0	0		0	0
										0	0	0		0	0
										0	0	0		0	0
										0	0	0		0	0
										0	0	0		0	0
										0	0	0		0	0
										0	0	0		0	0
										0	0	0		0	0
										0	0	0		0	0
										0	0	0		0	0
										0	0	0		0	0
										0	0	0		0	0
										0	0	0		0	0
										0	0	0		0	0
										0	0	0		0	0
										0	0	0		0	0
										0	0	0		0	0
										0	0	0		0	0
										0	0	0		0	0
										0	0	0		0	0
										0	0	0		0	0
										0	0	0		0	0
										0	0	0		0	0
										0	0	0		0	0
										0	0	0		0	0
										0	0	0		0	0
										0	0	0		0	0
										0	0	0		0	0
										0	0	0		0	0
										0	0	0		0	0
										0	0	0		0	0
										0	0	0		0	0
										0	0	0		0	0
										0	0	0		0	0
										0	0	0		0	0
										0	0	0		0	0
										0	0	0		0	0
										0	0	0		0	0
										0	0	0		0	0
										0	0	0		0	0
										0	0	0		0	0
										0	0	0		0	0
										0	0	0		0	0
										0	0	0		0	0
										0	0	0		0	0
										0	0	0		0	0
										0	0	0		0	0
										0	0	0		0	0
										0	0	0		0	0
										0	0	0		0	0
										0	0	0		0	0
										0	0	0		0	0
										0	0	0		0	0
										0	0	0		0	0
										0	0	0		0	0
										0	0	0		0	0
										0	0	0		0	0
										0	0	0		0	0
										0	0	0		0	0
										0	0	0		0	0
										0	0	0		0	0
										0	0	0		0	0
										0	0	0		0	0
										0	0	0		0	0
										0	0	0		0	0
										0	0	0		0	0
										0	0	0		0	0
										0	0	0		0	0
										0	0	0		0	0
										0	0	0		0	0
										0	0	0		0	0
										0	0	0		0	0
										0	0	0		0	0
										0	0	0		0	0
										0	0	0		0	0
										0	0	0		0	0
										0	0	0		0	0
										0	0	0		0	0
										0	0	0		0	0
										0	0	0		0	0
										0	0	0		0	0
										0	0	0		0	0
										0	0	0		0	0
										0	0	0		0	0
										0	0	0		0	0
										0	0	0		0	0
										0	0	0		0	0
										0	0	0		0	0
										0	0	0		0	0
										0	0	0		0	0
										0	0	0		0	0
										0	0	0		0	0
										0	0	0		0	0
										0	0	0		0	0
										0	0	0		0	0
										0	0	0		0	0
										0	0	0		0	0
										0	0	0		0	0
										0	0	0		0	0
										0	0	0		0	0
										0	0	0		0	0
										0	0	0		0	0
										0	0	0		0	0
										0	0	0		0	0
										0	0	0		0	0
										0	0	0		0	0
										0	0	0		0	0
										0	0	0		0	0
										0	0	0		0	0
										0	0	0		0	0
										0	0	0		0	0
										0	0	0		0	0
										0	0	0		0	0
										0	0	0		0	0
										0	0	0		0	0
										0	0	0		0	0
										0	0	0		0	0
										0	0	0		0	0
										0	0	0		0	0
										0	0	0		0	0
										0	0	0		0	0
										0	0	0		0	0
										0	0	0		0	0
										0	0	0		0	0
										0	0	0		0	0
										0	0	0		0	0
										0	0	0		0	0
										0	0	0		0	0
										0	0	0		0	0
										0	0	0		0	0
										0	0	0		0	0
										0	0	0		0	0
										0	0	0		0	0
										0	0	0		0	0
										0	0	0		0	0
										0	0	0		0	0
										0	0	0		0	0
										0	0	0		0	0
										0	0	0		0	0
										0	0	0		0	0
										0	0	0		0	0
										0	0	0		0	0
										0	0	0		0	0
										0	0	0		0	0
										0	0	0		0	0
										0	0	0		0	0
										0	0	0		0	0
										0	0	0		0	0
										0	0	0		0	0
										0	0	0		0	0
										0	0	0		0	0
										0	0	0		0	0
										0	0	0		0	0
										0	0	0		0	0
										0	0	0		0	0
										0	0	0		0	0
										0	0	0		0	0
										0	0	0		0	0
										0	0	0		0	0
										0	0	0		0	0
										0	0	0		0	0
										0	0	0		0	0
										0	0	0		0	0
										0	0	0		0	0
										0	0	0		0	0
										0	0	0		0	0
										0	0	0		0	0
										0	0	0		0	0
										0	0	0		0	0
										0	0	0		0	0
										0	0	0		0	0
										0	0	0		0	0
										0	0	0		0	0
										0	0	0		0	0
										0	0	0		0	0
										0	0	0		0	0
										0	0	0		0	0
										0	0	0		0	0
										0	0	0		0	0
										0	0	0		0	0
										0	0	0		0	0
										0	0	0		0	0
										0	0	0		0	0
										0	0	0		0	0
										0	0	0		0	0
										0	0	0		0	0
										0	0	0		0	0
										0	0	0		0	0
										0	0	0		0	0
										0	0	0		0	0
										0	0	0		0	0
										0	0	0		0	0
										0	0	0		0	0
										0	0	0		0	0
										0	0	0		0	0
										0	0	0		0	0
										0	0	0		0	0
										0	0	0		0	0
										0	0	0		0	0
										0	0	0		0	0
										0	0	0		0	0
										0	0	0		0	0
										0	0	0		0	0
										0	0	0		0	0
										0	0	0		0	0
										0	0	0		0	0
										0	0	0		0	0
										0	0	0		0	0
										0	0	0		0	0
										0	0	0		0	0
										0	0	0		0	0
										0	0	0		0	0
										0	0	0		0	0
										0	0	0		0	0
										0	0	0		0	0
										0	0	0		0	0
										0	0	0		0	0
										0	0	0		0	0
										0	0	0		0	0
										0	0	0		0	0
										0	0	0		0	0
										0	0	0		0	0
										0	0	0		0	0
										0	0	0		0	0
										0	0	0		0	0
										0	0	0		0	0
										0	0	0		0	0
										0	0	0		0	0
										0	0	0		0	0
										0	0	0		0	0
										0	0	0		0	0
										0	0	0		0	0
										0	0	0		0	0
										0	0	0		0	0
										0	0	0		0	0
										0	0	0		0	0
										0	0	0		0	0
										0	0	0		0	0
										0	0	0		0	0
										0	0	0		0	0
										0	0	0		0	0
										0	0	0		0	0
										0	0	0		0	0
										0	0	0		0	0
										0	0	0		0	0
										0	0	0		0	0
										0	0	0		0	0
										0	0	0		0	0
										0	0	0		0	0
										0	0	0		0	0
										0	0	0		0	0
										0	0	0		0	0
										0	0	0		0	0
										0	0	0		0	0
										0	0	0		0	0
										0	0	0		0	0
										0	0	0		0	0
										0	0	0		0	0
										0	0	0		0	0
										0	0	0		0	0
										0	0	0		0	0
										0	0	0		0	0
										0	0	0		0	0
										0	0	0		0	0
										0	0	0		0	0
										0	0	0		0	0
										0	0	0		0	0
										0	0	0		0	0
										0	0	0		0	0
										0	0	0		0	0
										0	0	0		0	0
										0	0	0		0	0
										0	0	0		0	0
										0	0	0		0	0
										0	0	0		0	0
										0	0	0		0	0
										0	0	0		0	0
										0	0	0		0	0
										0	0	0		0	0
										0	0	0		0	0
										0	0	0		0	0
										0	0	0		0	0
										0	0	0		0	0
										0	0	0		0	0
										0	0	0		0	0
										0	0	0		0	0
										0	0	0		0	0
										0	0	0		0	0
										0	0	0		0	0
										0	0	0		0	0
										0	0	0		0	0
										0	0	0		0	0
										0	0	0		0	0
										0	0	0		0	0
										0	0	0		0	0
										0	0	0		0	0
										0	0	0		0	0
										0	0	0		0	0
										0	0	0		0	0
										0	0	0		0	0
										0	0	0		0	0
										0	0	0		0	0
										0	0	0		0	0
										0	0	0		0	0
										0	0	0		0	0
										0	0	0		0	0
										0	0	0		0	0
										0	0	0		0	0
										0	0	0		0	0
										0	0	0		0	0
										0	0	0		0	0
										0	0	0		0	0
										0	0	0		0	0
										0	0	0		0	0
										0	0	0		0	0
										0	0	0		0	0
										0	0	0		0	0
										0	0	0		0	0
										0	0	0		0	0
										0	0	0		0	0
										0	0	0		0	0
										0	0	0		0	0
										0	0	0		0	0
										0	0	0		0	0
										0	0	0		0	0
										0	0	0		0	0
										0	0	0		0	0
										0	0	0		0	0
										0	0	0		0	0
										0	0	0		0	0
										0	0	0		0	0
										0	0	0		0	0
										0	0	0		0	0
										0	0	0		0	0
										0	0	0		0	0
										0	0	0		0	0
										0	0	0		0	0
										0	0	0		0	0
										0	0	0		0	0
										0	0	0		0	0
										0	0	0		0	0
										0	0	0		0	0
										0	0	0		0	0
										0	0	0		0	0
										0	0	0		0	0
										0	0	0		0	0
										0	0	0		0	0
										0	0	0		0	0
										0	0	0		0	0
										0	0	0		0	0
										0	0	0		0	0
										0	0	0		0	0
										0	0	0		0	0
										0	0	0		0	0
										0	0	0		0	0
										0	0	0		0	0
										0	0	0		0	0
										0	0	0		0	0
										0	0	0		0	0
										0	0	0		0	0
										0	0	0		0	0
										0	0	0		0	0
										0	0	0		0	0
										0	0	0		0	0
										0	0	0		0	0
										0	0	0		0	0
										0	0	0		0	0
										0	0	0		0	0
										0	0	0		0	0
										0	0	0		0	0
										0	0	0		0	0
										0	0	0		0	0
										0	0	0		0	0
										0	0	0		0	0
										0	0	0		0	0
										0	0	0		0	0
										0	0	0		0	0
										0	0	0		0	0
										0	0	0		0	0
										0	0	0		0	0
										0	0	0		0	0
										0	0	0		0	0
										0	0	0		0	0
										0	0	0		0	0
										0	0	0		0	0
										0	0	0		0	0
										0	0	0		0	0
										0	0	0		0	0
										0	0	0		0	0
										0	0	0		0	0
										0	0	0		0	0
										0	0	0		0	0
										0	0	0		0	0
										0	0	0		0	0
										0	0	0		0	0
										0	0	0		0	0
										0	0	0		0	0
										0	0	0		0	0
										0	0	0		0	0
										0	0	0		0	0
										0	0	0		0	0
										0	0	0		0	0
										0	0	0		0	0
										0	0	0		0	0
										0	0	0		0	0
										0	0	0		0	0
										0	0	0		0	0
										0	0	0		0	0
										0	0	0		0	0
										0	0	0		0	0
										0	0	0		0	0
										0	0	0		0	0
										0	0	0		0	0
										0	0	0		0	0
										0	0	0		0	0
										0	0	0		0	0
										0	0	0		0	0
										0	0	0		0	0
										0	0	0		0	0
										0	0	0		0	0
										0	0	0		0	0
										0	0	0		0	0
										0	0	0		0	0
										0	0	0		0	0
										0	0	0		0	0
										0	0	0		0	0
										0	0	0		0	0
										0	0	0		0	0
										0	0	0		0	0
										0	0	0		0	0
										0	0	0		0	0
										0	0	0		0	0
										0	0	0		0	0
										0	0	0		0	0
										0	0	0		0	0
										0	0	0		0	0
										0	0	0		0	0
										0	0	0		0	0
										0	0	0		0	0
										0	0	0		0	0
										0	0	0		0	0
										0	0	0		0	0
										0	0	0		0	0
										0	0	0		0	0
										0	0	0		0	0
										0	0	0		0	0
										0	0	0		0	0
										0	0	0		0	0
										0	0	0		0	0
										0	0	0		0	0
										0	0	0		0	0
										0	0	0		0	0
										0	0	0		0	0
										0	0	0		0	0
										0	0	0		0	0
										0	0	0		0	0
										0	0	0		0	0
										0	0	0		0	0
										0	0	0		0	0
										0	0	0		0	0
										0	0	0		0	0
										0	0	0		0	0
										0	0	0		0	0
										0	0	0		0	0
										0	0	0		0	0
										0	0	0		0	0
										0	0	0		0	0
										0	0	0		0	0
										0	0	0		0	0
										0	0	0		0	0
										0	0	0		0	0
										0	0	0		0	0
										0	0	0		0	0
										0	0	0		0	0
										0	0	0		0	0
										0	0	0		0	0
										0	0	0		0	0
										0	0	0		0	0
										0	0	0		0	0
										0	0	0		0	0
										0	0	0		0	0
										0	0	0		0	0
										0	0	0		0	0
										0	0	0		0	0
										0	0	0		0	0
										0	0	0		0	0
										0	0	0		0	0
										0	0	0		0	0
										0	0	0		0	0
										0	0	0		0	0
										0	0	0		0	0
										0	0	0		0	0
										0	0	0		0	0
										0	0	0		0	0
										0	0	0		0	0
										0	0	0		0	0
										0	0	0		0	0
										0	0	0		0	0
										0	0	0		0	0
										0	0	0		0	0
										0	0	0		0	0
										0	0	0		0	0
										0	0	0		0	0
										0	0	0		0	0
										0	0	0		0	0
										0	0	0		0	0
										0	0	0		0	0
										0	0	0		0	0
										0	0	0		0	0
										0	0	0		0	0
										0	0	0		0	0
										0	0	0		0	0
										0	0	0		0	0
										0	0	0		0	0
										0	0	0		0	0
										0	0	0		0	0
										0	0	0		0	0
										0	0	0		0	0
										0	0	0		0	0
										0	0	0		0	0
										0	0	0		0	0
										0	0	0		0	0
										0	0	0		0	0
										0	0	0		0	0
										0	0	0		0	0
										0	0	0		0	0
										0	0	0		0	0
										0	0	0		0	0
										0	0	0		0	0
										0	0	0		0	0
										0	0	0		0	0
										0	0	0		0	0
										0	0	0		0	0
										0	0	0		0	0
										0	0	0		0	0
										0	0	0		0	0
										0	0	0		0	0
										0	0	0		0	0
										0	0	0		0	0
										0	0	0		0	0
										0	0	0		0	0
										0	0	0		0	0
										0	0	0		0	0
										0	0	0		0	0
										0	0	0		0	0
										0	0	0		0	0
										0	0	0		0	0
										0	0	0		0	0
										0	0	0		0	0
										0	0	0		0	0
										0	0	0		0	0
										0	0	0		0	0
										0	0	0		0	0
										0	0	0		0	0
										0	0	0		0	0
										0	0	0		0	0
										0	0	0		0	0
										0	0	0		0	0
										0	0	0		0	0
										0	0	0		0	0
										0	0	0		0	0
										0	0	0		0	0
										0	0	0		0	0
										0	0	0		0	0
										0	0	0		0	0
										0	0	0		0	0
										0	0	0		0	0
										0	0	0		0	0
										0	0	0		0	0
										0	0	0		0	0
										0	0	0		0	0
										0	0	0		0	0
										0	0	0		0	0
										0	0	0		0	0
										0	0	0		0	0
										0	0	0		0	0
										0	0	0		0	0
										0	0	0		0	0
										0	0	0		0	0
										0	0	0		0	0
										0	0	0		0	0
										0	0	0		0	0
										0	0	0		0	0
										0	0	0		0	0
										0	0	0		0	0
										0	0	0		0	0
										0	0	0		0	0
										0	0	0		0	0
										0	0	0		0	0
										0	0	0		0	0
										0	0	0		0	0
										0	0	0		0	0
										0	0	0		0	0
										0	0	0		0	0
										0	0	0		0	0
										0	0	0		0	0
										0	0	0		0	0
										0	0	0		0	0
										0	0	0		0	0
										0	0	0		0	0
										0	0	0		0	0
										0	0	0		0	0
										0	0	0		0	0
										0	0	0		0	0
										0	0	0		0	0
										0	0	0		0	0
										0	0	0		0	0
										0	0	0		0	0
										0	0	0		0	0
										0	0	0		0	0
										0	0	0		0	0
										0	0	0		0	0
										0	0	0		0	0
										0	0	0		0	0
										0	0	0		0	0
										0	0	0		0	0
										0	0	0		0	0
										0	0	0		0	0
										0	0	0		0	0
										0	0	0		0	0
										0	0	0		0	0
										0	0	0		0	0
										0	0	0		0	0
										0	0	0		0	0
										0	0	0		0	0
										0	0	0		0	0
										0	0	0		0	0
										0	0	0		0	0
										0	0	0		0	0
										0	0	0		0	0
										0	0	0		0	0
										0	0	0		0	0
										0	0	0		0	0
										0	0	0		0	0
										0	0	0		0	0
										0	0	0		0	0
										0	0	0		0	0
										0	0	0		0	0
										0	0	0		0	0
										0	0	0		0	0
										0	0	0		0	0
										0	0	0		0	0
										0	0	0		0	0
										0	0	0		0	0
										0	0	0		0	0
										0	0	0		0	0
										0	0	0		0	0
										0	0	0		0	0
										0	0	0		0	0
										0	0	0		0	0
										0	0	0		0	0
										0	0	0		0	0
										0	0	0		0	0
										0	0	0		0	0
										0	0	0		0	0
										0	0	0		0	0
										0	0	0		0	0
										0	0	0		0	0
										0	0	0		0	0
										0	0	0		0	0
										0	0	0		0	0
										0	0	0		0	0
										0	0	0		0	0
										0	0	0		0	0
										0	0	0		0	0
										0	0	0		0	0
										0	0	0		0	0
										0	0	0		0	0
										0	0	0		0	0
										0	0	0		0	0
										0	0	0		0	0
										0	0	0		0	0
										0	0	0		0	0
										0	0	0		0	0
										0	0	0		0	0
										0	0	0		0	0
										0	0	0		0	0
										0	0	0		0	0
										0	0	0		0	0
										0	0	0		0	0
										0	0	0		0	0
										0	0	0		0	0
										0	0	0		0	0
										0	0	0		0	0
										0	0	0		0	0
										0	0	0		0	0
										0	0	0		0	0
										0	0	0		0	0
										0	0	0		0	0
										0	0	0		0	0
										0	0	0		0	0
										0	0	0		0	0
										0	0	0		0	0
										0	0	0		0	0
										0	0	0		0	0
										0	0	0		0	0
										0	0	0		0	0
										0	0	0		0	0
										0	0	0		0	0
										0	0	0		0	0
										0	0	0		0	0
										0	0	0		0	0
										0	0	0		0	0
										0	0	0		0	0
										0	0	0		0	0
										0	0	0		0	0
										0	0	0		0	0
										0	0	0		0	0
										0	0	0		0	0
										0	0	0		0	0
										0	0	0		0	0
										0	0	0		0	0
										0	0	0		0	0
										0	0	0		0	0
										0	0	0		0	0
										0	0	0		0	0
										0	0	0		0	0
										0	0	0		0	0
										0	0	0		0	0
										0	0	0		0	0
										0	0	0		0	0
										0	0	0		0	0
										0	0	0		0	0
										0	0	0		0	0
										0	0	0		0	0
										0	0	0		0	0
										0	0	0		0	0
										0	0	0		0	0
										0	0	0		0	0
										0	0	0		0	0
										0	0	0		0	0
										0	0	0		0	0
										0	0	0		0	0
										0	0	0		0	0
										0	0	0		0	0
										0	0	0		0	0
										0	0	0		0	0
										0	0	0		0	0
										0	0	0		0	0
										0	0	0		0	0
										0	0	0		0	0
										0	0	0		0	0
										0	0	0		0	0
										0	0	0		0	0
										0	0	0		0	0
										0	0	0		0	0
										0	0	0		0	0
										0	0	0		0	0
										0	0	0		0	0
										0	0	0		0	0
										0	0	0		0	0
										0	0	0		0	0
										0	0	0		0	0
										0	0	0		0	0
										0	0	0		0	0
										0	0	0		0	0
										0	0	0		0	0
										0	0	0		0	0
										0	0	0		0	0
										0	0	0		0	0
										0	0	0		0	0
										0	0	0		0	0
										0	0	0		0	0
										0	0	0		0	0
										0	0	0		0	0
[truncated: 1,046,576+ more rows]

## Sheet: PA
	FIPSSTCO	COUNTY	1990	2000	2010	2020	Change	PCTchange		Change 1990s	2000s	2010s		1990-2020	since 2000
017	42017	Bucks County	140.547	106.912	103.443	147.174	6.62636	4.71468		-33.6356	-3.46842	43.7304		6.62636	40.262
045	42045	Delaware County	194.651	209.293	215.79	253.681	59.0302	30.3262		14.6422	6.49701	37.891		59.0302	44.388
091	42091	Montgomery County	0	0.181818	0	2.1	2.1	-9999		0.181818	-0.181818	2.1		2.1	1.91818
095	42095	Northampton County	0	0	0	0	0	-9999		0	0	0		0	0
101	42101	Philadelphia County	1777.37	1068.02	1389.49	1175.77	-601.595	-33.8475		-709.346	321.474	-213.724		-601.595	107.751
PA			2112.56	1384.41	1708.73	1578.73	-533.838	-25.2697		-728.157	324.321	-130.002		-533.838	194.319

## Sheet: DE
	FIPSSTCO	COUNTY	1990	2000	2010	2020	Change	PCTchange		Change 1990s	2000s	2010s		1990-2020	since 2000
001	10001	Kent County	718.585	755.347	806.246	801.445	82.8599	11.531		36.7617	50.8987	-4.80052		82.8599	46.0982
003	10003	New Castle County	946.939	675.573	974.26	1133.87	186.928	19.7402		-271.366	298.687	159.607		186.928	458.294
005	10005	Sussex County	2728.04	5241.72	6348.52	7558.18	4830.14	177.055		2513.68	1106.8	1209.66		4830.14	2316.46
DE			4393.57	6672.64	8129.03	9493.5	5099.93	116.077		2279.07	1456.38	1364.47		5099.93	2820.85

## Sheet: DC
	FIPSSTCO	COUNTY	1990	2000	2010	2020	Change	PCTchange
001	11001	District of Columbia	225.074	99.9907	329.809	527.012	301.938	134.15
DC			225.074	99.9907	329.809	527.012	301.938	134.15

[truncated: 15 more sheets: VA, MD, NC, SC, GA, FLE, FLW, AL, MS, TX, LA, CA, OR, WA, HI]
