# Supplementary material for: Population in floodplains or close to sea level increased in US but declined in some counties—especially among Black residents
Source: Environ Res Lett. Author manuscript; Available in PMC 2025 Mar 14. (PMC11908447; doi:10.1088/1748-9326/acadf5)
Supplement: State and County Results [file NIHMS1876714-supplement-State_and_County_Results.zip › state_and_county/county_results/population_below_3m_shows_combined_effect_of_sea_rise_and_migration.xlsx]

## Sheet: ME
	FIPSSTCO	COUNTY	1990	2000	2010	2020	Change	PCTchange
005	23005	Cumberland County	4621.96	4856.87	4848.98	5308.94	686.985	14.8635
009	23009	Hancock County	647.479	703.528	670.424	693.035	45.5561	7.03592
011	23011	Kennebec County	65.2971	70.7761	80.9448	74.0801	8.78295	-9999
013	23013	Knox County	713.476	767.99	702.119	724.17	10.6939	1.49885
015	23015	Lincoln County	541.498	560.905	510.796	549.493	7.995	1.47646
019	23019	Penobscot County	80.5431	112.64	76.1728	147.225	66.6822	-9999
023	23023	Sagadahoc County	545.852	567.208	544.427	638.119	92.2664	16.9032
027	23027	Waldo County	127.026	128.725	126.554	127.318	0.291888	0.229785
029	23029	Washington County	722.995	709.535	665.932	619.377	-103.618	-14.3318
031	23031	York County	4441.64	5282.22	4706.04	4893.24	451.599	10.1674
ME			12507.8	13760.4	12932.4	13775	1267.23	10.1316

## Sheet: NH
	FIPSSTCO	COUNTY	1990	2000	2010	2020	Change	PCTchange
015	33015	Rockingham County	6909.29	8088.4	7920.42	8779.67	1870.37	27.0704
017	33017	Strafford County	374.315	399.233	428.818	507.407	133.092	35.5561
NH			7283.61	8487.63	8349.24	9287.07	2003.47	27.5065

## Sheet: MA
	FIPSSTCO	COUNTY	1990	2000	2010	2020	Change	PCTchange
001	25001	Barnstable County	13292.4	15275.5	13632.1	16268	2975.66	22.3863
005	25005	Bristol County	13354.2	12449.6	13238.1	14695.4	1341.22	10.0435
007	25007	Dukes County	435.909	447.366	611.181	833.688	397.779	91.2527
009	25009	Essex County	25695.4	28135.5	30013.3	33982.5	8287.06	32.2511
017	25017	Middlesex County	85850.2	90981	100196	117261	31411	36.5882
019	25019	Nantucket County	490.322	737.537	435.521	553.354	63.0321	12.8552
021	25021	Norfolk County	22065.5	22292.3	24133	27162	5096.48	23.0971
023	25023	Plymouth County	19908.2	21529.7	21172.2	22675.5	2767.33	13.9005
025	25025	Suffolk County	143280	154155	181814	210333	67052.3	46.798
MA			324372	346004	385245	443764	119392	36.807

## Sheet: RI
	FIPSSTCO	COUNTY	1990	2000	2010	2020	Change	PCTchange
001	44001	Bristol County	5466.04	5688.66	5934.15	6408.82	942.779	17.2479
003	44003	Kent County	3073.02	3301.3	2883.13	3142.65	69.6314	2.2659
005	44005	Newport County	4298.24	4366.31	3759.32	3730.98	-567.263	-13.1976
007	44007	Providence County	846.17	514.445	2284.12	3000.81	2154.64	254.634
009	44009	Washington County	4979.14	5343.07	4659.41	4806.55	-172.589	-3.46625
RI			18662.6	19213.8	19520.1	21089.8	2427.19	13.0057

## Sheet: CT
	FIPSSTCO	COUNTY	1990	2000	2010	2020	Change	PCTchange
001	09001	Fairfield County	45424.1	44901.3	45855.3	49505.3	4081.22	8.98469
003	09003	Hartford County	6.16771	5.5449	3.26357	11.08	4.91226	-9999
007	09007	Middlesex County	5660.71	5978.81	5945.17	6179.06	518.343	9.15685
009	09009	New Haven County	27207.8	27901.1	27970	27517.9	310.148	1.13992
011	09011	New London County	8291.67	7398.2	7567.27	7519.47	-772.202	-9.31299
CT			86590.4	86184.9	87341	90732.9	4142.42	4.78392

## Sheet: NY
	FIPSSTCO	COUNTY	1990	2000	2010	2020	Change	PCTchange
001	36001	Albany County	56.1882	46.2225	41.8352	40.918	-15.2702	-9999
005	36005	Bronx County	22187.4	25720.3	26821.5	31326.5	9139.13	41.1907
021	36021	Columbia County	69.5602	129.766	105.33	145.583	76.0229	-9999
027	36027	Dutchess County	457.835	615.5	942.124	279.596	-178.239	-38.9309
039	36039	Greene County	427.497	525.959	401.437	403.498	-23.9992	-5.61388
047	36047	Kings County	262520	287175	302920	337809	75289.9	28.6797
059	36059	Nassau County	193033	198202	195442	204256	11222.8	5.81392
061	36061	New York County	121904	123443	156599	185647	63743	52.2894
071	36071	Orange County	373.571	324.442	306.734	435.479	61.9079	16.5719
079	36079	Putnam County	98.3697	91.6817	113.7	111.755	13.3851	-9999
081	36081	Queens County	132233	142234	155178	182564	50331	38.0624
083	36083	Rensselaer County	98.2741	87.3092	86.152	106.749	8.47498	-9999
085	36085	Richmond County	26144.2	31309.5	34596	38314.8	12170.6	46.552
087	36087	Rockland County	1310.08	1507.59	1816.53	1694.19	384.109	29.3194
091	36091	Saratoga County	0.956043	1.38495	2.52294	2.65854	1.70249	-9999
103	36103	Suffolk County	86137.4	90283.2	88485.8	93648.4	7511	8.71979
111	36111	Ulster County	347.928	445.814	539.25	695.17	347.242	99.8029
119	36119	Westchester County	7031.51	6127.44	6896.92	9606.39	2574.88	36.6191
NY			854431	908270	971294	1.08709e+06	232658	27.2296

## Sheet: NJ
	FIPSSTCO	COUNTY	1990	2000	2010	2020	Change	PCTchange
001	34001	Atlantic County	80678.2	86214	80749.7	75930.9	-4747.29	-5.88423
003	34003	Bergen County	34622.3	40244.9	43287	50439.8	15817.5	45.6859
005	34005	Burlington County	18673.5	18499.8	20009.4	17133.5	-1540.02	-8.2471
007	34007	Camden County	25941.9	24454.1	24989.4	25141.2	-800.751	-3.08671
009	34009	Cape May County	55218.1	58052	51729.5	50240.6	-4977.5	-9.01424
011	34011	Cumberland County	8049.18	8067.32	7767.08	7758.69	-290.49	-3.60895
013	34013	Essex County	19240.3	25344.8	28644.2	33617.1	14376.9	74.7229
015	34015	Gloucester County	12417.5	11405.4	11639.7	11662.6	-754.957	-6.07977
017	34017	Hudson County	69027.9	82150.6	101731	153586	84557.7	122.498
021	34021	Mercer County	32.3477	6.2612	18.6225	13.2801	-19.0676	-9999
023	34023	Middlesex County	11475.3	14721.9	17404.9	18405.5	6930.28	60.3932
025	34025	Monmouth County	53855.6	56026.7	55427.3	56321.1	2465.59	4.57816
027		Morris County	0	0		0	0	-9999
029	34029	Ocean County	86123.9	96460.3	90750.4	91470.8	5346.91	6.20839
031	34031	Passaic County	299.043	363.065	331.85	402.05	103.006	34.4453
033	34033	Salem County	30714.2	28438	28272.7	28000.8	-2713.38	-8.83427
035	34035	Somerset County	0	0	0	0	0	-9999
039	34039	Union County	8626.55	9735.28	11754.3	13274.7	4648.13	53.8817
NJ			514996	560184	574507	633398	118403	22.991

## Sheet: PA
	FIPSSTCO	COUNTY	1990	2000	2010	2020	Change	PCTchange
017	42017	Bucks County	1534.72	1437.19	1385.31	1623.64	88.9239	5.79415
045	42045	Delaware County	3439.43	3489.9	4519.17	4523.88	1084.45	31.5298
091	42091	Montgomery County	0	0.181818	0	2.1	2.1	-9999
095	42095	Northampton County	0	0	0	0	0	-9999
101	42101	Philadelphia County	21869.3	18518.6	21292.9	21833.1	-36.2148	-0.165596
PA			26843.5	23445.9	27197.4	27982.7	1139.26	4.24407

## Sheet: DE
	FIPSSTCO	COUNTY	1990	2000	2010	2020	Change	PCTchange
001	10001	Kent County	3013.52	3098.32	3388.14	3496.5	482.974	16.0269
003	10003	New Castle County	7153.26	8215.28	8768.12	9861.12	2707.86	37.8549
005	10005	Sussex County	12197.2	22418.8	27770.4	34228	22030.8	180.623
DE			22363.9	33732.4	39926.7	47585.6	25221.7	112.778

## Sheet: DC
	FIPSSTCO	COUNTY	1990	2000	2010	2020	Change	PCTchange
001	11001	District of Columbia	2255.78	2015.61	2533.36	3802.46	1546.68	68.5654
DC			2255.78	2015.61	2533.36	3802.46	1546.68	68.5654

[truncated: 15 more sheets: VA, MD, NC, SC, GA, FLE, FLW, AL, MS, TX, LA, CA, OR, WA, HI]
