# Supplementary material for: Population in floodplains or close to sea level increased in US but declined in some counties—especially among Black residents
Source: Environ Res Lett. Author manuscript; Available in PMC 2025 Mar 14. (PMC11908447; doi:10.1088/1748-9326/acadf5)
Supplement: State and County Results [file NIHMS1876714-supplement-State_and_County_Results.zip › state_and_county/county_results/population_in_riverine_A_zone.xlsx]

## Sheet: ME
	FIPSSTCO	COUNTY	1990	2000	2010	2020	Change	PCTchange		Change 1990s	2000s	2010s		1990-2020	since 2000
001	23001	Androscoggin County	2971.51	2877.33	2854.25	2945.95	-25.5561	-0.860038		-94.1797	-23.0748	91.6984		-25.5561	68.6236
003	23003	Aroostook County	619.425	660.827	474.3	492.382	-127.043	-20.5099		41.4019	-186.527	18.082		-127.043	-168.445
005	23005	Cumberland County	0.099973	0.229256	0.0294487	0.0365789	-0.0633942	-9999		0.129283	-0.199808	0.00713015		-0.0633942	-0.192677
007	23007	Franklin County	0.130222	0.265565	0.000816469	0.00151254	-0.12871	-9999		0.135342	-0.264748	0.000696075		-0.12871	-0.264052
009	23009	Hancock County	431.649	496.852	542.655	538.746	107.097	24.8112		65.2026	45.8029	-3.90831		107.097	41.8946
011	23011	Kennebec County	2654.45	2794.11	2736.55	2929.98	275.529	10.3799		139.659	-57.5562	193.425		275.529	135.869
013	23013	Knox County	447.289	469.65	461.24	556.495	109.206	24.4152		22.3617	-8.41024	95.2548		109.206	86.8446
015	23015	Lincoln County	262.791	325.377	307.347	329.375	66.5843	25.3374		62.5857	-18.0298	22.0284		66.5843	3.99865
017	23017	Oxford County	3654.1	3590.64	3390.19	3633.08	-21.0136	-0.575069		-63.4577	-200.45	242.894		-21.0136	42.4441
019	23019	Penobscot County	243.715	255.548	241.295	283.668	39.9533	16.3934		11.8334	-14.2532	42.373		39.9533	28.1198
023	23023	Sagadahoc County	196.425	225.671	225.743	224.174	27.7488	14.1269		29.2465	0.0719319	-1.5696		27.7488	-1.49767
025	23025	Somerset County	0.00179806	0.00275188	0	3.40039e-05	-0.00176406	-9999		0.000953817	-0.00275188	3.40039e-05		-0.00176406	-0.00271788
027	23027	Waldo County	754.415	852.074	844.067	902.939	148.524	19.6873		97.6585	-8.00695	58.8726		148.524	50.8656
029	23029	Washington County	460.369	490.751	468.316	396.942	-63.4271	-13.7774		30.3817	-22.4354	-71.3734		-63.4271	-93.8089
031	23031	York County	334.311	364.578	365.907	386.413	52.1018	15.5848		30.2667	1.32928	20.5058		52.1018	21.8351
ME			13030.7	13403.9	12911.9	13620.2	589.51	4.52402		373.226	-492.007	708.291		589.51	216.284

## Sheet: NH
	FIPSSTCO	COUNTY	1990	2000	2010	2020	Change	PCTchange		Change 1990s	2000s	2010s		1990-2020	since 2000
001	33001	Belknap County	5.17378	4.70288	0.505834	0	-5.17378	-9999		-0.470901	-4.19704	-0.505834		-5.17378	-4.70288
003	33003	Carroll County	2365.13	2769.78	2807.3	3019.02	653.884	27.6468		404.647	37.5216	211.715		653.884	249.237
005	33005	Cheshire County	3563.01	3867.33	3887.93	3600.09	37.0744	1.04053		304.314	20.5996	-287.839		37.0744	-267.24
007	33007	Coos County	2655.67	2513.57	2386.2	2183.42	-472.254	-17.7828		-142.104	-127.371	-202.779		-472.254	-330.15
009	33009	Grafton County	4304.59	4647.64	5084.02	4903.35	598.766	13.91		343.05	436.381	-180.664		598.766	255.717
011	33011	Hillsborough County	7778.01	9202.36	9500.7	9984.84	2206.83	28.3728		1424.35	298.334	484.147		2206.83	782.481
013	33013	Merrimack County	4199.35	4750.15	4598.31	5081.68	882.331	21.0112		550.799	-151.832	483.364		882.331	331.532
015	33015	Rockingham County	8018.17	9099.5	8879.36	9519.89	1501.73	18.729		1081.33	-220.136	640.533		1501.73	420.397
017	33017	Strafford County	2812.08	3031.5	2617.91	3127.98	315.893	11.2334		219.412	-413.586	510.067		315.893	96.4809
019	33019	Sullivan County	1604.05	1603.2	1738.85	1812.88	208.826	13.0187		-0.858871	135.657	74.0287		208.826	209.685
NH			37305.2	41489.7	41501.1	43233.1	5927.91	15.8903		4184.47	11.3704	1732.07		5927.91	1743.44

## Sheet: MA
	FIPSSTCO	COUNTY	1990	2000	2010	2020	Change	PCTchange		Change 1990s	2000s	2010s		1990-2020	since 2000
001	25001	Barnstable County	104.868	126.115	136.027	138.016	33.148	31.6092		21.2465	9.91166	1.98989		33.148	11.9015
003	25003	Berkshire County	0.00629679	0.00968737	0.0009476	0.000902636	-0.00539415	-9999		0.00339058	-0.00873977	-4.49637e-05		-0.00539415	-0.00878473
005	25005	Bristol County	10328.9	11620.5	12515.6	13442.7	3113.81	30.1467		1291.59	895.148	927.076		3113.81	1822.22
007	25007	Dukes County	0	0	0	0	0	-9999		0	0	0		0	0
009	25009	Essex County	12594.3	13492.8	14249.8	15826.4	3232.17	25.6638		898.567	756.975	1576.63		3232.17	2333.6
013	25013	Hampden County	8738.2	8790.17	7967.93	8283.82	-454.382	-5.19995		51.9661	-822.238	315.889		-454.382	-506.348
015	25015	Hampshire County	6.68603	8.70176	0.202339	0.00334729	-6.68268	-9999		2.01573	-8.49942	-0.198992		-6.68268	-8.69841
017	25017	Middlesex County	27414	28920.2	29379.6	31859	4444.94	16.2141		1506.15	459.426	2479.36		4444.94	2938.78
019	25019	Nantucket County	0	0	0	0.797125	0.797125	-9999		0	0	0.797125		0.797125	0.797125
021	25021	Norfolk County	13660.7	14961.8	14804.6	16924.9	3264.2	23.8949		1301.14	-157.229	2120.29		3264.2	1963.06
023	25023	Plymouth County	11105.3	12018.1	12657.8	13738.4	2633.13	23.7105		912.823	639.702	1080.6		2633.13	1720.3
025	25025	Suffolk County	283.531	196.82	241.825	294.922	11.3908	4.01747		-86.7112	45.0057	53.0963		11.3908	98.1019
027	25027	Worcester County	12130	12549	12881.4	14352.2	2222.21	18.32		419.039	332.345	1470.82		2222.21	1803.17
MA			96366.4	102684	104835	114861	18494.7	19.1921		6317.83	2150.54	10026.3		18494.7	12176.9

## Sheet: RI
	FIPSSTCO	COUNTY	1990	2000	2010	2020	Change	PCTchange		Change 1990s	2000s	2010s		1990-2020	since 2000
001	44001	Bristol County	497.055	488.942	445.267	384.823	-112.233	-22.5795		-8.11364	-43.6748	-60.4441		-112.233	-104.119
003	44003	Kent County	3203.89	3373.17	3142.36	3529.83	325.939	10.1732		169.281	-230.805	387.463		325.939	156.659
005	44005	Newport County	130.251	163.125	178.035	209.338	79.0863	60.7182		32.8738	14.9099	31.3027		79.0863	46.2126
007	44007	Providence County	6057.93	6349.44	6609.06	6992.22	934.293	15.4227		291.51	259.625	383.157		934.293	642.783
009	44009	Washington County	1892.32	2226.23	2330.58	2663.75	771.432	40.7664		333.905	104.349	333.178		771.432	437.527
RI			11781.4	12600.9	12705.3	13780	1998.52	16.9633		819.456	104.404	1074.66		1998.52	1179.06

## Sheet: CT
	FIPSSTCO	COUNTY	1990	2000	2010	2020	Change	PCTchange		Change 1990s	2000s	2010s		1990-2020	since 2000
007	09007	Middlesex County	0	0	0	0.0166576	0.0166576	-9999		0	0	0.0166576		0.0166576	0.0166576
011	09011	New London County	3606.43	3935.49	4150.72	4318.01	711.58	19.7309		329.058	215.231	167.291		711.58	382.522
013	09013	Tolland County	0.270162	0.432658	0.0593751	0.160547	-0.109615	-9999		0.162496	-0.373283	0.101172		-0.109615	-0.272111
015	09015	Windham County	0.0319003	0.0174745	0.289982	0.0791629	0.0472626	-9999		-0.0144258	0.272508	-0.210819		0.0472626	0.0616884
CT			3606.73	3935.94	4151.07	4318.27	711.534	19.7279		329.206	215.13	167.198		711.534	382.328

## Sheet: NY
	FIPSSTCO	COUNTY	1990	2000	2010	2020	Change	PCTchange		Change 1990s	2000s	2010s		1990-2020	since 2000
001	36001	Albany County	4930.7	4639.77	5156.64	5592.55	661.857	13.4232		-290.923	516.862	435.918		661.857	952.78
005	36005	Bronx County	63.6952	33.7169	3.3062	41.7354	-21.9598	-9999		-29.9783	-30.4107	38.4292		-21.9598	8.01849
007	36007	Broome County	150.553	143.857	133.905	133.033	-17.5203	-11.6373		-6.69587	-9.95282	-0.871617		-17.5203	-10.8244
009	36009	Cattaraugus County	546.106	530.403	491.723	487.849	-58.2568	-10.6677		-15.7028	-38.6801	-3.87385		-58.2568	-42.554
011	36011	Cayuga County	3592.81	3403.3	3163.11	3094.61	-498.2	-13.8666		-189.511	-240.182	-68.5074		-498.2	-308.689
013	36013	Chautauqua County	112.606	104.598	89.237	92.5469	-20.0586	-17.8132		-8.00782	-15.3607	3.30991		-20.0586	-12.0508
015	36015	Chemung County	0.0142377	0.018137	0.0196074	0.0399911	0.0257534	-9999		0.00389927	0.00147046	0.0203837		0.0257534	0.0218542
017	36017	Chenango County	6137.41	6068.19	5655.89	5476.98	-660.431	-10.7607		-69.2213	-412.301	-178.909		-660.431	-591.21
019	36019	Clinton County	2208.13	1853.7	2067.84	2115.86	-92.265	-4.17843		-354.423	214.136	48.022		-92.265	262.158
021	36021	Columbia County	0.00422349	0.112558	0.0969572	0.832648	0.828424	-9999		0.108334	-0.0156004	0.735691		0.828424	0.72009
023	36023	Cortland County	4052.97	3915.04	3935.28	3986.77	-66.1981	-1.63332		-137.931	20.2425	51.4905		-66.1981	71.733
025	36025	Delaware County	4937.48	4733.3	4573.33	3965.08	-972.403	-19.6943		-204.181	-159.968	-608.254		-972.403	-768.222
027	36027	Dutchess County	12963.9	13925.9	15324.5	15538.5	2574.63	19.86		961.975	1398.66	214.001		2574.63	1612.66
029	36029	Erie County	18984.3	19494	20773.6	22325.7	3341.47	17.6012		509.727	1279.59	1552.16		3341.47	2831.74
031	36031	Essex County	126.828	93.547	119.688	105.872	-20.9563	-16.5234		-33.2813	26.1409	-13.816		-20.9563	12.325
033	36033	Franklin County	0.00180817	0.00134228	0.00221778	0.00197176	0.000163582	-9999		-0.000465894	0.000875502	-0.000246026		0.000163582	0.000629476
035	36035	Fulton County	0.0548541	0.0148716	0.0293689	0.0414653	-0.0133888	-9999		-0.0399825	0.0144974	0.0120964		-0.0133888	0.0265937
037	36037	Genesee County	0.182694	0.185174	0.199692	0.22464	0.0419462	-9999		0.00247979	0.0145177	0.0249487		0.0419462	0.0394664
039	36039	Greene County	1700.72	1607.56	1745.19	1597.99	-102.728	-6.04023		-93.1599	137.628	-147.196		-102.728	-9.56767
043	36043	Herkimer County	26.199	20.3603	22.2248	21.9691	-4.22985	-9999		-5.83865	1.86448	-0.255685		-4.22985	1.6088
045	36045	Jefferson County	101.59	97.6221	136.005	122.718	21.1287	20.798		-3.96768	38.3824	-13.2861		21.1287	25.0963
049	36049	Lewis County	0.808092	0.789882	0.0180156	0.0115082	-0.796584	-9999		-0.0182103	-0.771866	-0.00650737		-0.796584	-0.778374
051	36051	Livingston County	776.042	711.474	694.797	658.209	-117.833	-15.1839		-64.5683	-16.6766	-36.5885		-117.833	-53.265
053	36053	Madison County	1044.86	949.823	960.774	596.193	-448.663	-42.9402		-95.0336	10.9514	-364.581		-448.663	-353.63
055	36055	Monroe County	14802.3	15375.2	15683.4	16246.6	1444.29	9.75717		572.881	308.216	563.192		1444.29	871.408
057	36057	Montgomery County	2210	1914.53	1880.33	1762.96	-447.045	-20.2283		-295.47	-34.2049	-117.37		-447.045	-151.575
059	36059	Nassau County	444.717	460.121	362.554	459.683	14.9663	3.36535		15.4038	-97.5663	97.1288		14.9663	-0.437562
061	36061	New York County	0	0	0	0	0	-9999		0	0	0		0	0
063	36063	Niagara County	9458.94	9949.84	9390.26	9357.72	-101.224	-1.07015		490.902	-559.587	-32.5398		-101.224	-592.126
065	36065	Oneida County	7024.23	6555.7	6365.75	5963.39	-1060.84	-15.1026		-468.534	-189.947	-402.359		-1060.84	-592.306
067	36067	Onondaga County	13562.5	13015.8	12706	12576.8	-985.711	-7.2679		-546.729	-309.796	-129.186		-985.711	-438.982
069	36069	Ontario County	42.6423	30.6129	51.8659	47.2978	4.65548	-9999		-12.0294	21.253	-4.56814		4.65548	16.6848
071	36071	Orange County	10912.5	12102.9	12764.8	13221.8	2309.29	21.1619		1190.46	661.852	456.976		2309.29	1118.83
073	36073	Orleans County	0.0635326	2.20699	0.0344998	0.0533177	-0.0102149	-9999		2.14346	-2.17249	0.0188179		-0.0102149	-2.15368
075	36075	Oswego County	5217.66	5404.39	4992.53	4929.3	-288.359	-5.52661		186.73	-411.857	-63.2321		-288.359	-475.089
077	36077	Otsego County	3604.25	3590.49	3466.29	3401.02	-203.229	-5.6386		-13.7675	-124.198	-65.2637		-203.229	-189.462
079	36079	Putnam County	1209.75	1504.95	1421.98	1461.5	251.741	20.8092		295.19	-82.9654	39.5158		251.741	-43.4495
081	36081	Queens County	13.0505	20.4354	0	0	-13.0505	-9999		7.38481	-20.4354	0		-13.0505	-20.4354
083	36083	Rensselaer County	654.699	610.259	590.297	555.791	-98.9077	-15.1074		-44.44	-19.9613	-34.5064		-98.9077	-54.4677
085	36085	Richmond County	726.787	1054.85	802.662	807.635	80.8482	11.1241		328.066	-252.191	4.97329		80.8482	-247.218
087	36087	Rockland County	4478.39	4809.76	4745.22	5443.53	965.141	21.5511		331.372	-64.5424	698.312		965.141	633.77
091	36091	Saratoga County	0.049914	0.0111703	0.0962166	0.115318	0.0654039	-9999		-0.0387437	0.0850463	0.0191014		0.0654039	0.104148
093	36093	Schenectady County	2711.02	2910.6	2905.62	3405.87	694.852	25.6307		199.579	-4.97407	500.248		694.852	495.274
095	36095	Schoharie County	2740.05	2295.42	2446.3	1939.13	-800.925	-29.2303		-444.632	150.88	-507.174		-800.925	-356.294
099	36099	Seneca County	0	0	0	0	0	-9999		0	0	0		0	0
103	36103	Suffolk County	200.461	204.286	221.953	215.12	14.6591	7.31271		3.82538	17.6663	-6.83252		14.6591	10.8337
105	36105	Sullivan County	3080.52	3455.15	3161.53	3347.57	267.052	8.66908		374.627	-293.613	186.038		267.052	-107.575
107	36107	Tioga County	6126.42	5708.53	5536.76	5243.58	-882.841	-14.4104		-417.897	-171.772	-293.173		-882.841	-464.945
109	36109	Tompkins County	0.714928	0.514623	0.145106	0.409506	-0.305422	-9999		-0.200305	-0.369517	0.2644		-0.305422	-0.105117
111	36111	Ulster County	7080.96	7440.09	7662.81	7585.94	504.987	7.13162		359.136	222.72	-76.8687		504.987	145.851
115	36115	Washington County	97.0612	81.0266	85.387	86.2601	-10.8011	-9999		-16.0346	4.36045	0.873013		-10.8011	5.23347
117	36117	Wayne County	0.00538153	0.000313728	0.0767399	0.0695745	0.064193	-9999		-0.0050678	0.0764262	-0.00716544		0.064193	0.0692608
119	36119	Westchester County	13909.4	15579.2	15314.3	16524.1	2614.65	18.7977		1669.78	-264.917	1209.78		2614.65	944.868
121	36121	Wyoming County	0.00777187	0.00438346	0.00548022	0.00845171	0.000679841	-9999		-0.00338841	0.00109676	0.00297149		0.000679841	0.00406825
NY			172767	176404	177606	180539	7771.48	4.49824		3637.04	1202.21	2932.24		7771.48	4134.45

## Sheet: NJ
	FIPSSTCO	COUNTY	1990	2000	2010	2020	Change	PCTchange		Change 1990s	2000s	2010s		1990-2020	since 2000
001	34001	Atlantic County	1160.94	1189.01	1248.69	1170.34	9.39874	0.809581		28.0674	59.6831	-78.3518		9.39874	-18.6687
003	34003	Bergen County	13674.2	14905.4	15410.6	16629.9	2955.74	21.6155		1231.2	505.186	1219.35		2955.74	1724.54
005	34005	Burlington County	7775.42	8345.34	8070.62	8785.43	1010.02	12.9899		569.927	-274.726	714.814		1010.02	440.089
007	34007	Camden County	2465.41	3123.49	2980.34	2872.8	407.398	16.5246		658.085	-143.147	-107.539		407.398	-250.686
009	34009	Cape May County	3.04955	3.46315	3.59257	0.691525	-2.35803	-9999		0.413601	0.129418	-2.90104		-2.35803	-2.77163
011	34011	Cumberland County	981.659	1024.81	934.899	1017.09	35.4295	3.60915		43.1488	-89.9083	82.1891		35.4295	-7.71929
013	34013	Essex County	15748.9	16128.8	16069.9	17906.9	2158.05	13.7029		379.909	-58.9202	1837.06		2158.05	1778.14
015	34015	Gloucester County	1007.8	1131.4	1234.27	1707.19	699.398	69.3988		123.602	102.869	472.927		699.398	575.796
017	34017	Hudson County	0	0	0	0	0	-9999		0	0	0		0	0
019	34019	Hunterdon County	2977.58	3012.11	3056.83	3164.97	187.388	6.29328		34.5339	44.72	108.134		187.388	152.854
021	34021	Mercer County	9115.03	9523.8	9670.24	9751.61	636.583	6.98389		408.77	146.437	81.3762		636.583	227.813
023	34023	Middlesex County	10783.5	11975	13578.7	14167.4	3383.95	31.3808		1191.54	1603.71	588.693		3383.95	2192.4
025	34025	Monmouth County	4352.13	4536.44	5242.33	5417.46	1065.33	24.4785		184.317	705.883	175.133		1065.33	881.016
027	34027	Morris County	275.637	290.449	803.36	741.484	465.847	169.007		14.8118	512.911	-61.8757		465.847	451.035
029	34029	Ocean County	2380.49	2684.1	3183.67	3307.67	927.179	38.9491		303.612	499.576	123.991		927.179	623.567
031	34031	Passaic County	15514.1	16039.1	16123	16775.3	1261.17	8.12914		524.947	83.901	652.318		1261.17	736.219
033	34033	Salem County	256.019	274.636	284.267	300.883	44.8641	17.5237		18.6176	9.63008	16.6163		44.8641	26.2464
035	34035	Somerset County	8004.47	9675.32	9405.58	9778.58	1774.11	22.164		1670.85	-269.741	372.998		1774.11	103.258
037	34037	Sussex County	1866.41	1920.04	1789.94	1933.68	67.2658	3.60402		53.6357	-130.104	143.734		67.2658	13.6301
039	34039	Union County	22417	23515.1	23683.5	25694.6	3277.54	14.6207		1098.02	168.485	2011.03		3277.54	2179.51
041	34041	Warren County	2409.83	3008.15	2682.75	2705.55	295.716	12.2713		598.319	-325.401	22.7988		295.716	-302.603
NJ			123170	132306	135457	143830	20660	16.7736		9136.34	3151.17	8372.49		20660	11523.7

## Sheet: PA
	FIPSSTCO	COUNTY	1990	2000	2010	2020	Change	PCTchange		Change 1990s	2000s	2010s		1990-2020	since 2000
001	42001	Adams County	3437.35	4020.72	4052.84	4464.15	1026.8	29.872		583.374	32.1175	411.313		1026.8	443.43
003	42003	Allegheny County	19582.8	18514.6	16116.2	16858.3	-2724.48	-13.9127		-1068.22	-2398.4	742.137		-2724.48	-1656.27
005	42005	Armstrong County	5972.29	5799.5	5310.44	5203.63	-768.656	-12.8704		-172.789	-489.058	-106.81		-768.656	-595.868
007	42007	Beaver County	3561.06	3575.28	3249.63	3119.86	-441.206	-12.3897		14.2132	-325.65	-129.769		-441.206	-455.419
009	42009	Bedford County	3797.69	4292.14	4078.68	4027.58	229.886	6.05332		494.453	-213.467	-51.0997		229.886	-264.567
011	42011	Berks County	8302.48	8911.5	8717.44	9647.04	1344.56	16.1947		609.02	-194.053	929.597		1344.56	735.544
013	42013	Blair County	7086.11	7093.75	7077.99	6831.82	-254.285	-3.5885		7.6472	-15.7687	-246.164		-254.285	-261.932
015	42015	Bradford County	5590.25	5306.7	5375.65	5035.55	-554.698	-9.9226		-283.547	68.9439	-340.095		-554.698	-271.152
017	42017	Bucks County	19000.8	18586.9	18520.5	19266.1	265.24	1.39594		-413.99	-66.3786	745.608		265.24	679.229
019	42019	Butler County	5031.77	4950.05	4588	4809.69	-222.078	-4.41352		-81.7175	-362.054	221.694		-222.078	-140.361
021	42021	Cambria County	9304.04	7969.16	7021.84	6528.35	-2775.7	-29.8332		-1334.89	-947.315	-493.494		-2775.7	-1440.81
023	42023	Cameron County	1065.94	1170.18	1032.58	902.816	-163.121	-15.3031		104.239	-137.598	-129.762		-163.121	-267.36
025	42025	Carbon County	2305.29	2143.88	2074.11	2142.84	-162.449	-7.04682		-161.409	-69.7644	68.7238		-162.449	-1.04064
027	42027	Centre County	4795.62	4963.12	4872.61	4896.42	100.808	2.10208		167.507	-90.512	23.813		100.808	-66.699
029	42029	Chester County	11898.5	14381.3	14604.5	16548.1	4649.57	39.0768		2482.79	223.181	1943.61		4649.57	2166.79
031	42031	Clarion County	974.735	981.55	875.557	897.429	-77.3059	-7.93096		6.81487	-105.993	21.8722		-77.3059	-84.1207
033	42033	Clearfield County	4543.95	4664.94	4270.39	3891.35	-652.604	-14.362		120.985	-394.552	-379.036		-652.604	-773.588
035	42035	Clinton County	5246.96	4935.55	4570.31	4475.83	-771.133	-14.6968		-311.411	-365.237	-94.4853		-771.133	-459.722
037	42037	Columbia County	5141.69	4762.63	4651.51	4600.26	-541.423	-10.5301		-379.06	-111.113	-51.2493		-541.423	-162.363
039	42039	Crawford County	4810.17	5308.82	5065.72	4588.26	-221.907	-4.61329		498.652	-243.099	-477.459		-221.907	-720.559
041	42041	Cumberland County	6701.2	6710.63	6913.73	7674.87	973.673	14.5298		9.43011	203.102	761.141		973.673	964.243
043	42043	Dauphin County	11908.8	11520.1	11804.6	12415.9	507.103	4.25823		-388.719	284.538	611.284		507.103	895.822
045	42045	Delaware County	10190.4	10586.9	10013.5	10794.3	603.884	5.926		396.509	-573.432	780.807		603.884	207.375
047	42047	Elk County	1886.1	1768.05	1610.17	1510.14	-375.958	-19.9331		-118.048	-157.885	-100.024		-375.958	-257.91
049	42049	Erie County	4503.97	4601.5	4488.28	4462.12	-41.8474	-0.929122		97.5322	-113.227	-26.1525		-41.8474	-139.38
051	42051	Fayette County	5993.38	5547.68	4700.78	4392.95	-1600.43	-26.7033		-445.696	-846.902	-307.829		-1600.43	-1154.73
053	42053	Forest County	277.54	272.94	295.092	284.508	6.96859	2.51084		-4.59976	22.1517	-10.5833		6.96859	11.5684
055	42055	Franklin County	4988.06	5211.53	5700.04	5924.88	936.814	18.7811		223.467	488.514	224.834		936.814	713.348
057	42057	Fulton County	577.211	562.813	583.61	654.757	77.5469	13.4348		-14.3978	20.7976	71.147		77.5469	91.9447
059	42059	Greene County	1647.73	1822.25	1789.41	1518.21	-129.522	-7.86064		174.523	-32.845	-271.2		-129.522	-304.045
061	42061	Huntingdon County	3050.93	2956.13	2929.48	2862.21	-188.721	-6.18571		-94.7978	-26.6452	-67.2784		-188.721	-93.9236
063	42063	Indiana County	4158.12	4105.03	3491.74	3526.6	-631.527	-15.1878		-53.0946	-613.288	34.8558		-631.527	-578.432
065	42065	Jefferson County	2794.08	2772.42	2372.58	2532.38	-261.699	-9.36622		-21.6518	-399.847	159.799		-261.699	-240.047
067	42067	Juniata County	2282.9	2284.25	2495.96	2154.69	-128.213	-5.61625		1.34676	211.713	-341.273		-128.213	-129.56
069	42069	Lackawanna County	3.06992	2.88183	2.59407	2.88184	-0.188081	-9999		-0.188084	-0.287762	0.287765		-0.188081	3.11086e-06
071	42071	Lancaster County	11342.4	11772.6	11944.7	13087.7	1745.35	15.3879		430.255	172.107	1142.99		1745.35	1315.09
073	42073	Lawrence County	2849.83	2911.36	2509.59	2391.69	-458.14	-16.076		61.5267	-401.767	-117.9		-458.14	-519.667
075	42075	Lebanon County	3193.4	3334.88	3700.87	3924.25	730.847	22.8861		141.472	365.991	223.384		730.847	589.375
077	42077	Lehigh County	5546.57	5799.03	6298.67	7211.63	1665.06	30.0196		252.456	499.648	912.958		1665.06	1412.61
079	42079	Luzerne County	11113.5	10794.9	9304.14	9216.39	-1897.1	-17.0703		-318.614	-1490.74	-87.7467		-1897.1	-1578.49
081	42081	Lycoming County	10392.4	10132.3	9354.36	9060.09	-1332.34	-12.8203		-260.152	-777.916	-294.269		-1332.34	-1072.18
083	42083	McKean County	3333.48	3293.39	3238.81	3131.71	-201.769	-6.05282		-40.0861	-54.5812	-107.102		-201.769	-161.683
085	42085	Mercer County	3175.55	3020.07	3216.94	3502.69	327.132	10.3016		-155.481	196.873	285.74		327.132	482.613
087	42087	Mifflin County	4828.06	4342.79	4281.18	4356.48	-471.578	-9.76745		-485.273	-61.6092	75.3043		-471.578	13.6951
089	42089	Monroe County	3374.01	4207.17	4780.92	5049.4	1675.39	49.6556		833.159	573.749	268.478		1675.39	842.227
091	42091	Montgomery County	16616.1	18581.2	17989.5	21610.8	4994.62	30.0589		1965.04	-591.67	3621.25		4994.62	3029.58
093	42093	Montour County	1247.05	1237.6	1254.9	1206.81	-40.2415	-3.22693		-9.44739	17.2988	-48.0929		-40.2415	-30.7941
095	42095	Northampton County	5843.65	5875.92	5603.42	6443.32	599.665	10.2618		32.2735	-272.507	839.899		599.665	567.392
097	42097	Northumberland County	5867.16	5416.96	5214.9	5019.98	-847.186	-14.4394		-450.206	-202.055	-194.925		-847.186	-396.979
099	42099	Perry County	2675.97	2690.1	2694.01	2599.33	-76.6465	-2.86425		14.1305	3.90716	-94.6842		-76.6465	-90.7771
101	42101	Philadelphia County	2740.05	2324.91	2441.53	2848.05	107.998	3.94146		-415.139	116.623	406.514		107.998	523.137
103	42103	Pike County	853.461	1188.29	1030.31	1215.4	361.941	42.4086		334.828	-157.982	185.095		361.941	27.1128
105	42105	Potter County	2028.12	2222.38	2195.14	2141.81	113.694	5.60589		194.257	-27.2347	-53.3285		113.694	-80.5632
107	42107	Schuylkill County	10186.7	9774.64	9418.86	8940.15	-1246.54	-12.237		-412.045	-355.781	-478.713		-1246.54	-834.495
109	42109	Snyder County	2379.77	2489.39	2546.27	2475.68	95.9038	4.02996		109.62	56.8732	-70.5894		95.9038	-13.7162
111	42111	Somerset County	4091.29	4031.83	3931.05	3599	-492.293	-12.0327		-59.4636	-100.778	-332.051		-492.293	-432.829
113	42113	Sullivan County	475.464	452.608	421.378	437.308	-38.1562	-8.02504		-22.8557	-31.2302	15.9297		-38.1562	-15.3004
115	42115	Susquehanna County	2544.01	2570.6	2675.7	2433.28	-110.725	-4.35238		26.5948	105.098	-242.418		-110.725	-137.32
117	42117	Tioga County	3241.96	3188.35	3265.41	3167.59	-74.3644	-2.29381		-53.6106	77.0599	-97.8137		-74.3644	-20.7538
119	42119	Union County	4111.83	3992.43	4141.09	4054.76	-57.068	-1.3879		-119.398	148.662	-86.332		-57.068	62.3301
121	42121	Venango County	1405.23	1306.45	1396.62	1311.47	-93.7643	-6.6725		-98.782	90.1671	-85.1494		-93.7643	5.01768
123	42123	Warren County	3256.14	3390.65	3217.98	3005.79	-250.344	-7.68838		134.511	-172.668	-212.187		-250.344	-384.855
125	42125	Washington County	8518.58	8030.43	7325.76	7054.32	-1464.27	-17.1891		-488.149	-704.674	-271.444		-1464.27	-976.118
127	42127	Wayne County	1493.47	1712.66	1810.78	1794.16	300.685	20.1333		219.19	98.1159	-16.6208		300.685	81.4951
129	42129	Westmoreland County	9916.4	9905.09	9237.2	8883.33	-1033.07	-10.4178		-11.31	-667.894	-353.863		-1033.07	-1021.76
131	42131	Wyoming County	2204.81	1991.06	1851.06	1706.49	-498.321	-22.6015		-213.751	-139.999	-144.572		-498.321	-284.57
133	42133	York County	7458.02	7768.35	8212.82	8543.11	1085.09	14.5493		310.33	444.477	330.284		1085.09	774.76
PA			350717	352808	341824	350871	153.18	0.043676		2090.16	-10983.8	9046.78		153.18	-1936.98

## Sheet: DE
	FIPSSTCO	COUNTY	1990	2000	2010	2020	Change	PCTchange		Change 1990s	2000s	2010s		1990-2020	since 2000
001	10001	Kent County	1450.95	1621.23	1895.94	1952.39	501.445	34.5598		170.282	274.712	56.4511		501.445	331.163
003	10003	New Castle County	5681.84	6146.99	6161.43	6616.97	935.127	16.4582		465.154	14.4363	455.536		935.127	469.973
005	10005	Sussex County	1322.4	1563.46	2008.89	2532.65	1210.25	91.5198		241.058	445.438	523.759		1210.25	969.196
DE			8455.19	9331.68	10066.3	11102	2646.83	31.3042		876.494	734.586	1035.75		2646.83	1770.33

## Sheet: DC
	FIPSSTCO	COUNTY	1990	2000	2010	2020	Change	PCTchange
001	11001	District Of Columbia	2679.63	2199.83	2252.98	2155.06	-524.575	-19.5764
DC			2679.63	2199.83	2252.98	2155.06	-524.575	-19.5764

[truncated: 41 more sheets: VA, MD, NC, SC, GA, FL, AL, MS, TX, LA, CA, OR, WA, HI, VT, OH, IN, MI, IL, WI …]
