# Supplementary material for: Population in floodplains or close to sea level increased in US but declined in some counties—especially among Black residents
Source: Environ Res Lett. Author manuscript; Available in PMC 2025 Mar 14. (PMC11908447; doi:10.1088/1748-9326/acadf5)
Supplement: State and County Results [file NIHMS1876714-supplement-State_and_County_Results.zip › state_and_county/county_results/population_in_storm_surge_A_zone.xlsx]

## Sheet: ME
	FIPSSTCO	COUNTY	1990	2000	2010	2020	Change	PCTchange
005	23005	Cumberland County	0	0	0	0	0	-9999
009	23009	Hancock County	458.181	446.727	396.287	441.209	-16.9719	-3.7042
011	23011	Kennebec County	951.631	805.623	822.69	769.703	-181.928	-19.1175
013	23013	Knox County	321.766	374.524	407.125	374.765	52.9988	16.4712
015	23015	Lincoln County	403.483	418.682	396.088	430.364	26.8818	6.66244
019	23019	Penobscot County	82.4644	108.11	103.715	153.223	70.7586	-9999
023	23023	Sagadahoc County	759.199	541.257	489.68	544.8	-214.399	-28.2401
027	23027	Waldo County	134.649	141.713	147.575	133.771	-0.877534	-0.651721
029	23029	Washington County	516.586	515.604	461.3	430.308	-86.2779	-16.7016
031	23031	York County	218.419	251.176	224.977	241.319	22.8999	10.4844
ME			3846.38	3603.42	3449.44	3519.46	-326.916	-8.49931

## Sheet: NH
	FIPSSTCO	COUNTY	1990	2000	2010	2020	Change	PCTchange
015	33015	Rockingham County	4116.58	4878.96	4424.34	5058.71	942.131	22.8863
017	33017	Strafford County	165.602	169.915	292.81	227.62	62.0183	37.4503
NH			4282.18	5048.87	4717.15	5286.33	1004.15	23.4495

## Sheet: MA
	FIPSSTCO	COUNTY	1990	2000	2010	2020	Change	PCTchange
001	25001	Barnstable County	14614.8	16436.2	14530.5	16269.7	1654.96	11.3239
005	25005	Bristol County	8476.84	8465.34	8493.96	9380.95	904.107	10.6656
007	25007	Dukes County	434.822	499.956	517.035	739.987	305.165	70.1816
009	25009	Essex County	20879.9	22570.7	23234.1	26394.6	5514.72	26.4117
017	25017	Middlesex County	3085.41	3046.17	3559.18	6367	3281.59	106.358
019	25019	Nantucket County	309.299	454.849	225.054	318.428	9.1293	2.95161
021	25021	Norfolk County	13164.9	13375.5	13406.1	14937	1772.07	13.4606
023	25023	Plymouth County	20730.5	22424.5	21567.2	22480.3	1749.78	8.44062
025	25025	Suffolk County	25721.6	30684.2	33234.1	42085	16363.3	63.6171
MA			107418	117957	118767	138973	31554.9	29.3758

## Sheet: RI
	FIPSSTCO	COUNTY	1990	2000	2010	2020	Change	PCTchange
001	44001	Bristol County	6892.35	7277.32	6809.92	7347.07	454.726	6.59754
003	44003	Kent County	3723.81	3796.94	3219.28	3296.82	-426.993	-11.4666
005	44005	Newport County	6348.88	4563.31	4052.96	4045.39	-2303.49	-36.2818
007	44007	Providence County	1449.8	1351.63	1713.98	1657.68	207.876	14.3383
009	44009	Washington County	6178.2	6355.78	5860.84	5782.05	-396.144	-6.41198
RI			24593	23345	21657	22129	-2464.03	-10.0192

## Sheet: CT
	FIPSSTCO	COUNTY	1990	2000	2010	2020	Change	PCTchange
007	09007	Middlesex County	0.00182473	0.00176514	0.00871025	0.00758717	0.00576245	-9999
011	09011	New London County	11502.8	8120.18	7963.8	7695.24	-3807.55	-33.1011
CT			11502.8	8120.18	7963.81	7695.25	-3807.55	-33.101

## Sheet: NY
	FIPSSTCO	COUNTY	1990	2000	2010	2020	Change	PCTchange
001	36001	Albany County	2417.42	2336.96	2393.66	2996.42	579.003	23.9513
005	36005	Bronx County	11138.8	12890.1	15818.6	14470	3331.28	29.9071
021	36021	Columbia County	0	0	0	0	0	-9999
027	36027	Dutchess County	959.271	704.771	1257.62	601.491	-357.78	-37.2971
039	36039	Greene County	563.937	740.866	567.444	525.763	-38.1739	-6.76918
047	36047	Kings County	70904.8	72548.8	71705.4	81704.2	10799.4	15.2308
059	36059	Nassau County	126576	129419	125613	129988	3412.19	2.69576
061	36061	New York County	61194.6	69435.1	80051.6	87976	26781.4	43.7644
071	36071	Orange County	405.838	337.804	190.109	208.473	-197.365	-48.6315
079	36079	Putnam County	75.4308	72.0629	108.813	103.597	28.1662	-9999
081	36081	Queens County	48333.8	52675.7	59110.6	73243.2	24909.4	51.5362
083	36083	Rensselaer County	86.5617	81.0873	75.7833	85.5058	-1.05591	-9999
085	36085	Richmond County	14244.5	16804.6	18629.5	19953.3	5708.81	40.0773
087	36087	Rockland County	617.766	628.508	671.682	594.646	-23.1202	-3.74255
091	36091	Saratoga County	0	0	0	0	0	-9999
103	36103	Suffolk County	38574.5	40029.8	38637.5	41301.6	2727.11	7.06974
111	36111	Ulster County	459.669	522.767	625.574	727.935	268.266	58.3607
119	36119	Westchester County	8513.08	8353.91	8722.09	10096.9	1583.81	18.6044
NY			385066	407582	424179	464577	79511.3	20.6488

## Sheet: NJ
	FIPSSTCO	COUNTY	1990	2000	2010	2020	Change	PCTchange
001	34001	Atlantic County	23170.3	23532.8	19318.3	17051.1	-6119.21	-26.4097
003	34003	Bergen County	21626.4	25336.9	29199.7	34328.6	12702.2	58.7349
005	34005	Burlington County	13908	13472.6	14343.4	14687.3	779.226	5.6027
007	34007	Camden County	14703.3	14631.8	13838.6	13849.7	-853.58	-5.80536
009	34009	Cape May County	37878.3	39757.4	33331.8	31784.9	-6093.33	-16.0866
011	34011	Cumberland County	2935.27	2948.31	2942.55	2794.42	-140.85	-4.79851
013	34013	Essex County	1163.22	1194.73	2431.25	2384.73	1221.51	105.011
015	34015	Gloucester County	5873.29	5269.59	5187.18	5113.26	-760.037	-12.9406
017	34017	Hudson County	41081.7	51348.5	74014	113335	72253.6	175.878
021	34021	Mercer County	705.571	703.373	396.779	381.547	-324.023	-45.9236
023	34023	Middlesex County	7197.27	7394.1	8374.17	8069.15	871.875	12.114
025	34025	Monmouth County	43709	45583	44072.2	44046.1	337.062	0.77115
029	34029	Ocean County	64959.3	72615.6	65538.1	64739.6	-219.738	-0.338271
031	34031	Passaic County	1408.96	1705.26	1407.61	1562.08	153.117	10.8674
033	34033	Salem County	13135.7	12377.4	12115.4	12041.2	-1094.58	-8.33282
035	34035	Somerset County	44.8102	89.6033	84.798	131.068	86.2575	-9999
039	34039	Union County	2000.86	2216.8	2372.3	2597.22	596.358	29.8051
NJ			295501	320178	328968	368897	73395.9	24.8378

## Sheet: PA
	FIPSSTCO	COUNTY	1990	2000	2010	2020	Change	PCTchange
017	42017	Bucks County	2769.2	2510.72	1932.85	2320.53	-448.67	-16.2022
045	42045	Delaware County	3516.6	3276.93	3811.83	3099.84	-416.765	-11.8514
091	42091	Montgomery County	3.63351	2.24623	3.30147	1.13828	-2.49523	-9999
095	42095	Northampton County	0.0476927	0.057211	0.0277321	0.0515671	0.00387449	-9999
101	42101	Philadelphia County	13934.9	8833.58	10352.3	12202.1	-1732.83	-12.4352
PA			20224.4	14623.5	16100.3	17623.6	-2600.76	-12.8595

## Sheet: DE
	FIPSSTCO	COUNTY	1990	2000	2010	2020	Change	PCTchange
001	10001	Kent County	2803.99	3165.55	3045.38	3023.21	219.221	7.81818
003	10003	New Castle County	6461.41	6036.1	6814.6	7921.33	1459.92	22.5945
005	10005	Sussex County	7378.98	13434.7	15690.6	18491.1	11112.1	150.591
DE			16644.4	22636.4	25550.6	29435.6	12791.2	76.8502

## Sheet: DC
	FIPSSTCO	COUNTY	1990	2000	2010	2020	Change	PCTchange
001	11001	District Of Columbia	4100.89	3890	3965.22	4600.12	499.232	12.1738
DC			4100.89	3890	3965.22	4600.12	499.232	12.1738

[truncated: 14 more sheets: VA, MD, NC, SC, GA, FL, AL, MS, TX, LA, CA, OR, WA, HI]
