# Supplementary material for: Population in floodplains or close to sea level increased in US but declined in some counties—especially among Black residents
Source: Environ Res Lett. Author manuscript; Available in PMC 2025 Mar 14. (PMC11908447; doi:10.1088/1748-9326/acadf5)
Supplement: State and County Results [file NIHMS1876714-supplement-State_and_County_Results.zip › state_and_county/county_results/population_in_X500_zone.csv]

	COUNTY	1990	2000	2010	2020	FIPSSTCO	Change	PCTchange
001	Androscoggin County	821.2903977187483	702.3453321048866	608.3462045317623	532.389893674142	23001	-288.90050404460635	-35.17641322083747
003	Aroostook County	118.33202515148697	100.31593085235585	95.36143427052122	107.13349101915387	23003	-11.198534132333108	-9.463654592234782
005	Cumberland County	0.0	0.0	0.0033955813867344443	0.0030899790619283445	23005	0.0030899790619283445	-9999.0
007	Franklin County	0.0	0.0	0.0	0.0	23007	0.0	-9999.0
009	Hancock County	1.3654418004970432	1.4059186474977667	1.0623494477039288	0.8840667510733363	23009	-0.4813750494237069	-9999.0
011	Kennebec County	945.6659922452762	871.7593829832005	897.5931622200302	919.1109612076593	23011	-26.555031037616914	-2.8080771916697334
013	Knox County	62.90343841058932	60.33692505189584	61.19655826053801	81.31876774918193	23013	18.415329338592613	-9999.0
015	Lincoln County	2.9225837783171893	4.156330206883702	2.7417170084692875	4.615502425220368	23015	1.6929186469031783	-9999.0
017	Oxford County	689.6861593165793	638.6935460165583	692.7166492866385	760.3304393037109	23017	70.64427998713165	10.242960371589028
019	Penobscot County	4.117032414373234	31.982292459836938	13.65929528918594	58.84892521992973	23019	54.7318928055565	-9999.0
023	Sagadahoc County	126.67454079712725	90.77951832575742	81.05400228596882	75.2499145646135	23023	-51.424626232513745	-40.5958655219218
025	Somerset County	0.0	0.0	0.0	0.0	23025	0.0	-9999.0
027	Waldo County	42.67537569248519	40.623870751508065	44.840473696167145	44.13761510424858	23027	1.4622394117633917	-9999.0
029	Washington County	0.0	0.0	0.0	0.0	23029	0.0	-9999.0
031	York County	512.5481239593896	462.03399382504165	453.9101041467642	457.9001342315707	23031	-54.647989727818924	-10.662021217767414
ME		3328.1811112848695	3004.433041225423	2952.485346025136	3041.9228012295657		-286.2583100553038	-8.601043647675521
001	Belknap County	0.0	0.0	0.0	0.0	33001	0.0	-9999.0
003	Carroll County	318.5771462549656	291.6202719785822	277.69359080628703	264.8418784012795	33003	-53.73526785368614	-16.86727013703626
005	Cheshire County	1559.5274551609766	1563.2486513415706	1712.4574568056555	1586.2163295324704	33005	26.68887437149374	1.711343669082055
007	Coos County	368.3238116971878	328.8466557883943	308.6780478218059	269.1955009917928	33007	-99.128310705395	-26.91335926630014
009	Grafton County	384.1303429927182	466.28145198310705	428.7366074521828	455.3729690611657	33009	71.24262606844746	18.546471885923886
011	Hillsborough County	5136.908433558833	6325.193971800713	6052.415187386988	6947.9272713464925	33011	1811.0188377876593	35.25503444749922
013	Merrimack County	1933.073345091126	2054.4550717909947	2035.3399641004298	2117.4146032593403	33013	184.34125816821438	9.536175057006147
015	Rockingham County	2858.478214904581	3018.915350149853	3149.076352983922	3226.892344484209	33015	368.414129579628	12.888470783462868
017	Strafford County	683.8759744726642	705.606346254357	803.0175325556228	838.2827006460432	33017	154.40672617337896	22.578176736277623
019	Sullivan County	174.89001712614603	176.5350457972328	198.6215418124203	184.2493599165741	33019	9.359342790428059	5.351559193728761
NH		13417.7847412592	14930.702816884806	14966.036281725314	15890.392957639366		2472.6082163801657	18.42784233061203
001	Barnstable County	5801.623114559648	6437.656663682513	5758.700360770157	6361.257185539357	25001	559.6340709797096	9.646163839482469
003	Berkshire County	0.0	0.0	0.0	0.0	25003	0.0	-9999.0
005	Bristol County	5577.844942800295	5750.39536882647	5631.180510704626	6029.533535645832	25005	451.68859284553673	8.097905149345564
007	Dukes County	105.66914454391639	102.45639446735034	96.87494077465271	155.55556583806015	25007	49.88642129414376	47.21001718094806
009	Essex County	12086.10538487206	11797.238561702121	12457.989517447348	14555.02709733163	25009	2468.921712459569	20.427769193125435
013	Hampden County	13235.012920813793	13614.76690955542	13830.481435397414	13673.04494689364	25013	438.0320260798471	3.3096456248333794
015	Hampshire County	2.7106999093705246	3.4696958839942718	0.0	0.0	25015	-2.7106999093705246	-9999.0
017	Middlesex County	22108.13887195988	22437.99755897924	23799.101345421597	27298.071213723368	25017	5189.932341763488	23.475211422459296
019	Nantucket County	110.39158618765045	160.58575240313013	117.42825445171401	144.887390632599	25019	34.49580444494855	31.248581197402526
021	Norfolk County	7054.925550657817	7503.387009617665	7389.755425987034	7924.846766090692	25021	869.9212154328743	12.33069306240604
023	Plymouth County	4259.427931218338	4512.218474859237	4763.848133529033	5129.207237499753	25023	869.7793062814153	20.42009679061829
025	Suffolk County	7155.445365858049	8952.068167264511	10475.542182827228	11172.162618028826	25025	4016.717252170777	56.135111747710354
027	Worcester County	4079.734487941658	4158.704632303807	4316.5582809375	4794.008782774152	25027	714.274294832494	17.507862262695074
MA		81577.03000132248	85430.94518954547	88637.46038824829	97237.60233999792		15660.57233867544	19.197281806436894
001	Bristol County	8010.719695460524	8116.249889112872	7969.027784147627	8449.254147435031	44001	438.53445197450674	5.4743452354600874
003	Kent County	7720.518853773499	7848.821707578999	7264.948415491488	7196.789858774042	44003	-523.7289949994574	-6.783598420247083
005	Newport County	4541.309401172065	3929.843353817685	4051.963161757263	3855.8561544158524	44005	-685.4532467562126	-15.093735885498226
007	Providence County	3842.1857152292414	3731.1154742601866	3959.8731580934063	4842.575206570026	44007	1000.3894913407848	26.036989502499818
009	Washington County	6684.229419172563	6815.88880112419	6398.367593573336	6479.709270674406	44009	-204.52014849815714	-3.0597416047918102
RI		30798.963084807892	30441.919225893933	29644.18011306312	30824.18463786936		25.221553061466693	0.08189091623642675
007	Middlesex County	0.0	0.0	0.0	0.0	09007	0.0	-9999.0
011	New London County	10981.883040404531	10303.073359686903	10457.964738433517	10161.206253158058	09011	-820.6767872464734	-7.473006079440481
013	Tolland County	0.0	0.0	0.0	0.0	09013	0.0	-9999.0
015	Windham County	0.0	0.0	0.0	0.0	09015	0.0	-9999.0
CT		10981.883040404531	10303.073359686903	10457.964738433517	10161.206253158058		-820.6767872464734	-7.473006079440481
001	Albany County	4909.834068280204	4962.387519663688	5054.995912942014	5660.225320565884	36001	750.3912522856808	15.283434060094914
005	Bronx County	34564.07545879121	37752.659459471884	38943.45216567645	41060.59664791747	36005	6496.521189126259	18.795587912865464
007	Broome County	13.655965528127552	11.642849859467633	9.432300810342078	9.152766168480635	36007	-4.503199359646917	-9999.0
009	Cattaraugus County	48.25383745058193	50.52315094805645	47.14193056176922	45.53158785260291	36009	-2.7222495979790224	-9999.0
011	Cayuga County	511.9012924169059	484.21998016201917	418.1944923318722	390.3993269061645	36011	-121.5019655107414	-23.73542855050793
013	Chautauqua County	0.0	0.0	0.0	0.0	36013	0.0	-9999.0
015	Chemung County	0.0	0.0	0.0	0.0	36015	0.0	-9999.0
017	Chenango County	1376.2888091531502	1318.4548675086544	1223.0279855688905	1207.228061678131	36017	-169.06074747501907	-12.283813277464962
019	Clinton County	175.01150875098966	170.43489615050254	132.68213676761133	149.063225856531	36019	-25.948282894458657	-14.826615163565304
021	Columbia County	0.0	0.0	0.0	0.0	36021	0.0	-9999.0
023	Cortland County	1354.303834771528	1201.2597187261915	1222.9800968559869	1120.6933027912596	36023	-233.61053198026843	-17.249492025523118
025	Delaware County	1367.0238275785691	1281.613793533146	1200.951480495037	1068.434617545186	36025	-298.5892100333831	-21.842282775881007
027	Dutchess County	2576.311439351825	2580.4854166219116	2680.231296143278	2757.0006883397705	36027	180.68924898794558	7.013486266761482
029	Erie County	38292.57820602866	38440.90146247079	38744.72524826547	40551.872991234755	36029	2259.294785206097	5.900085319536941
031	Essex County	89.7813504600749	73.91391200410055	72.30490982253825	64.40567179606138	36031	-25.37567866401352	-9999.0
033	Franklin County	0.0	0.0	0.0	0.0	36033	0.0	-9999.0
035	Fulton County	0.0	0.0	0.0	0.0	36035	0.0	-9999.0
037	Genesee County	0.0	0.0	0.0	0.0	36037	0.0	-9999.0
039	Greene County	694.6382706138862	738.721851468012	782.4996924029988	661.2899481907973	36039	-33.348322423088916	-4.800818473997603
043	Herkimer County	1130.0020575949275	1156.773591355472	1128.7528027263706	1073.3590758057105	36043	-56.64298178921695	-5.012644128257138
045	Jefferson County	19.326697450749922	18.897052047016253	20.53862176454178	20.701000931920035	36045	1.374303481170113	-9999.0
047	Kings County	79926.6001233063	87506.92408718925	88538.91133029075	99400.24840661789	36047	19473.648283311588	24.364414667042933
049	Lewis County	0.0	0.0	0.0	0.0	36049	0.0	-9999.0
051	Livingston County	1022.0753421405086	1026.142620472076	1057.7742242786228	926.1702142251474	36051	-95.90512791536116	-9.383371651889117
053	Madison County	51.961118325943005	26.06118100649237	61.55254236219494	23.70680502202331	36053	-28.254313303919695	-9999.0
055	Monroe County	3267.7260958446227	3430.916800073891	3536.0492229608167	3297.5167961253746	36055	29.790700280751935	0.9116645461391348
057	Montgomery County	1001.7643706325694	942.5073012365923	1062.1127495023977	927.4147427255883	36057	-74.34962790698103	-7.421867864998289
059	Nassau County	26394.478533702862	27382.646458660456	27880.08402615618	29598.536538321256	36059	3204.058004618393	12.139122205150453
061	New York County	63457.38392257623	66027.10678711109	70897.06151345755	79400.93770200877	36061	15943.553779432543	25.12482046042921
063	Niagara County	5940.265725845051	6575.255132063108	6976.355664572942	7045.94011885157	36063	1105.6743930065195	18.613214358339647
065	Oneida County	1783.8588723759563	1642.5741143497503	1580.6976935863445	1495.0669227368364	36065	-288.7919496391198	-16.189170237131613
067	Onondaga County	3677.288190537858	3459.970861000018	3538.3125150737974	3630.07950970142	36067	-47.20868083643791	-1.2837906193458593
069	Ontario County	0.0	0.0	0.0	0.0	36069	0.0	-9999.0
071	Orange County	4814.124973486251	4940.092532584821	4996.189246454951	4984.119065264603	36071	169.9940917783515	3.5311524464901156
073	Orleans County	0.0	0.0	0.0	0.0	36073	0.0	-9999.0
075	Oswego County	560.316989911937	516.3732104159018	498.43414716437076	492.7744847747423	36075	-67.54250513719467	-12.054338232329897
077	Otsego County	2070.294654210194	1936.0657992683	1889.6866610413451	1699.9326539873941	36077	-370.3620002227999	-17.88933761045193
079	Putnam County	180.44028888774022	211.88709396456287	220.76148849441734	217.67157301339745	36079	37.231284125657226	20.63357599079241
081	Queens County	34727.26475473333	34374.673235455324	42587.191024173786	50717.7761005628	36081	15990.511345829465	46.04598565065496
083	Rensselaer County	218.44431739990674	203.78111357335283	204.96667901740162	190.34479376542276	36083	-28.099523634483973	-12.863472013804822
085	Richmond County	9928.703092501082	11777.056291706333	11933.673104289008	13286.931192999245	36085	3358.2281004981633	33.823431612478714
087	Rockland County	4728.393803482738	4945.9742782655685	5063.450724437111	4488.784643440081	36087	-239.6091600426571	-5.067453558249968
091	Saratoga County	0.0	0.0	0.0	0.0	36091	0.0	-9999.0
093	Schenectady County	1233.3764812935722	1365.6316512925866	1319.06443755606	1694.6673842697232	36093	461.2909029761511	37.40065665046139
095	Schoharie County	797.8026115289255	770.0233962035221	678.1105217300575	629.8361669557061	36095	-167.9664445732194	-21.053634338364102
099	Seneca County	0.0	0.0	0.0	0.0	36099	0.0	-9999.0
103	Suffolk County	8438.637714207216	8782.712943520039	8681.391705540304	9561.508920879383	36103	1122.8712066721673	13.306308964795477
105	Sullivan County	753.0611153644112	727.9993450388803	696.5236474095375	651.7318464011958	36105	-101.32926896321544	-13.455650131952645
107	Tioga County	1644.341532176825	1447.6569669324717	1375.1482696297073	1290.0367985784287	36107	-354.3047335983963	-21.546906568087344
109	Tompkins County	0.0	0.0	0.0	0.0	36109	0.0	-9999.0
111	Ulster County	3685.101103188186	3787.5575678438327	3440.4510004238564	3475.054781331056	36111	-210.0463218571299	-5.699879487035164
115	Washington County	0.0	0.0	0.0	0.0	36115	0.0	-9999.0
117	Wayne County	0.0	0.0	0.0	0.0	36117	0.0	-9999.0
119	Westchester County	9654.000209845555	9541.777366013446	9512.155061573518	11125.2339672937	36119	1471.2337574481444	15.23962839722872
121	Wyoming County	0.0	0.0	0.0	0.0	36121	0.0	-9999.0
NY		357080.69256172713	373592.2576572326	389908.0202743121	426091.97636343347		69011.28380170633	19.326523455136567
001	Atlantic County	4217.118166704396	4793.8773628693	4018.2120060033767	3764.4299090640225	34001	-452.6882576403732	-10.73454050243371
003	Bergen County	16871.54346107918	18318.041124898522	19030.649304076425	20572.94900145434	34003	3701.405540375159	21.938748810468354
005	Burlington County	10029.664727206135	10151.21892979691	10739.931098660825	11506.730872059594	34005	1477.0661448534593	14.726974281072614
007	Camden County	13585.919987791078	12147.617815596157	12582.038947247287	12459.045866476772	34007	-1126.8741213143057	-8.294426305520464
009	Cape May County	4864.124548698836	5043.961783404916	4586.081715302277	4249.502983998104	34009	-614.621564700732	-12.63581058723393
011	Cumberland County	4251.988152841598	4572.690798044997	4326.959307216057	4493.393053958171	34011	241.40490111657255	5.677459401086105
013	Essex County	11786.623355806156	12721.114768129819	12921.719197717295	13877.48398157393	34013	2090.8606257677748	17.739267325767273
015	Gloucester County	4746.000507205083	4533.429836648186	4673.410060131636	4586.046328554832	34015	-159.95417865025047	-3.370294175220123
017	Hudson County	11449.608293912595	13444.94392056347	15999.553733326946	20915.817313422573	34017	9466.209019509977	82.67714297739661
019	Hunterdon County	1316.141499599575	1211.257108138702	1426.1593500225679	1272.1168148355714	34019	-44.024684764003496	-3.3449811268315477
021	Mercer County	7046.650955940488	7352.77267659604	6571.921886812981	7261.959086269545	34021	215.30813032905735	3.055467507547638
023	Middlesex County	12573.58619813647	13620.271293796313	14873.660963702092	15838.15082990187	34023	3264.564631765399	25.963671623368988
025	Monmouth County	18885.475684188725	19375.23315480107	19442.488246109075	20056.836057255892	34025	1171.3603730671675	6.202440397346476
027	Morris County	145.25591595963016	149.5281142303855	161.66390986515017	206.83989954961098	34027	61.58398358998082	42.39688496205303
029	Ocean County	18757.0739958406	21475.228447767495	21237.720740762554	21272.721737845342	34029	2515.6477420047413	13.411727983600152
031	Passaic County	15004.137168724668	16129.59504934167	16619.996400177497	17968.0937104532	34031	2963.9565417285303	19.75426183057525
033	Salem County	10366.344871059155	9721.60054175968	9462.14772909537	9544.87081126835	34033	-821.474059790804	-7.924433057250502
035	Somerset County	4576.6073623163775	5340.177879705696	5161.446493220744	5682.341545499132	34035	1105.7341831827544	24.160564707545817
037	Sussex County	269.6838138245521	270.412448340559	250.2586732652321	219.05889494333877	34037	-50.62491888121332	-18.77195303762217
039	Union County	15839.440025934156	16619.184247889792	17615.814322766833	18545.327478262585	34039	2705.8874523284285	17.083226729594216
041	Warren County	1239.6527404977185	1265.5356889221766	1387.7543494689467	1275.8922635503015	34041	36.23952305258308	2.923360862981106
NJ		187822.64143326716	198257.69299124187	203089.58843495118	215569.60844019707		27746.967006929917	14.77296176605436
001	Adams County	442.9188543281161	500.75960857196196	517.4224873402918	502.68380466032295	42001	59.764950332206865	13.493431076188234
003	Allegheny County	14293.542782605437	12524.12616360823	12634.38559240546	14106.73880247557	42003	-186.80398012986734	-1.3069116801273317
005	Armstrong County	2430.36536678148	2385.8172669594996	2157.5536456371956	2022.8944023541355	42005	-407.4709644273446	-16.765831590455726
007	Beaver County	593.5948273731133	746.2245599931002	546.6014976594356	561.2519716376709	42007	-32.34285573544241	-5.448641774486484
009	Bedford County	18.46714736153306	15.117690417437807	11.896863724303016	8.696063715321932	42009	-9.771083646211126	-9999.0
011	Berks County	3180.985544159889	3646.531500985427	3544.2544088948935	3741.2638252134243	42011	560.2782810535355	17.613355146557485
013	Blair County	3173.60091850704	2926.319173528203	2970.6785090247427	2885.459540095452	42013	-288.141378411588	-9.079319858123135
015	Bradford County	1283.067793655224	1309.2938788209237	1255.9864265335373	1210.5056208873873	42015	-72.56217276783673	-5.655365455095751
017	Bucks County	7498.769496337132	7420.630349572412	7057.23793189125	7274.722023574015	42017	-224.04747276311718	-2.987789835019683
019	Butler County	624.0730210690008	580.1826507885492	499.292579640693	524.3429449129828	42019	-99.73007615601796	-15.980513944535868
021	Cambria County	2276.766811856138	2024.8709719843848	1717.797137562628	1377.494035943682	42021	-899.2727759124557	-39.49779886238425
023	Cameron County	999.6543282926172	1026.040543844515	844.116161184992	810.0203433802225	42023	-189.63398491239468	-18.969955868273438
025	Carbon County	2065.0372137457007	2017.2649168702999	2071.9683897928703	1916.9117949938482	42025	-148.12541875185252	-7.173014499006191
027	Centre County	674.3958168359403	606.7126690613321	527.2976174919678	535.040049973985	42027	-139.35576686195532	-20.663794671172507
029	Chester County	1613.8859713682646	1581.747259765446	1699.7190921478825	1962.1280409418573	42029	348.24206957359274	21.577860874417954
031	Clarion County	103.04292650144728	103.7174185243495	127.10589068005116	103.54792987212222	42031	0.5050033706749417	0.4900902835555998
033	Clearfield County	222.24447137952083	237.24359405821838	203.93374721822553	182.4095696902903	42033	-39.83490168923052	-17.92391119651545
035	Clinton County	2483.2536420063375	2302.564928479281	2490.881127063058	2438.3096049342103	42035	-44.94403707212723	-1.8098850762508056
037	Columbia County	2635.7036569489	2601.4705594911984	2587.6458988219474	2445.1584997426107	42037	-190.54515720628933	-7.229384711134978
039	Crawford County	488.01765228191397	498.6027661233294	471.91842281739525	412.82347943752	42039	-75.19417284439396	-15.408084624151341
041	Cumberland County	3132.6910070376452	3064.7983871789206	3083.578668799182	3293.030688407017	42041	160.33968136937165	5.118273107981786
043	Dauphin County	9512.828744961387	8836.3003712514	9228.678702121402	9437.15132667947	42043	-75.6774182819172	-0.795530123697441
045	Delaware County	6293.596301292236	6181.974424683854	6759.686674022839	7199.133729730244	42045	905.5374284380086	14.388235042213914
047	Elk County	391.65942121589893	392.29153045134825	323.7110883926764	260.1557130301724	42047	-131.5037081857265	-33.576035979799954
049	Erie County	579.8758475257428	552.6901360531713	545.7508682408969	515.0514132025562	42049	-64.82443432318655	-11.17901954354268
051	Fayette County	1279.7475688337213	1137.848925736496	981.0792024316995	893.9801625076105	42051	-385.76740632611074	-30.14402337780364
053	Forest County	13.751623030246398	9.397582435818236	10.249502060314605	7.13002435395363	42053	-6.621598676292768	-9999.0
055	Franklin County	353.78825689998246	404.5471735919974	334.34502154738817	364.2912969690974	42055	10.503040069114945	2.9687362042896126
057	Fulton County	0.0	0.0	0.0	0.0	42057	0.0	-9999.0
059	Greene County	404.1707642121097	367.1150641403984	326.0826499269897	296.6543555314145	42059	-107.51640868069518	-26.601728328937302
061	Huntingdon County	1837.0487954165294	1917.0958465766246	1771.0862526448395	1710.964775003068	42061	-126.0840204134613	-6.863400728823499
063	Indiana County	441.06088681832966	426.4733200604065	399.16410208300886	400.88206962122325	42063	-40.17881719710641	-9.109585183792513
065	Jefferson County	379.51803786109156	408.5040711838511	336.0330612609032	475.32844671489744	42065	95.81040885380588	25.245284623039097
067	Juniata County	372.3291942771903	344.4707624939387	402.1715389292877	356.47212440611685	42067	-15.857069871073463	-4.258884372969218
069	Lackawanna County	0.0	0.0	0.0	0.0	42069	0.0	-9999.0
071	Lancaster County	4046.4292735031127	4055.8081104598423	4312.760077393586	4487.922127361877	42071	441.4928538587642	10.910677637435896
073	Lawrence County	482.5788906160149	463.4460365838769	482.3668261496054	453.79066074071426	42073	-28.788229875300658	-5.965497131163843
075	Lebanon County	2217.8570589114615	2108.9966554573525	2697.882648214638	2809.8727202997575	42075	592.0156613882959	26.693138721882328
077	Lehigh County	2515.424143537429	2499.5157885293484	3158.6320781046766	3443.486574618675	42077	928.0624310812464	36.8948685439632
079	Luzerne County	5208.587985090659	4971.551717566345	4512.263646866938	4347.218909176554	42079	-861.3690759141045	-16.53747768838183
081	Lycoming County	5863.49340974287	5657.754848524684	5464.637093775673	5541.6373546669365	42081	-321.8560550759339	-5.489151817603021
083	McKean County	1738.868511922043	1443.7758758903249	1466.0366719184447	1376.2164436954015	42083	-362.6520682266414	-20.85563489937414
085	Mercer County	162.53462432885132	176.5809158038294	685.7459097910664	294.89953274877	42085	132.3649084199187	81.4379760414057
087	Mifflin County	584.1163777572443	537.60056687581	529.3987714424499	531.4828060585178	42087	-52.63357169872654	-9.010802248143913
089	Monroe County	631.2409174425203	783.8069429717619	831.4859867093635	889.9634246892022	42089	258.72250724668186	40.98633344221396
091	Montgomery County	4819.145812599434	4697.408078156416	4615.4403842303145	5210.055283366694	42091	390.90947076726025	8.111592509719156
093	Montour County	1486.4548023022458	1339.3517463128053	1299.2468230819688	1222.0249379405925	42093	-264.42986436165324	-17.789297323544574
095	Northampton County	1771.9801964212334	1967.4211279624722	2254.5985793673744	2372.068902748246	42095	600.0887063270125	33.86542962155994
097	Northumberland County	12448.1305418125	11570.935061018046	10979.562818944214	10617.033636910715	42097	-1831.096904901784	-14.709814447649327
099	Perry County	1091.4293043646408	1058.6479511530217	1045.1439196390234	989.5487813604908	42099	-101.88052300414995	-9.334596624511393
101	Philadelphia County	13833.826131480231	12253.535008198656	14089.5476874248	16014.263264307621	42101	2180.43713282739	15.761634649040367
103	Pike County	1937.463765219045	2177.9769683270306	2360.4689160765	2431.7070628062042	42103	494.2432975871593	25.509808568279535
105	Potter County	115.48243358687711	115.53402058764694	96.47908675322945	75.72588387227603	42105	-39.75654971460108	-34.42649109458915
107	Schuylkill County	2144.489887318271	2154.5006430463873	2001.8649093795043	1831.7604410283072	42107	-312.7294462899638	-14.582929401501554
109	Snyder County	1159.699096140287	914.4527225025437	1192.273350958494	1194.0225807260329	42109	34.323484585745746	2.959688827902096
111	Somerset County	849.7585851838802	849.2638826646684	788.0492232531246	760.553527338986	42111	-89.20505784489421	-10.497694215774356
113	Sullivan County	94.22930589628804	80.64588940889259	64.39166236652478	64.59054221821002	42113	-29.63876367807802	-9999.0
115	Susquehanna County	314.85915437654984	336.0078747117579	310.5358531077596	271.7011241038668	42115	-43.15803027268305	-13.707090828640489
117	Tioga County	1053.5657900936803	1205.4784878921487	1074.8188842335985	1176.6330568671333	42117	123.06726677345296	11.681023428305327
119	Union County	3492.5211002886967	3765.6675295355144	3509.046260801506	3271.746685616729	42119	-220.77441467196786	-6.321348055813269
121	Venango County	339.9159704764787	342.1209252885695	335.0025883049231	280.1467228230549	42121	-59.769247653423804	-17.583536180910244
123	Warren County	700.6645368807922	649.9300033892296	630.041323879046	607.536115275862	42123	-93.12842160493017	-13.291442152833632
125	Washington County	2826.145297131601	2344.03944810956	2102.971570372452	1975.939400362776	42125	-850.2058967688251	-30.08358762133505
127	Wayne County	209.9443349732694	236.94606516962628	248.79522343319306	233.19781500630364	42127	23.253480033034236	11.076021668312652
129	Westmoreland County	3114.188837036806	2911.684980528033	2810.9981990022147	2707.4519030868914	42129	-406.7369339499146	-13.06076655059012
131	Wyoming County	631.7678992653798	561.2819419452732	529.01320517316	484.11274222543557	42131	-147.65515703994424	-23.371740984566923
133	York County	1737.9951049479012	1758.1726061034403	1770.3418860805552	1889.024642502086	42133	151.0295375541848	8.689871284689964
PA		151718.24377342517	145088.58648796126	146689.1528262242	150089.96408114437		-1628.2796922808047	-1.0732260351711376
001	Kent County	1237.4768402801983	1507.2919018715786	1526.1726014932592	1688.6936453593157	10001	451.2168050791174	36.4626464424942
003	New Castle County	4652.0472986934265	6176.852032637865	5032.10674342963	5569.3001191483545	10003	917.252820454928	19.717186037909528
005	Sussex County	1405.9223567842782	2381.051786726085	2831.773057935775	3581.464731485369	10005	2175.542374701091	154.74128882032576
DE		7295.446495757903	10065.195721235528	9390.052402858664	10839.45849599304		3544.012000235137	48.578411236322275
001	District Of Columbia	4931.450426766116	5005.32956034524	5093.853236934601	8384.21817658454	11001	3452.767749818424	70.01525821040518
DC		4931.450426766116	5005.32956034524	5093.853236934601	8384.21817658454		3452.767749818424	70.01525821040518
001	Accomack County	2321.7747787797493	2366.13607645692	2144.5408226834647	2217.670517867698	51001	-104.10426091205136	-4.4838225422866085
003	Albemarle County	137.63604812464413	207.29095029763144	277.2545045165476	332.66438548422593	51003	195.0283373595818	141.69858842718503
005	Alleghany County	209.2061163457629	201.25357055052163	208.59131494661887	189.9311976070706	51005	-19.274918738692293	-9.213362914703648
007	Amelia County	0.0	0.0	0.0	0.0	51007	0.0	-9999.0
009	Amherst County	36.1140463190991	32.6312399139996	26.795300455094637	46.971280759291986	51009	10.857234440192883	-9999.0
011	Appomattox County	15.511097704435269	15.38973986334705	14.438139663253068	13.125901311855587	51011	-2.3851963925796813	-9999.0
013	Arlington County	1789.8915818778846	1719.5312642286822	2291.4898298530766	2601.3606847887495	51013	811.4691029108649	45.33621539576733
015	Augusta County	361.4052501221359	359.45538498088763	354.77120387048893	356.69397973930234	51015	-4.711270382833561	-1.3035976597576826
017	Bath County	0.0	0.0	0.0	0.0	51017	0.0	-9999.0
019	Bedford County	189.44670506384477	207.10298743191558	227.79618826190443	247.47928665081093	51019	58.03258158696616	30.63266873256454
021	Bland County	0.0	0.0	0.0	0.0	51021	0.0	-9999.0
023	Botetourt County	181.63843677335836	158.6173983616559	169.50543024090916	169.8615633560439	51023	-11.776873417314476	-6.483690140985532
025	Brunswick County	2.728118107152391	0.9937781014264483	2.0101980626263063	0.6822624323750472	51025	-2.0458556747773438	-9999.0
027	Buchanan County	1013.2779544361645	821.0028047057036	741.377859751798	685.154599599064	51027	-328.12335483710046	-32.38236393090026
029	Buckingham County	5.192465907435542	5.582005895466265	2.6348548709038675	2.177028397381052	51029	-3.01543751005449	-9999.0
031	Campbell County	44.51616786563156	50.01469363299328	47.65843178535689	53.95126310699225	51031	9.435095241360692	-9999.0
033	Caroline County	0.0	0.0	0.0	0.0	51033	0.0	-9999.0
035	Carroll County	4.620514082883236	4.708523874938154	2.187671973936552	4.532504290828317	51035	-0.08800979205491899	-9999.0
036	Charles City County	8.399000875157752	8.529603239676725	9.865392612901049	9.253051230912071	51036	0.8540503557543193	-9999.0
037	Charlotte County	0.0	0.0	0.0	0.0	51037	0.0	-9999.0
041	Chesterfield County	368.75961335540563	411.39041382512977	836.9964537114921	622.8165724672278	51041	254.0569591118222	68.89500637017034
043	Clarke County	134.00521484414824	105.63707116413268	115.79559569222185	112.2800266410149	51043	-21.725188203133342	-16.212196091324003
045	Craig County	0.0	0.0	0.0	0.0	51045	0.0	-9999.0
047	Culpeper County	0.0	0.0	0.0	0.0	51047	0.0	-9999.0
049	Cumberland County	12.146266336897156	13.792317911128526	27.416281703926906	21.678717810041405	51049	9.53245147314425	-9999.0
051	Dickenson County	1.7529665589953483	2.2099804852973297	0.30730626762946395	1.280442781789433	51051	-0.4725237772059152	-9999.0
053	Dinwiddie County	13.628381815069504	21.96132788642322	21.865145888759663	15.836434329438632	51053	2.208052514369127	-9999.0
057	Essex County	181.52766573296128	184.7256588357802	175.4908184829454	203.39802703435402	51057	21.870361301392734	12.047949392774893
059	Fairfax County	521.3615663394864	578.8680342618276	773.7102301099151	742.266878001419	51059	220.9053116619325	42.37084701369975
061	Fauquier County	204.74596044508436	185.93470461957833	269.66639662310314	298.9007707820219	51061	94.15481033693752	45.98616262428832
063	Floyd County	0.0	0.0	0.0	0.0	51063	0.0	-9999.0
065	Fluvanna County	20.953787153116142	25.6777930300388	40.29285253458352	43.00287516940533	51065	22.049088016289186	-9999.0
067	Franklin County	55.071630123155515	57.69708978985749	54.942895315205	60.43811518588223	51067	5.366485062726717	-9999.0
069	Frederick County	7.58028535879261	7.4300337271401435	9.309105596268239	11.463122056979033	51069	3.8828366981864235	-9999.0
071	Giles County	567.6505845367479	605.6219980778485	563.8593730715509	594.5383404653472	51071	26.88775592859929	4.736673696996552
073	Gloucester County	1363.345465630519	1444.8368009459916	1441.6222104359606	1500.7027258995809	51073	137.35726026906195	10.07501500769925
075	Goochland County	70.93119663412519	210.37068994040538	106.52874284518565	155.4795993383306	51075	84.5484027042054	-9999.0
077	Grayson County	0.31885875788574164	0.31885875788574164	0.17537231683715787	0.6332889219119591	51077	0.31443016402621743	-9999.0
079	Greene County	0.0	0.0	0.0	0.0	51079	0.0	-9999.0
081	Greensville County	3.5636022845227533	0.16968899896387019	0.9090482087350188	25.352388493682653	51081	21.788786209159902	-9999.0
083	Halifax County	65.03168940387177	122.0333940945723	122.2139869051257	112.57054144723327	51083	47.5388520433615	-9999.0
085	Hanover County	54.75065121095017	37.61456209570101	50.95331344339423	52.45165197866871	51085	-2.29899923228146	-9999.0
087	Henrico County	1449.0581255567442	1899.4211840204005	1694.9246245246527	1878.4934576415837	51087	429.4353320848395	29.63548007571095
089	Henry County	455.63012429406535	451.1507255588959	444.4698821060042	451.524689515559	51089	-4.105434778506378	-0.9010455102956949
091	Highland County	0.0	0.0	0.0	0.0	51091	0.0	-9999.0
093	Isle of Wight County	76.38366146579763	101.5134811710523	105.2935189957143	120.02748725887758	51093	43.643825793079955	-9999.0
095	James City County	279.5603268384386	405.6901111825072	484.40953944588733	531.6295635844812	51095	252.06923674604258	90.16631207893693
097	King and Queen County	151.02190825535538	160.1203557301979	161.5103935854208	139.2322415547811	51097	-11.789666700574287	-7.806593650399208
099	King George County	5.652088161668117	7.007561185372436	4.588353031765682	5.3453290853871565	51099	-0.30675907628096066	-9999.0
101	King William County	837.2402257457079	698.3141036548501	791.3775874342239	773.7415649871257	51101	-63.49866075858222	-7.584282121899433
103	Lancaster County	211.64047375333698	231.1650800405742	208.71427129522746	182.19601558883497	51103	-29.44445816450201	-13.912489252324667
105	Lee County	244.7316768625326	202.0950702361248	223.21328311032255	179.66374719417016	51105	-65.06792966836244	-26.58745712959403
107	Loudoun County	229.26462621701913	306.0795680557331	639.843756344514	822.8571098670988	51107	593.5924836500797	258.9115004109671
109	Louisa County	0.0	0.0	0.0	0.0	51109	0.0	-9999.0
111	Lunenburg County	0.0	0.0	0.0	0.0	51111	0.0	-9999.0
113	Madison County	0.0	0.0	0.0	0.0	51113	0.0	-9999.0
115	Mathews County	993.7197310288985	1036.171899893216	1048.4900517964477	960.9298578990615	51115	-32.78987312983702	-3.2997103817075657
117	Mecklenburg County	0.4138206343918209	1.4149579598624578	1.3831398685361072	1.1891181973835394	51117	0.7752975629917185	-9999.0
119	Middlesex County	115.04462589704161	116.40349269708447	112.03192621283038	122.46795510371142	51119	7.423329206669806	6.452564949286077
121	Montgomery County	788.4853960928172	839.6740568437336	786.4199826068982	790.5127453000279	51121	2.0273492072107047	0.2571194364863194
125	Nelson County	154.00545786157943	167.36852362351507	154.41347305403448	141.01461539729635	51125	-12.990842464283077	-8.435313036736192
127	New Kent County	202.58328511888334	224.2324463594627	282.9650210676683	298.5574517257845	51127	95.97416660690118	47.37516550320527
131	Northampton County	428.56585656898864	395.68064391652706	314.30031017514835	334.08343276303265	51131	-94.48242380595599	-22.046185517988558
133	Northumberland County	79.85041965792611	80.30631785960645	73.60651399529719	91.20934296839543	51133	11.358923310469322	-9999.0
135	Nottoway County	0.0	0.0	0.0	0.0	51135	0.0	-9999.0
137	Orange County	0.0	0.0	0.0	0.0	51137	0.0	-9999.0
139	Page County	52.72388862768251	52.21790977035603	46.61402863600563	54.16494127123095	51139	1.4410526435484385	-9999.0
141	Patrick County	25.4401731765976	17.098500511629744	18.29751492465517	29.46640077208643	51141	4.02622759548883	-9999.0
143	Pittsylvania County	72.91052742515393	77.98131777177866	81.80035291296144	85.6476643103662	51143	12.737136885212266	-9999.0
145	Powhatan County	30.815835864520107	32.780432806290605	12.465236041056873	16.781293451319964	51145	-14.034542413200143	-9999.0
147	Prince Edward County	137.1609277207426	82.61035520467398	411.71735609576973	419.30164089386255	51147	282.14071317311993	205.70049930513292
149	Prince George County	29.61249171321188	31.273899539830474	26.75325517845393	32.65229321528096	51149	3.039801502069082	-9999.0
153	Prince William County	1135.3567371470301	1173.3434402531511	1450.455610576495	1837.500991301397	51153	702.144254154367	61.84349210969084
155	Pulaski County	182.23025702382137	213.6362540319964	191.76325984489645	179.57142034135163	51155	-2.6588366824697403	-1.4590533569417974
157	Rappahannock County	24.86924108127221	26.138501400993942	23.777357310520383	26.496805922469232	51157	1.627564841197021	-9999.0
159	Richmond County	26.550163462576947	33.88573503044485	25.380453835564712	31.680600657287087	51159	5.13043719471014	-9999.0
161	Roanoke County	1120.9601674558241	1116.0428075908621	1114.0204157708806	1080.0325037678977	51161	-40.9276636879265	-3.6511256042948914
163	Rockbridge County	312.84065156095204	415.5060258047319	375.89616701020736	404.2203671398701	51163	91.37971557891808	29.209667964495402
165	Rockingham County	988.6568034038729	1163.6791047323056	1385.0100646560606	1399.4928773335814	51165	410.8360739297085	41.554973628384495
167	Russell County	126.06934494857175	121.47435026145851	123.97016975973433	102.17060165393448	51167	-23.89874329463727	-18.956823567526616
169	Scott County	141.59171068076907	148.7571635730142	131.90901882326855	113.95253833052242	51169	-27.639172350246653	-19.520332240749315
171	Shenandoah County	58.25570176544043	74.4601216928651	75.25473397459095	85.67281867344789	51171	27.417116908007465	-9999.0
173	Smyth County	571.4931707310116	497.19461602125847	563.5104676172467	488.3970663213119	51173	-83.09610440969965	-14.540174522717264
175	Southampton County	1174.4324498264236	1371.7190632802524	1268.9548762268735	1191.1716863736576	51175	16.739236547233986	1.4253043288873668
177	Spotsylvania County	0.0	0.0	0.0	0.0	51177	0.0	-9999.0
179	Stafford County	307.19026104943435	446.0928675194912	477.91378101068915	501.7901706210655	51179	194.59990957163114	63.34833301903255
181	Surry County	3.956345931640693	1.3669489388891152	0.41197059135055025	0.3406079692774623	51181	-3.6157379623632306	-9999.0
183	Sussex County	118.60226625098936	93.11530283598294	93.77155418208491	103.16740895822774	51183	-15.43485729276162	-13.013964893468355
185	Tazewell County	772.1320201490012	720.161081701415	713.9791447448956	642.7019576295744	51185	-129.43006251942677	-16.762685543652257
187	Warren County	475.31956078148005	543.7310997167469	592.0812877632056	624.2107318736586	51187	148.89117109217852	31.324435890537373
191	Washington County	185.310718727731	180.08805759103177	146.495512294402	162.0290441527245	51191	-23.28167457500649	-12.56358765151262
193	Westmoreland County	58.020293277863225	58.35727948938453	52.41542288708515	59.50493232139255	51193	1.4846390435293273	-9999.0
195	Wise County	716.2161371195365	805.6695771852052	699.0323213074338	600.967591714384	51195	-115.24854540515253	-16.091308116661097
197	Wythe County	140.0742231224641	141.1896910346957	156.4863060533382	148.7452836967574	51197	8.671060574293307	6.190332797143117
199	York County	2827.1994614455207	3746.073644878884	3585.510511381422	4366.522913767822	51199	1539.323452322301	54.446934972718886
510	Alexandria City	4195.574276043505	4757.251570993301	5595.4293591077785	6331.600530059592	51510	2136.0262540160866	50.91141554119724
515	Bedford City	13.419262363220998	14.697326878787088	11.018314071777217		51515		-9999.0
520	Bristol City	121.19231499274946	80.8926486567049	48.80968379880737	57.246665459608174	51520	-63.945649533141285	-52.763782536018844
530	Buena Vista City	1242.538318986136	1145.8527977587767	1131.7052893653515	1141.0636408009914	51530	-101.47467818514451	-8.16672424782392
540	Charlottesville City	414.93449725337973	436.9471130875828	424.9748811564302	437.3868533687723	51540	22.452356115392547	5.411060363506492
550	Chesapeake City	7168.060461888855	10320.155386237533	12582.199937830444	13515.462535223467	51550	6347.402073334612	88.5511793194614
560		22.98806754565718	26.714355997265923					-9999.0
570	Colonial Heights City	182.70457240183518	184.89490049298212	224.254217562366	226.9602532272653	51570	44.25568082543012	24.22253600095756
580	Covington City	506.7518702775259	446.8364149205416	458.4485583097698	483.64894056728934	51580	-23.102929710236538	-4.559022090551745
590	Danville City	233.96973623465678	208.6333118727886	196.92050187900992	213.35582679925983	51590	-20.61390943539695	-8.810502489399951
595	Emporia City	218.2329741460796	247.96652316541736	270.9033504409038	284.1022119385274	51595	65.86923779244776	30.18299047162165
600	Fairfax City	334.65265007303185	231.63122170413777	399.4180423921829	260.13670543528553	51600	-74.51594463774632	-22.266653086860234
610	Falls Church City	75.88780441499263	74.50738291018304	95.74084980612548	129.1821553816562	51610	53.29435096666357	-9999.0
620	Franklin City	216.93442982806533	179.96175255598868	206.10877694597306	207.82953286858736	51620	-9.10489695947797	-4.197073266191165
630	Fredericksburg City	2504.4785343336785	2393.9307127074726	2394.424060781239	2551.6680953330033	51630	47.18956099932484	1.8842070455948212
640	Galax City	115.8795635510379	106.10244586620158	102.29483450681145	118.9204616911858	51640	3.0408981401479025	2.624188465128774
650	Hampton City	21055.14379112031	22577.936126450946	20225.097482241537	19606.889631790087	51650	-1448.254159330223	-6.87838645842448
660	Harrisonburg City	327.09145499577556	423.56832266712274	769.9286774436732	740.0646964882802	51660	412.97324149250466	126.25619996640948
670	Hopewell City	17.733381747165282	26.075618143788965	31.744819917039756	35.19680680516495	51670	17.463425057999665	-9999.0
678	Lexington City	8.11286129597141	3.764903149089351	3.7699445366271407	3.689225940049355	51678	-4.423635355922055	-9999.0
680	Lynchburg City	58.144732308218884	240.53553207142005	101.44058157203577	152.77934950888204	51680	94.63461720066314	-9999.0
683	Manassas City	29.54077380818131	32.72966474967743	29.7312031833261	36.1992964392568	51683	6.658522631075488	-9999.0
685	Manassas Park City	15.573529557484003	14.950391953778862	16.348174540892003	19.471298009554012	51685	3.897768452070009	-9999.0
690	Martinsville City	36.69884089980954	31.650889215124437	29.127315949409113	31.259446019322887	51690	-5.4393948804866525	-9999.0
700	Newport News City	1572.7487890147704	1314.6401625660199	1118.434946573926	1636.125897021336	51700	63.37710800656555	4.029703182684852
710	Norfolk City	34788.50942796723	33423.38679642964	39101.56829126414	37572.647710397396	51710	2784.138282430169	8.00303987785098
720	Norton City	113.65879206763317	81.27291236664918	93.54092114557312	78.45424896657693	51720	-35.204543101056245	-30.973884607279324
730	Petersburg City	195.3915529862465	185.53812945523902	138.2810749120847	229.6902782234326	51730	34.29872523718612	17.553842381098427
735	Poquoson City	2231.1325929109853	2473.7281728365183	2464.0687070292392	2483.872914768294	51735	252.74032185730857	11.327893405364819
740	Portsmouth City	20298.659183845404	18649.857427179697	19075.654419808412	19592.38052449938	51740	-706.278659346026	-3.47943503533531
750	Radford City	130.0818587411733	160.18142743089388	136.61778688140552	108.40089608403669	51750	-21.680962657136618	-16.667168555974975
760	Richmond City	1028.8899241489275	1296.5909126686342	1828.9657812066616	2809.3259543929885	51760	1780.436030244061	173.04436446073606
770	Roanoke City	1653.6495026662774	1606.0044541247535	1577.9328251079517	1694.8623197048269	51770	41.212817038549474	2.4922341144299143
775	Salem City	709.6528496145573	723.1718267605041	592.1104619880713	655.4827702130764	51775	-54.17007940148096	-7.633320916121599
780		76.57044370955677						-9999.0
790	Staunton City	37.733172492577744	37.068373283619096	39.73717662252248	38.45366782409656	51790	0.7204953315188192	-9999.0
800	Suffolk City	106.18016763050652	184.50219305356467	215.02179725578875	281.7181155044479	51800	175.5379478739414	165.32084266884107
810	Virginia Beach City	21743.33492103782	22541.542536114048	23788.58159783496	24459.04843370518	51810	2715.71351266736	12.489866538549087
820	Waynesboro City	99.25933865986035	105.04671076895356	106.19159324070968	120.57782007640637	51820	21.31848141654602	-9999.0
830	Williamsburg City	0.0	0.0	0.0	0.0	51830	0.0	-9999.0
840	Winchester City	306.30808600489627	272.16474210455846	351.1959524512825	441.61133397826217	51840	135.3032479733659	44.17227430659572
VA		152695.32633395513	158146.8692614917	168488.31824342572	172906.39795001014		20211.071616055007	13.236208403557814
001	Allegany County	0.0	0.0	0.0	0.0	24001	0.0	-9999.0
003	Anne Arundel County	3372.825256321181	3439.667634900192	2624.098916086481	2772.791431902464	24003	-600.0338244187169	-17.79024345522091
005	Baltimore County	5486.013977904176	5099.216072341183	4780.429345495667	4940.036964972081	24005	-545.977012932095	-9.952162264462094
009	Calvert County	94.4326752286701	125.4222002701189	104.79204757362801	135.0618044786279	24009	40.629129249957785	-9999.0
011	Caroline County	134.67883591149757	135.372234098377	143.0430189496682	138.61457832750537	24011	3.9357424160077983	2.922316924831536
013	Carroll County	184.69766499052542	243.05723602010812	214.51844619675055	257.26945163888394	24013	72.57178664835851	39.29220580676063
015	Cecil County	804.8695554498851	786.1591266968761	762.4076165427408	781.7880955472015	24015	-23.081459902683605	-2.8677267945340645
017	Charles County	381.21039323505545	675.0554389453298	447.5646339409211	448.9817845864082	24017	67.77139135135275	17.777949540206972
019	Dorchester County	404.50498816836443	435.58276807301655	444.7384115856137	420.5927314176485	24019	16.087743249284074	3.97714335294872
021	Frederick County	618.2880291513469	759.5835896759146	727.7047819573975	928.6942449324765	24021	310.4062157811296	50.204144532312654
023	Garrett County	260.3306999772538	233.07655282507963	222.15327383440172	194.35506073178558	24023	-65.97563924546822	-25.34301150468723
025	Harford County	802.1623989223611	640.6971625878699	905.2062277741621	1030.7527263126697	24025	228.59032739030852	28.496764208519455
027	Howard County	195.2698608900481	189.49443795572054	215.36221234563118	255.51882770820166	24027	60.24896681815355	30.854206861999224
029	Kent County	187.39028096224948	194.12944417295003	176.3980202436752	182.8144347671121	24029	-4.575846195137387	-2.4418802147263996
031	Montgomery County	1317.3345200286385	1269.883258411562	1530.0819039807848	1629.6722281489076	24031	312.3377081202691	23.709824905634356
033	Prince George's County	7080.019747949594	7229.871192857701	8156.450395411757	8843.699617455237	24033	1763.6798695056432	24.910663137859366
035	Queen Anne's County	887.3397090317181	1108.2017176641957	1080.6158301634061	1150.9184003549994	24035	263.5786913232813	29.704372366126087
037	St. Mary's County	579.3990448379582	585.8759850728678	577.5764008459035	611.695098096818	24037	32.29605325885984	5.574060493643396
039	Somerset County	762.851344594727	751.783660603163	695.4923051263524	601.8781116148525	24039	-160.97323297987452	-21.101520515165806
041	Talbot County	738.8568712826116	787.0171024302568	734.3773084594576	676.5535456613702	24041	-62.303325621241356	-8.432394424793866
043	Washington County	512.8623717312015	527.1920361536914	580.6339091586275	544.8951109703816	24043	32.032739239180046	6.2458743329231625
045	Wicomico County	517.1131117764511	497.0328320457262	514.5199127567686	525.3313230467261	24045	8.218211270274992	1.5892482869062752
047	Worcester County	1616.8125544157247	2515.8343419188705	2855.5912842263206	2929.85132424557	24047	1313.0387698298455	81.21156446019462
510	Baltimore City	2068.496653427031	2785.2964462242358	4949.16135953236	4536.187489332303	24510	2467.690835905272	119.29875892314672
MD		29007.76054618827	31014.50247194501	33442.91756218848	34537.95438625023		5530.193840061962	19.064532166336612
001	Alamance County	271.1872857838336	336.4378068857149	419.93380641595667	423.2310724660554	37001	152.04378668222182	56.06597161911846
003	Alexander County	4.620640770284702	4.868591870179706	4.192075983185483	3.9699363468922924	37003	-0.6507044233924093	-9999.0
005	Alleghany County	18.398911484265867	14.702843618558065	17.485192950430545	21.259318534032104	37005	2.8604070497662377	-9999.0
007	Anson County	8.650396098036035	15.894946070298632	28.361256387124183	24.399434590882606	37007	15.749038492846571	-9999.0
009	Ashe County	257.52049685072967	291.1558502051216	300.36886246769916	317.98261802160283	37009	60.46212117087316	23.478566525879184
011	Avery County	101.76682487107942	103.07232715041043	96.12520299426455	96.57957032542328	37011	-5.187254545656145	-5.097196018670602
013	Beaufort County	3364.8692165193224	3458.7469484276785	3540.423207555009	3428.038844895671	37013	63.169628376348555	1.8773278933465365
015	Bertie County	539.34684326177	455.5939333483867	527.9333424034226	435.725731294271	37015	-103.62111196749902	-19.21233307695599
017	Bladen County	53.42428022716097	67.90499529145275	81.68492773077739	56.03175001883084	37017	2.607469791669871	-9999.0
019	Brunswick County	2522.713832660737	3820.500622573955	4900.75693010955	5915.951209258643	37019	3393.237376597906	134.50742342103138
021	Buncombe County	742.7757384303068	801.1922766482762	902.1754193560055	1146.5418998981897	37021	403.76616146788297	54.35909394686935
023	Burke County	117.71455542240042	271.53939694559193	175.5602928483449	194.93156906756977	37023	77.21701364516935	65.5968273150997
025	Cabarrus County	549.5919759380503	1129.9384955530973	1750.0881302172334	2201.709361876901	37025	1652.1173859388505	300.60798888466235
027	Caldwell County	379.5515757814684	399.379406130536	388.1028257907608	399.7096029168016	37027	20.158027135333214	5.31101131482048
029	Camden County	652.1721279562433	785.570558846294	1131.4040226678856	1211.4743623243103	37029	559.3022343680669	85.7599106727837
031	Carteret County	7067.587810404607	7749.463596989841	7996.416434771534	7799.666023421982	37031	732.0782130173748	10.35824715102429
033	Caswell County	7.9060644617626465	7.025378318175249	8.955738283235242	8.78453809430792	37033	0.8784736325452727	-9999.0
035	Catawba County	188.90777188161877	230.99629256364096	226.86665073164298	223.3034933944897	37035	34.39572151287092	18.20767942487056
037	Chatham County	31.591008443867594	35.633795736124185	43.542907116857826	54.276788273485764	37037	22.68577982961817	-9999.0
039	Cherokee County	102.65947066130165	93.25093286304505	103.16746851174585	116.04105418218518	37039	13.381583520883524	13.034923553261436
041	Chowan County	119.01231711008553	138.84723113311495	131.5903436210009	136.93942006557845	37041	17.927102955492913	15.063233277703914
043	Clay County	11.730321810829368	11.025598561927858	14.248226735265451	17.84272579117782	37043	6.112403980348452	-9999.0
045	Cleveland County	114.1875247638681	101.0717644296928	91.19819417140755	101.3570794126892	37045	-12.830445351178895	-11.236293437230882
047	Columbus County	472.12743308915805	459.10475004624016	548.2705829798977	472.02481220325586	37047	-0.10262088590218355	-0.021735844755033096
049	Craven County	4415.088066782488	4367.103806379715	4935.989688457434	4428.875442468713	37049	13.78737568622546	0.3122786109286624
051	Cumberland County	9588.082140390252	9552.616423311507	9142.94950857474	9537.159809025417	37051	-50.92233136483446	-0.5311002828221723
053	Currituck County	648.1033785087673	849.9530439884998	1087.611095600108	1264.1014354586107	37053	615.9980569498434	95.04626536081395
055	Dare County	7240.534596679536	10632.189495407956	12490.844636380914	13825.52066701	37055	6584.986070330464	90.94613087478787
057	Davidson County	175.61706175884504	179.1305747763653	223.60401586737072	286.42076234648357	37057	110.80370058763853	63.09392691001325
059	Davie County	11.698180242375562	11.427133920411908	16.352054341384065	18.155471369786433	37059	6.457291127410871	-9999.0
061	Duplin County	390.568667062571	420.1215281177949	723.4747560233749	563.2668933758094	37061	172.69822631323842	44.217122590013425
063	Durham County	484.0877314806085	707.3328711209576	769.540314741099	818.9068468341143	37063	334.81911535350577	69.16496609600979
065	Edgecombe County	5886.0090326154495	3151.0717022065105	5081.229174416348	3652.496455122964	37065	-2233.5125774924854	-37.94612894944919
067	Forsyth County	440.19447967553407	560.7928243848932	688.4629593048148	837.9971911130963	37067	397.8027114375622	90.36976377595222
069	Franklin County	59.777502190328455	68.49611806044439	63.57159940475236	73.71249941753868	37069	13.934997227210225	-9999.0
071	Gaston County	699.3947168521984	712.6081429778168	739.0636263144838	807.58053435569	37071	108.18581750349165	15.468492240034216
073	Gates County	54.881512402563835	55.89686315423081	60.42404089337569	49.065739817094865	37073	-5.81577258546897	-9999.0
075	Graham County	69.35182766041014	98.21277132686416	97.21764686961423	91.6338281569812	37075	22.282000496571058	-9999.0
077	Granville County	50.387719566206215	179.38662246307595	342.57076412084115	42.97596405816537	37077	-7.411755508040848	-9999.0
079	Greene County	112.72856268770838	136.9396162705035	142.0226561898047	120.39563694096148	37079	7.667074253253105	6.801359008269436
081	Guilford County	430.18549571736486	465.05918748312405	573.2549773970861	655.9548488007323	37081	225.76935308336743	52.48186080911004
083	Halifax County	1404.150777435535	1542.460043267232	1518.7739839335986	1444.0247766369894	37083	39.87399920145435	2.83972347145498
085	Harnett County	746.6305188510357	842.9807229055886	851.5440021074828	862.992893009331	37085	116.36237415829532	15.585001044072166
087	Haywood County	756.092926859283	782.3356614337987	825.00942370757	867.3324037555196	37087	111.23947689623662	14.712408084322615
089	Henderson County	438.1517465315926	573.3883538851536	808.9690558999213	1072.0840190964975	37089	633.9322725649049	144.6832695711269
091	Hertford County	328.910985333206	297.3858126390311	219.38988802560476	210.65984597880376	37091	-118.25113935440223	-35.952322855561334
093	Hoke County	32.34538294217649	47.095212625568614	68.03761706113389	71.45132622803408	37093	39.105943285857585	-9999.0
095	Hyde County	36.49288300472328	43.384690320261214	45.67705207228616	34.313104407399365	37095	-2.179778597323917	-9999.0
097	Iredell County	139.6729534417295	189.9409748649312	241.75843395869015	245.6468911264743	37097	105.97393768474478	75.87291245255747
099	Jackson County	419.13281493553706	432.59250292742485	599.4060581110459	851.4018745864472	37099	432.26905965091015	103.13414847210032
101	Johnston County	612.9211384007571	797.7629465188206	841.0673359490468	924.1017465205643	37101	311.1806081198073	50.770089106690676
103	Jones County	324.6298077420494	339.7531603158591	336.4447584724753	311.67009698710757	37103	-12.959710754941852	-3.9921505807130386
105	Lee County	83.75683858237213	91.46686459536893	143.86800882783922	146.37195504220148	37105	62.61511645982935	-9999.0
107	Lenoir County	3632.203575112789	3347.1169629639644	3303.4981865463624	2686.3015592706547	37107	-945.9020158421345	-26.04209803446278
109	Lincoln County	67.49123977579872	64.98603311726318	101.80644367575836	110.83812046463335	37109	43.34688068883463	-9999.0
111	McDowell County	114.95509551855665	190.7336418619949	230.86490049396775	236.75200563463105	37111	121.7969101160744	105.9517279913993
113	Macon County	83.22903985273615	116.6042411541374	105.79905721432463	119.27761264095713	37113	36.04857278822098	-9999.0
115	Madison County	108.83694263356826	100.68218551933448	126.32107496847567	124.80816775015508	37115	15.971225116586822	14.67445219437915
117	Martin County	413.6999294187449	434.59844133498615	362.71950641108435	327.86539563128264	37117	-85.83453378746225	-20.748017508260432
119	Mecklenburg County	664.8360261018546	860.197477023568	1048.9071021417212	1412.1581112949975	37119	747.3220851931429	112.40697793934697
121	Mitchell County	99.83358831320975	102.39717889203921	99.17097348776363	109.87968533651359	37121	10.046097023303844	-9999.0
123	Montgomery County	7.932916532257505	7.0585464263020405	6.2920403419235145	3.7383057011501832	37123	-4.1946108311073225	-9999.0
125	Moore County	168.96682852253605	174.20279391286664	215.91746085242676	240.57103159458666	37125	71.60420307205061	42.377668858535955
127	Nash County	1385.5146889139528	1319.3930056451584	1137.614609082757	1144.3160950558315	37127	-241.19859385812128	-17.408591607728596
129	New Hanover County	4854.3667622228295	7182.31519508736	9710.104974516435	10834.336147665259	37129	5979.9693854424295	123.18742440268733
131	Northampton County	187.5416282163857	248.99007896543162	247.66202236616414	175.42449653349	37131	-12.117131682895717	-6.4610357701037735
133	Onslow County	1028.474475478135	1269.224166086552	1339.7298140893213	1625.0508280499353	37133	596.5763525718003	58.00594635996712
135	Orange County	379.0017713021956	543.3980384862448	611.9137538687138	738.5198044434649	37135	359.51803314126926	94.85919601536874
137	Pamlico County	963.5782366561837	1063.9976724666692	991.8906041735665	882.8383446205604	37137	-80.73989203562326	-8.379173476956826
139	Pasquotank County	4091.097662441308	4247.296908211743	4478.820057060763	4138.256595617602	37139	47.15893317629434	1.152720787118855
141	Pender County	986.2254889871822	1347.261981500135	1548.515639699817	1424.0075213097464	37141	437.7820323225642	44.38964894044164
143	Perquimans County	249.8216725887487	302.61838235665755	361.2557438839185	339.0078289849267	37143	89.18615639617798	35.69992766119792
145	Person County	17.166875959244088	20.20832667846743	22.720129850021408	21.51627071962298	37145	4.3493947603788925	-9999.0
147	Pitt County	4264.744173313577	5071.206752959633	6332.7742375560065	5462.3447206849505	37147	1197.600547371373	28.081415876368343
149	Polk County	35.292663062394126	40.407654885614306	51.66640941084904	46.610378623451474	37149	11.317715561057348	-9999.0
151	Randolph County	56.74713409965587	90.32503608748401	100.88736474853451	96.59882411786668	37151	39.85169001821082	-9999.0
153	Richmond County	94.95856287805964	82.63023590094593	49.50087736669516	52.75960519938102	37153	-42.19895767867862	-9999.0
155	Robeson County	2879.334118255791	3307.345801775131	3596.81481478438	3302.937556956999	37155	423.6034387012078	14.711854244890944
157	Rockingham County	170.76672153508682	151.47820480634434	149.32738228457893	154.00983568470463	37157	-16.75688585038219	-9.812734998803151
159	Rowan County	191.16133495699663	208.28423669330326	213.921335614642	202.85799161232393	37159	11.696656655327303	6.118735599936342
161	Rutherford County	22.506047177661756	28.580050123243193	25.10053702381361	25.967797965843875	37161	3.461750788182119	-9999.0
163	Sampson County	80.50363408345348	78.04439136005854	80.59939420129513	192.27805669301208	37163	111.7744226095586	-9999.0
165	Scotland County	71.9817120595503	74.84851092184469	45.22307420082244	44.716214367398635	37165	-27.26549769215167	-9999.0
167	Stanly County	37.373362265699676	39.57761490537227	42.94775076543898	46.29610918204813	37167	8.922746916348451	-9999.0
169	Stokes County	15.68969584087545	14.81757904601536	16.713639405969317	20.271502673091295	37169	4.581806832215845	-9999.0
171	Surry County	98.48007667028855	104.68552188627322	103.68885048467325	119.27512616113678	37171	20.79504949084823	-9999.0
173	Swain County	357.2017472543665	347.81883035096786	283.9728734975821	283.5633906285236	37173	-73.6383566258429	-20.615340544066374
175	Transylvania County	465.2111363332842	477.65171562894153	528.6621693133853	515.4564057378456	37175	50.245269404561384	10.800530228185456
177	Tyrrell County	492.3040149354344	433.32507852353615	425.7656919183994	366.8822360048141	37177	-125.42177893062029	-25.476489146055282
179	Union County	109.43682493334953	268.5529581204967	311.0331721365741	345.82442775539585	37179	236.38760282204632	216.00371078566454
181	Vance County	31.8168427644851	37.938601986754755	30.137800511895975	29.12042862964429	37181	-2.6964141348408077	-9999.0
183	Wake County	2018.693030301056	2843.7791667867423	4334.046100939346	5311.665056178818	37183	3292.9720258777625	163.1239607235711
185	Warren County	0.0	0.0	0.0	0.0	37185	0.0	-9999.0
187	Washington County	1093.7058799729996	1088.3290001683008	985.8431050360774	869.8104660944525	37187	-223.89541387854706	-20.47126361651035
189	Watauga County	518.5090475755068	578.003952460682	631.8823201738609	717.8937041829058	37189	199.38465660739905	38.45345757025851
191	Wayne County	2339.6482100292023	2593.2002295903	2035.9895733794722	1682.5374475375936	37191	-657.1107624916087	-28.085878880201697
193	Wilkes County	171.9296942242647	269.15567541417283	153.43325170905672	218.86270136334176	37193	46.93300713907706	27.297790152443223
195	Wilson County	1209.8202531935256	1347.53207909117	1349.0860306929437	1387.0512098542383	37195	177.23095666071276	14.649362679528766
197	Yadkin County	52.09321393608452	47.17715084879087	66.1281078736376	55.0404378920503	37197	2.9472239559657822	-9999.0
199	Yancey County	200.16448431439437	231.9671754763266	236.12553532619557	269.9067388127055	37199	69.74225449831113	34.84247204852202
NC		90364.44193153124	101711.74847534638	115339.77667090589	117440.04547463729		27075.603543106045	29.962674437386696
001	Abbeville County	2.080733722124188	2.5055933364465033	2.103920063779124	2.546329800370219	45001	0.4655960782460311	-9999.0
003	Aiken County	639.175978648964	661.3073551097913	1008.2264304955062	1198.7509055412413	45003	559.5749268922773	87.54630111022934
005	Allendale County	0.0	0.0	0.0	0.0	45005	0.0	-9999.0
007	Anderson County	98.94639473822679	73.64461097483823	76.85435848376854	83.22271697735538	45007	-15.72367776087141	-9999.0
009	Bamberg County	0.0	0.0	0.0	0.0	45009	0.0	-9999.0
011	Barnwell County	0.0	0.0	0.0	0.0	45011	0.0	-9999.0
013	Beaufort County	0.0	0.0	6.459935045937468	9.42010585869415	45013	9.42010585869415	-9999.0
015	Berkeley County	2196.029317076542	2701.5388938509072	6440.174932390702	9132.38284464382	45015	6936.353527567278	315.85887645622506
017	Calhoun County	0.0	0.0	0.0	0.0	45017	0.0	-9999.0
019	Charleston County	0.0	0.0	0.0	0.0	45019	0.0	-9999.0
021	Cherokee County	17.1479433216645	11.182029606385049	11.655170032653963	10.173881880283723	45021	-6.974061441380776	-9999.0
023	Chester County	36.03678685782923	39.80762764544087	42.089695463535804	42.497216112311015	45023	6.460429254481788	-9999.0
025	Chesterfield County	20.510631563589044	21.07877962486142	25.260273591040203	25.701361733341837	45025	5.190730169752793	-9999.0
027	Clarendon County	60.534335451602246	73.10496105037436	48.77938841429877	56.61254903077894	45027	-3.9217864208233024	-9999.0
029	Colleton County	366.76468407059514	407.69458310520605	406.14302088703323	495.7192255433826	45029	128.95454147278747	35.16002141797443
031	Darlington County	17.007353609759665	17.271581333629882	14.854589012660654	15.807966248307604	45031	-1.199387361452061	-9999.0
033	Dillon County	119.1685546507811	138.42257473904476	154.47351252384078	138.14175178219628	45033	18.973197131415176	15.92131178146401
035	Dorchester County	2002.032142568091	2126.4175297389806	2738.9048678715412	2889.5615600502592	45035	887.5294174821681	44.33142698416903
037	Edgefield County	9.780726099019192	13.161936560432336	14.862406585750165	12.586776615877632	45037	2.8060505168584395	-9999.0
039	Fairfield County	131.65097892084677	178.75306888443714	221.01703761554208	243.23179142146114	45039	111.58081250061437	84.75501922982336
041	Florence County	278.54889025537256	370.19178123627887	464.2450431985089	447.0131391327009	45041	168.46424887732837	60.479238931047604
043	Georgetown County	0.0	0.0	0.0	0.0	45043	0.0	-9999.0
045	Greenville County	959.1111290577661	1063.4217739544176	1172.520922867675	1316.3442531676967	45045	357.2331241099306	37.24627035251666
047	Greenwood County	186.64342581631547	269.50385592304	262.7108997731143	305.63079752611617	45047	118.9873717098007	63.75117215588495
049	Hampton County	0.0	0.0	0.0	0.0	45049	0.0	-9999.0
051	Horry County	0.0	0.0	0.0	0.0	45051	0.0	-9999.0
053	Jasper County	286.3557644820778	393.81577812129825	616.5812301070969	693.9002810204161	45053	407.54451653833826	142.32104503831118
055	Kershaw County	432.78002433202596	390.8829469075187	384.9707571255773	506.5984111048521	45055	73.81838677282616	17.056791585231103
057	Lancaster County	312.2813281190671	308.6514338991469	342.11303703748473	565.5506031333931	45057	253.269275014326	81.10291977423611
059	Laurens County	200.7886119893391	295.99025509391413	259.70516221270276	283.35644504650145	45059	82.56783305716235	41.12177092072646
061	Lee County	1.5242811526943245	2.1316686131692553	1.2527718145445594	1.0566656874142584	45061	-0.46761546528006614	-9999.0
063	Lexington County	1088.3291916682504	1037.9925228283903	1363.383444709449	1386.337607431585	45063	298.0084157633346	27.382194472476762
065	McCormick County	0.0	0.0	0.0	0.0	45065	0.0	-9999.0
067	Marion County	569.0977132813675	474.32542696970944	416.40969182779145	286.98124641047195	45067	-282.1164668708956	-49.57258837752778
069	Marlboro County	56.22635661999418	59.40241451797468	36.27677731164485	43.92068279588727	45069	-12.305673824106911	-9999.0
071	Newberry County	65.15504068700203	77.70788324408409	74.20549509652393	74.18667763897989	45071	9.031636951977859	-9999.0
073	Oconee County	0.0033702176245679998	0.0067404352491359995	0.004493623499424	0.015085736033780571	45073	0.011715518409212571	-9999.0
075	Orangeburg County	136.5729452904651	139.13609911148623	246.58428116758486	160.10069872126664	45075	23.52775343080154	17.227243200153897
077	Pickens County	45.21867899405897	51.38485684975438	58.24763075182241	62.8280187564707	45077	17.60933976241173	-9999.0
079	Richland County	2809.4991059625963	2803.383743334734	3348.2136904486574	3570.539514619263	45079	761.0404086566668	27.088117132392455
081	Saluda County	0.0	0.0	0.0	0.0	45081	0.0	-9999.0
083	Spartanburg County	0.0	0.0	0.0	0.0	45083	0.0	-9999.0
085	Sumter County	330.8184855322918	327.8983213727343	392.0419178852711	341.49927829321	45085	10.680792760918223	3.2285961117718864
087	Union County	0.0	0.0	0.0	0.0	45087	0.0	-9999.0
089	Williamsburg County	0.0	0.0	0.0	0.0	45089	0.0	-9999.0
091	York County	351.5928122719084	465.7499258142868	548.7433780151285	697.2080531458932	45091	345.6152408739849	98.29985961336985
SC		13827.413717029855	14997.468553787965	21200.07016345167	25099.424442607833		11272.010725577979	81.5192989538988
001	Appling County	4.647416580048072	7.331294200626043	7.1222913499315865	7.453102712040598	13001	2.805686131992527	-9999.0
003	Atkinson County	0.0	0.0	0.0	0.0	13003	0.0	-9999.0
005	Bacon County	1.014390312358594	1.4017797448618239	2.764447331663887	1.8692114465492045	13005	0.8548211341906105	-9999.0
007	Baker County	0.0	0.0	0.0	0.0	13007	0.0	-9999.0
009	Baldwin County	375.9391045630722	371.48166434551683	508.03817698126124	380.74384635994323	13009	4.804741796871042	1.2780638509141573
011	Banks County	0.0	0.0	0.0	0.0	13011	0.0	-9999.0
013	Barrow County	0.0	0.0	0.0	0.0	13013	0.0	-9999.0
015	Bartow County	214.691507256581	277.664317155405	293.9968900848035	404.4881433558569	13015	189.7966360992759	88.40435214442235
017	Ben Hill County	0.0	0.0	0.0	0.0	13017	0.0	-9999.0
019	Berrien County	32.957607158033355	32.99787625712216	43.42154769661031	36.72463034285598	13019	3.7670231848226265	-9999.0
021	Bibb County	451.6194555446565	415.2576049911739	454.21432527629213	431.8638590655308	13021	-19.7555964791257	-4.374390039353004
023	Bleckley County	0.0	0.0	0.0	0.0	13023	0.0	-9999.0
025	Brantley County	4.981862714155324	11.231447639238407	12.50443164602522	13.161664952716832	13025	8.179802238561507	-9999.0
027	Brooks County	0.0010630987773028718	0.0024868808660541016	0.002584525667401097	0.0024580104249409033	13027	0.0013949116476380315	-9999.0
029	Bryan County	2901.9255119419254	4432.494846729459	6055.428181868648	8729.1095611703	13029	5827.184049228375	200.80405321392658
031	Bulloch County	344.1238961715455	367.30544792379374	314.3371295261648	314.14963665134627	13031	-29.97425952019921	-8.710310400896159
033	Burke County	0.0	0.0	0.0	0.0	13033	0.0	-9999.0
035	Butts County	0.0	0.0	0.0	0.0	13035	0.0	-9999.0
037	Calhoun County	0.0	0.0	0.0	0.0	13037	0.0	-9999.0
039	Camden County	2079.1970374510106	3522.89092208537	4656.721562680075	5198.284020311136	13039	3119.0869828601258	150.01401630910206
043	Candler County	0.9934385874693008	0.7713758443879276	0.654829942162863	0.7947508699754406	13043	-0.19868771749386016	-9999.0
045	Carroll County	102.7954757433939	123.97718565031816	145.82918510538414	180.61331675342953	13045	77.81784101003564	75.70162056965486
047	Catoosa County	1122.4993620387725	1156.2148214284996	1422.0064610329225	1466.3058130616391	13047	343.80645102286667	30.62865446964871
049	Charlton County	4.804053851799286	3.2808175173840786	8.671287278794612	6.181731227162022	13049	1.3776773753627358	-9999.0
051	Chatham County	28380.685706248925	34653.959614857864	36885.71826100695	40393.32342174254	13051	12012.637715493616	42.32680577146395
053	Chattahoochee County	0.02567760342368046	0.0	0.0	4.920792079207921	13053	4.89511447578424	-9999.0
055	Chattooga County	18.587642843892944	26.696827463917984	30.48224891945903	24.602653743817253	13055	6.0150108999243095	-9999.0
057	Cherokee County	128.49923516508278	178.88136064976064	224.63204187758996	350.69639908453485	13057	222.19716391945207	172.91711007773367
059	Clarke County	575.9580772702686	520.9425735265609	520.6410592416983	689.634715217349	13059	113.6766379470804	19.736963927278616
061	Clay County	0.0	0.0	0.0	0.0	13061	0.0	-9999.0
063	Clayton County	877.9660776317498	956.903832383567	1147.2293106737277	1297.3753435471233	13063	419.40926591537345	47.77055476296985
065	Clinch County	0.0	0.0	0.0	0.0	13065	0.0	-9999.0
067	Cobb County	2997.836609625429	4105.337479859513	4387.825180983741	4916.371572074925	13067	1918.534962449496	63.99731580732184
069	Coffee County	442.230735424477	403.80339722523945	455.44406144146893	483.7342030729331	13069	41.50346764845608	9.385025581412565
071	Colquitt County	157.88224093618717	127.84012935864847	149.17279288076136	130.36136590468618	13071	-27.520875031500992	-17.431267043279664
073	Columbia County	276.7349296626131	266.6317416029207	364.6039724474843	404.0154794650219	13073	127.28054980240876	45.99366981160831
075	Cook County	98.79361871618242	102.06505672192246	116.61559564406869	115.94550714101142	13075	17.151888424828996	-9999.0
077	Coweta County	64.14285811820841	146.14856787859242	151.45560350196027	149.95396960978746	13077	85.81111149157906	-9999.0
079	Crawford County	0.0	0.0	0.0	0.0	13079	0.0	-9999.0
081	Crisp County	29.970217386399135	33.03651232314243	21.60385262066592	35.12848598400181	13081	5.158268597602678	-9999.0
083	Dade County	26.2973842816526	28.62271194386657	19.002230590983558	19.94793220270373	13083	-6.349452078948872	-9999.0
085	Dawson County	6.556167741859036	15.2798244794591	11.12536705157012	18.411548442623012	13085	11.855380700763977	-9999.0
087	Decatur County	8.36491423314463	10.044090618922297	14.704440699903188	17.428002825073087	13087	9.063088591928457	-9999.0
089	DeKalb County	3945.7274424351463	4993.712108123368	5197.245840349866	6046.616896708091	13089	2100.889454272945	53.24466742630249
091	Dodge County	0.0	0.0	0.0	0.0	13091	0.0	-9999.0
093	Dooly County	0.0	0.0	0.0	0.0	13093	0.0	-9999.0
095	Dougherty County	3315.6496601361264	2981.6041544109407	2498.525055817732	2097.871939164248	13095	-1217.7777209718784	-36.72817836013114
097	Douglas County	204.65016196124634	228.0642888224937	496.2711846297168	495.75014341632595	13097	291.0999814550796	142.24273201904617
099	Early County	0.0	0.0	0.0	0.0	13099	0.0	-9999.0
101	Echols County	0.0	0.0	0.0	0.0	13101	0.0	-9999.0
103	Effingham County	97.54477065497764	125.8165466727107	226.97052863662063	219.55813498043617	13103	122.01336432545853	-9999.0
105	Elbert County	0.24548091631248845	0.1988472375396458	0.19019988918445535	0.1678133946469111	13105	-0.07766752166557733	-9999.0
107	Emanuel County	0.0	0.0	0.0	0.0	13107	0.0	-9999.0
109	Evans County	0.0	0.0	0.0	0.0	13109	0.0	-9999.0
111	Fannin County	49.43993834323885	59.12573318831669	59.14670257343159	72.73631839307522	13111	23.296380049836372	-9999.0
113	Fayette County	178.90813559050002	290.4136722816599	331.58919729560273	416.8833210534143	13113	237.97518546291428	133.01529563060893
115	Floyd County	1545.1820944208678	1692.344746691099	1715.6867233219596	1646.057741698119	13115	100.87564727725112	6.528398668446855
117	Forsyth County	27.015556952815313	62.6209963070896	69.9024008722855	81.78116816725803	13117	54.765611214442714	-9999.0
119	Franklin County	0.0	0.0	0.0	0.0	13119	0.0	-9999.0
121	Fulton County	3916.7801680865746	4946.678320121292	5431.787551944894	7723.4719821561475	13121	3806.691814069573	97.18931496554268
123	Gilmer County	41.67446691700353	47.709677107512235	55.44615173729577	55.13388966036364	13123	13.459422743360115	-9999.0
125	Glascock County	0.0	0.0	0.0	0.0	13125	0.0	-9999.0
127	Glynn County	20117.76569961108	20459.789824531592	22906.430031423184	24290.43423188086	13127	4172.668532269778	20.74121249135754
129	Gordon County	223.10637250325405	254.26356834908432	371.74921127428803	349.209129041342	13129	126.10275653808796	56.521360247676796
131	Grady County	0.0	0.0	0.0	0.0	13131	0.0	-9999.0
133	Greene County	0.0	0.0	0.0	0.0	13133	0.0	-9999.0
135	Gwinnett County	344.02585049317116	500.14781377736114	707.8495058097056	901.067187747201	13135	557.0413372540299	161.91845364396156
137	Habersham County	13.161601899299987	23.697286245952704	29.520184435421786	25.79312941049593	13137	12.631527511195943	-9999.0
139	Hall County	63.771735729330295	94.12579589856531	103.32196595177722	157.50088608172507	13139	93.72915035239478	-9999.0
141	Hancock County	0.0	0.0	0.0	0.0	13141	0.0	-9999.0
143	Haralson County	0.0	0.0	0.0	0.0	13143	0.0	-9999.0
145	Harris County	31.695650858852336	33.39255239351762	39.58545248473481	35.79920872612491	13145	4.103557867272574	-9999.0
147	Hart County	1.2455669166385204	1.53654604831883	2.4894120534913755	2.371579958921056	13147	1.1260130422825356	-9999.0
149	Heard County	14.139998866256862	17.393279703002825	20.974082304467316	20.663711189069033	13149	6.523712322812171	-9999.0
151	Henry County	80.92613399341283	114.8350411542131	102.2624873762467	137.20367484296943	13151	56.2775408495566	-9999.0
153	Houston County	200.8768192485887	217.3641253020862	227.99430754825417	211.57516854176404	13153	10.69834929317534	5.325825714083976
155	Irwin County	0.0	0.0	0.0	0.0	13155	0.0	-9999.0
157	Jackson County	6.314553129344721	5.355172663404172	6.379816790403048	7.916714555808585	13157	1.602161426463864	-9999.0
159	Jasper County	0.0	0.0	0.0	0.0	13159	0.0	-9999.0
161	Jeff Davis County	13.376828679419042	12.015412256912418	10.551256729326852	5.690154311325092	13161	-7.68667436809395	-9999.0
163	Jefferson County	0.0	0.0	0.0	0.0	13163	0.0	-9999.0
165	Jenkins County	43.694856174479824	39.61430854744513	28.86166684765483	24.808943988386424	13165	-18.8859121860934	-9999.0
167	Johnson County	0.0	0.0	0.0	0.0	13167	0.0	-9999.0
169	Jones County	0.018504460461355666	0.014715573052089238	0.015274061739167894	0.01831907593968427	13169	-0.0001853845216713973	-9999.0
171	Lamar County	0.0	0.0	0.0	0.0	13171	0.0	-9999.0
173	Lanier County	0.0	0.0	0.0	0.0	13173	0.0	-9999.0
175	Laurens County	0.0	0.0	0.0	0.0	13175	0.0	-9999.0
177	Lee County	98.78570472537005	304.5004775448295	225.5712422788281	249.9933652095477	13177	151.20766048417767	-9999.0
179	Liberty County	12279.433488124461	16101.762159144713	15963.086895522752	16850.08048575525	13179	4570.646997630789	37.22196958069033
181	Lincoln County	0.0	0.0	0.0	0.0	13181	0.0	-9999.0
183	Long County	1618.5934256161013	2377.0576953808163	3409.5293721881344	3989.886199876957	13183	2371.292774260856	146.50329951502474
185	Lowndes County	637.9516800524073	662.6316453491271	773.4526178559414	816.3433390874756	13185	178.3916590350683	27.963192920882896
187	Lumpkin County	20.02279355631492	36.04581375266556	43.983913462416524	50.02373609073419	13187	30.00094253441927	-9999.0
189	McDuffie County	0.0	0.0	0.0	0.0	13189	0.0	-9999.0
191	McIntosh County	469.4561403347065	843.2275383892124	1033.4444493070391	847.4472989455861	13191	377.9911586108796	80.51682066430841
193	Macon County	0.0	0.0	0.0	0.0	13193	0.0	-9999.0
195	Madison County	0.0	0.0	0.0	0.0	13195	0.0	-9999.0
197	Marion County	0.0	0.0	0.0	0.0	13197	0.0	-9999.0
199	Meriwether County	1.7481534737654578	0.2747524088375313	14.035806502921034	2.228691176184072	13199	0.4805377024186144	-9999.0
201	Miller County	0.0	0.0	0.0	0.0	13201	0.0	-9999.0
205	Mitchell County	35.4378643680254	35.27151987634302	40.1148227323932	36.765861453467345	13205	1.3279970854419432	-9999.0
207	Monroe County	0.0	0.0	0.0	0.0	13207	0.0	-9999.0
209	Montgomery County	0.0	0.0	0.0	0.0	13209	0.0	-9999.0
211	Morgan County	0.0	0.0	0.0	0.0	13211	0.0	-9999.0
213	Murray County	43.71205540032097	39.9037154864867	28.781168160350905	33.49895402062825	13213	-10.213101379692723	-9999.0
215	Muscogee County	4631.505283605267	4415.672800489024	4493.401630529243	4592.186742704022	13215	-39.31854090124489	-0.84893654424677
217	Newton County	141.63166670909447	108.59393951485733	229.53440758500938	234.36721148848665	13217	92.73554477939217	65.4765610927019
219	Oconee County	2.2887072523782592	11.487887352949954	8.054627713586028	9.239874892194631	13219	6.951167639816372	-9999.0
221	Oglethorpe County	0.0	0.0	0.0	0.0	13221	0.0	-9999.0
223	Paulding County	40.85460663303674	196.0553577476955	135.90504995000686	175.51915330405095	13223	134.6645466710142	-9999.0
225	Peach County	0.0	0.0	0.0	0.0	13225	0.0	-9999.0
227	Pickens County	0.0	0.0	0.0	0.0	13227	0.0	-9999.0
229	Pierce County	43.002230722170864	32.30800943398861	51.01405272740134	52.425145351970215	13229	9.422914629799351	-9999.0
231	Pike County	0.0	0.0	0.0	0.0	13231	0.0	-9999.0
233	Polk County	994.3267169273255	1247.508965847123	1292.884944895809	1318.3969554419866	13233	324.0702385146611	32.59192707967307
235	Pulaski County	0.0	0.0	0.0	0.0	13235	0.0	-9999.0
237	Putnam County	0.0	0.0	0.0	0.0	13237	0.0	-9999.0
239	Quitman County	0.0	0.0	0.0	0.0	13239	0.0	-9999.0
241	Rabun County	18.798766516075858	26.403114506946316	20.062510010570342	21.994814570788687	13241	3.196048054712829	-9999.0
243	Randolph County	0.0	0.0	0.0	0.0	13243	0.0	-9999.0
245	Richmond County	1698.5927839715903	1503.9681507026246	1692.047435233248	1806.863182333793	13245	108.27039836220274	6.374123296876877
247	Rockdale County	90.20447837192049	177.73839305681332	178.69299065825737	176.11719282036177	13247	85.91271444844128	-9999.0
249	Schley County	0.0	0.0	0.0	0.0	13249	0.0	-9999.0
251	Screven County	0.0	0.0	0.0	0.0	13251	0.0	-9999.0
253	Seminole County	0.0	0.0	0.0	0.0	13253	0.0	-9999.0
255	Spalding County	0.5624257293128896	0.5634299030111404	0.6628429552625097	3.375811498075431	13255	2.813385768762541	-9999.0
257	Stephens County	62.695947770964054	63.902232144838344	65.36833819207234	66.86348007318415	13257	4.167532302220096	-9999.0
259	Stewart County	0.0	0.0	0.0	0.0	13259	0.0	-9999.0
261	Sumter County	18.335796000675625	16.820349982421366	17.712521726065674	14.221570283943873	13261	-4.114225716731752	-9999.0
263	Talbot County	0.0	0.0	0.0	0.0	13263	0.0	-9999.0
265	Taliaferro County	0.0	0.0	0.0	0.0	13265	0.0	-9999.0
267	Tattnall County	0.0	0.0	0.0	0.0	13267	0.0	-9999.0
269	Taylor County	0.0	0.0	0.0	0.0	13269	0.0	-9999.0
271	Telfair County	0.0	0.0	0.0	0.0	13271	0.0	-9999.0
273	Terrell County	0.0	0.0	0.0	0.0	13273	0.0	-9999.0
275	Thomas County	56.31804295848292	56.321821093869325	66.3212099647993	52.53395585689054	13275	-3.7840871015923767	-9999.0
277	Tift County	238.8899537159294	284.3410958915998	302.3866583130016	329.09139234542	13277	90.20143862949058	37.75857344622855
279	Toombs County	2.6623607425026887	2.7750970164844073	4.414004041781723	3.7551453129557286	13279	1.09278457045304	-9999.0
281	Towns County	23.007096731893313	39.7373885388657	35.56332386435257	46.375050073221615	13281	23.367953341328302	-9999.0
283	Treutlen County	0.0	0.0	0.0	0.0	13283	0.0	-9999.0
285	Troup County	90.12638709988117	104.59351166416755	102.12341371352676	108.16154248425265	13285	18.03515538437148	-9999.0
287	Turner County	0.0	0.0	0.0	0.0	13287	0.0	-9999.0
289	Twiggs County	2.8741235937382594	3.38881593942543	2.535304145695944	1.676572096347318	13289	-1.1975514973909414	-9999.0
291	Union County	37.87105750997149	42.57568787950192	46.499848494517835	55.00222327736288	13291	17.131165767391387	-9999.0
293	Upson County	0.0	0.0	0.0	0.0	13293	0.0	-9999.0
295	Walker County	581.7687285236572	546.1640093294149	688.949174593286	686.9878933995749	13295	105.21916487591773	18.08608124106812
297	Walton County	22.233992994251906	30.910969546865864	31.614443162285276	36.98098489417192	13297	14.746991899920012	-9999.0
299	Ware County	395.28095278866783	373.8608926993646	314.7924959335013	287.6996994588461	13299	-107.58125332982172	-27.216402047922283
301	Warren County	0.0	0.0	0.0	0.0	13301	0.0	-9999.0
303	Washington County	0.0	0.0	0.0	0.0	13303	0.0	-9999.0
305	Wayne County	8.987024287784203	8.355431675328493	12.923932139345181	13.144753473500534	13305	4.157729185716331	-9999.0
307	Webster County	0.0	0.0	0.0	0.0	13307	0.0	-9999.0
309	Wheeler County	0.0	0.0	0.0	0.0	13309	0.0	-9999.0
311	White County	13.928570277779697	20.160720112456154	26.976480913892438	25.746648462649986	13311	11.81807818487029	-9999.0
313	Whitfield County	184.47514754803942	239.98246038865182	332.02243361609203	288.9048850571789	13313	104.42973750913947	56.6091090844336
315	Wilcox County	0.0	0.0	0.0	0.0	13315	0.0	-9999.0
317	Wilkes County	0.0	0.0	0.0	0.0	13317	0.0	-9999.0
319	Wilkinson County	0.0	0.0	0.0	0.0	13319	0.0	-9999.0
321	Worth County	0.0	0.0	0.0	0.0	13321	0.0	-9999.0
GA		100816.02547951537	119457.19799248778	130751.17990715112	144533.57833914337		43717.55285962799	43.3636940671807
001	Alachua County	1160.8779791532736	1151.3071889676144	1039.9336443708721	1186.110383020911	12001	25.23240386763746	2.1735621073665
003	Baker County	69.86338962550164	88.30864196772136	104.2941918651469	97.16980403256898	12003	27.306414407067336	-9999.0
005	Bay County	2644.9320135645903	2477.377120431293	2356.2702795703503	2221.7364471978062	12005	-423.1955663667841	-16.000243643179356
007	Bradford County	91.83805850450213	112.86618332901651	119.53474807752086	131.36543304481307	12007	39.527374540310944	-9999.0
009	Brevard County	13274.368736569604	14768.040462291456	18738.37150434002	21364.29286202478	12009	8089.924125455176	60.943946081354625
011	Broward County	979882.9617381205	1244084.696407771	1316041.4217537676	1463230.3013425653	12011	483347.3396044448	49.32704807389254
013	Calhoun County	172.42572107447884	130.4908894465222	120.55398403381675	99.69725322159915	12013	-72.72846785287969	-42.179593276263475
015	Charlotte County	873.8503410430741	1299.923708101015	1238.6318283523115	1868.857012400095	12015	995.006671357021	113.86465446352383
017	Citrus County	6992.052924505471	7593.198702055458	7403.209540581746	7766.287224425838	12017	774.2342999203665	11.073061206485724
019	Clay County	1387.5005977465273	2479.99183297332	3575.0544815268327	3770.1937943169514	12019	2382.6931965704243	171.7255618080607
021	Collier County	55776.66814534489	98333.7792551994	128303.89938770811	148714.15522593408	12021	92937.4870805892	166.62430756604047
023	Columbia County	1057.4865078064797	1372.8541006635523	1433.245564261394	1428.9199737673528	12023	371.43346596087304	35.124180140258154
025		482853.3275559205
027	DeSoto County	261.0825617078374	350.56359598826697	340.645626287498	416.3294523731174	12027	155.24689066528003	59.462757546790115
029	Dixie County	652.2759574066579	952.4622820887415	1166.5840819248706	1136.4552638720456	12029	484.17930646538775	74.22921249319157
031	Duval County	30643.26990848013	35335.92635353419	37522.08459427636	41629.82215390605	12031	10986.552245425915	35.85306750303931
033	Escambia County	1235.771830383584	2097.995245960503	2543.5836794006896	2602.8745818903903	12033	1367.1027515068063	110.62744091540404
035	Flagler County	3163.4265838192446	4768.998334175358	5908.624249254725	6999.478189974931	12035	3836.051606155687	121.26254567679497
037	Franklin County	1642.8368488293725	1914.5021353214497	2009.2335450679275	2171.7850732373463	12037	528.9482244079738	32.19724617115105
039	Gadsden County	8.626836835372158	8.682914246652011	6.163709432157133	5.806032932294123	12039	-2.820803903078035	-9999.0
041	Gilchrist County	217.34748363481708	331.2886594222442	359.2127345828454	338.8895196275866	12041	121.54203599276951	55.92060876903551
043	Glades County	4798.8534117118925	6537.819912720316	7870.441299714659	7630.168365894013	12043	2831.3149541821203	58.999821650566055
045	Gulf County	544.5342273841687	654.032268015481	668.4240556252723	695.4561831013621	12045	150.92195571719333	27.715788673595696
047	Hamilton County	173.4849795690528	172.77382759967273	195.45195112286987	179.31089002569823	12047	5.825910456645431	3.358164188690771
049	Hardee County	361.9259385970838	421.340881125982	429.58331496894033	359.9667782258404	12049	-1.9591603712433994	-0.5413152698691914
051	Hendry County	1656.409117542965	2426.735726201643	2553.5656168774435	3262.4412609402743	12051	1606.0321433973093	96.95866355647797
053	Hernando County	1201.516990898752	1316.6949020520983	2309.6165769292893	3547.1994844712976	12053	2345.6824935725454	195.2267434701811
055	Highlands County	57.14096232260799	73.94917574473817	66.18784954517025	69.20815255703083	12055	12.067190234422839	-9999.0
057	Hillsborough County	3686.765350998885	4249.564248150672	4996.373069806282	5619.217346365161	12057	1932.4519953662757	52.415920499054835
059	Holmes County	0.0	0.0	0.0	0.0	12059	0.0	-9999.0
061	Indian River County	4309.734708856556	5967.0925164579285	7756.107311151295	9162.555819389649	12061	4852.821110533093	112.60138821446452
063	Jackson County	86.08254051374712	85.7396373009185	79.08446697968529	79.63807333245123	12063	-6.444467181295892	-9999.0
065	Jefferson County	46.09886245580026	40.369133437051545	51.110550644974495	49.420661191986724	12065	3.321798736186466	-9999.0
067	Lafayette County	204.40529912338232	255.31608945729184	295.1480336265225	321.96425978471456	12067	117.55896066133224	57.51267758981715
069	Lake County	558.0741041168479	570.3092360222353	782.7243672388358	1004.098176383495	12069	446.02407226664707	79.9220155488992
071	Lee County	51617.579139998394	68600.12706030392	80443.16110001034	91831.04334665008	12071	40213.46420665169	77.90652889315828
073	Leon County	1578.2790766599696	1856.9409168413076	1833.9742808175479	1908.0321153673644	12073	329.7530387073948	20.893202196232252
075	Levy County	429.9394869467487	608.8717869111474	592.6645712790767	620.15025124101	12075	190.2107642942613	44.241287453045786
077	Liberty County	6.228804518567784	6.6944462126033795	20.42192034989905	11.63563690996834	12077	5.406832391400557	-9999.0
079	Madison County	62.76684173218338	78.86072387317988	84.9774917797128	71.50664893298628	12079	8.7398072008029	-9999.0
081	Manatee County	3971.609426706401	5251.332725339061	8489.237449689923	11335.974033134793	12081	7364.364606428392	185.42519707270296
083	Marion County	2721.051628779799	3006.056432775781	3263.203167505287	3573.600425335401	12083	852.5487965556017	31.331592077799343
085	Martin County	11663.296431006518	13789.347151444623	14960.89492208075	16524.368271228166	12085	4861.071840221648	41.67836999579841
086	Miami-Dade County	482853.3275559205	545960.5666144751	597001.9105147384	637784.1552787285	12086	154930.82772280794	32.08651962844038
087	Monroe County	4976.757314095581	5207.803749322187	5001.583173285584	5129.930685526811	12087	153.1733714312304	3.077774578185677
089	Nassau County	2326.170057040596	3651.3104284942983	4360.31036752478	5647.73746992641	12089	3321.567412885814	142.79125478519762
091	Okaloosa County	752.1970236754465	881.725227276127	816.4283366628929	1047.858126950071	12091	295.66110327462445	39.30633783020585
093	Okeechobee County	4787.136672431706	5581.220040747951	6458.343653663553	6757.632172654209	12093	1970.4955002225033	41.16229878228141
095	Orange County	5951.732091320783	6420.201704335216	9789.578043424774	11298.505411978998	12095	5346.773320658215	89.83558464359041
097	Osceola County	4570.6242618770775	6072.983905418342	7772.993047582338	11223.61527015036	12097	6652.991008273282	145.55978849027093
099	Palm Beach County	27838.82000339105	30567.86634374368	32150.266744970475	35452.668078470226	12099	7613.848075079175	27.349751441159253
101	Pasco County	25323.00692999973	30263.737175722206	32363.249846964685	35391.051634308686	12101	10068.044704308955	39.75848812954956
103	Pinellas County	64248.330329807846	69041.83357618537	71148.10272873877	75278.55628922932	12103	11030.225959421477	17.168113012119846
105	Polk County	1805.2042402514433	2417.0137567231636	2090.681445930603	2254.0329428211708	12105	448.8287025697275	24.863042782749666
107	Putnam County	507.4829296466704	568.1190909375274	573.3203129155556	593.6444201254503	12107	86.16149047877991	16.978204673557972
109	St. Johns County	10144.825065408078	16160.287009459213	19713.523794809196	21985.242954498957	12109	11840.417889090879	116.71386951229401
111	St. Lucie County	5633.035747903049	5727.242134449953	7563.544688074601	8292.539023852725	12111	2659.503275949676	47.21261136927279
113	Santa Rosa County	1657.359401273385	1749.9334939084674	2040.757302236934	2146.185711199332	12113	488.82630992594727	29.494285279968334
115	Sarasota County	23716.17606347356	27119.900015455336	31157.3814530641	44056.368800522476	12115	20340.192737048917	85.76506044908243
117	Seminole County	3838.2033130030486	4172.764684481368	4703.988172673348	4893.774204388791	12117	1055.5708913857425	27.50169298769776
119	Sumter County	462.4358305882577	572.8800539669337	665.7605789513985	674.8795157185282	12119	212.44368513027047	45.94014370816033
121	Suwannee County	861.7809273740589	1080.7280461342946	1224.4657362550033	1360.4885535369015	12121	498.70762616284253	57.8694202112896
123	Taylor County	2121.9434716515957	2194.811630898118	2341.8350960409152	2433.7057459597354	12123	311.7622743081397	14.692298756925993
125	Union County	0.012218173823988817	0.014933323562652999	0.1303613623722701	0.10745300042414122	12125	0.0952348266001524	-9999.0
127	Volusia County	30179.340485826342	32756.754984463943	33436.439119843846	35733.741768316264	12127	5554.401282489922	18.404647659873596
129	Wakulla County	682.9543827622899	1144.069970887353	1378.925469658036	1320.930925009532	12129	637.9765422472422	93.41422477836228
131	Walton County	60.012732309491945	92.2449883304604	126.84454114488686	161.65170543720188	12131	101.63897312770993	-9999.0
133	Washington County	37.183004532218675	34.36277126174581	41.709532591156616	45.45494143487511	12133	8.271936902656435	-9999.0
FL		1896281.2935483342	2335063.5991423246	2541994.980559535	2816001.9422879736		919720.6487396394	48.50127730884546
001	Autauga County	1526.3803245690244	1532.278077211473	1756.0558860982865	1574.5955789179775	01001	48.21525434895307	3.158796898313443
003	Baldwin County	3218.5653465811147	4214.732025661208	5501.678632316116	6847.205205110141	01003	3628.6398585290262	112.74090993316351
005	Barbour County	0.0	0.0	0.0	0.0	01005	0.0	-9999.0
007	Bibb County	0.0	0.0	0.0	0.0	01007	0.0	-9999.0
009	Blount County	42.73177004851583	59.93964490708015	56.128242193424676	67.6312139190556	01009	24.89944387053977	-9999.0
011	Bullock County	39.69077597888451	27.69627668582572	27.65464860008818	23.431328482368603	01011	-16.259447496515907	-9999.0
013	Butler County	24.221756776861763	20.445347370090694	25.932717653433617	20.442138815272447	01013	-3.7796179615893166	-9999.0
015	Calhoun County	910.08065979961	942.8376651301603	901.3075575203194	934.0797286521746	01015	23.99906885256462	2.637026574968515
017	Chambers County	16.42682362781118	33.01911058388679	19.216161699001173	21.80260709665549	01017	5.375783468844308	-9999.0
019	Cherokee County	272.4066596061728	373.0117784447643	403.427640058177	442.74988466726	01019	170.3432250610872	62.53269479804862
021	Chilton County	123.27013791290581	103.60621949518371	98.16962835582869	85.76461659426096	01021	-37.50552131864485	-30.42547201913871
023	Choctaw County	5.782882040586571	11.956378801593267	2.556520269651129	8.114992124048284	01023	2.3321100834617123	-9999.0
025	Clarke County	0.0	0.0	0.0	0.0	01025	0.0	-9999.0
027	Clay County	0.0	0.0	0.0	0.0	01027	0.0	-9999.0
029	Cleburne County	0.0	0.0	0.0	0.0	01029	0.0	-9999.0
031	Coffee County	66.85893013513527	47.64907972802993	58.04737628732976	46.58285037995968	01031	-20.276079755175587	-9999.0
033	Colbert County	170.58639981897386	205.11436988155748	202.31252133562046	228.72324531345745	01033	58.136845494483595	34.08058646889691
035	Conecuh County	0.0	0.0	0.0	0.0	01035	0.0	-9999.0
037	Coosa County	15.1541451875442	13.212190277253699	12.582368219593537	8.745918721224495	01037	-6.4082264663197055	-9999.0
039	Covington County	0.0	0.0	0.0	0.0	01039	0.0	-9999.0
041	Crenshaw County	0.0	0.0	0.0	0.0	01041	0.0	-9999.0
043	Cullman County	23.569587301888067	24.972688952781972	19.750836535428913	23.519805155361468	01043	-0.04978214652659929	-9999.0
045	Dale County	389.1093127977916	325.56114423203627	381.8026981803663	356.7862828658084	01045	-32.32302993198317	-8.306927865481462
047	Dallas County	3412.0562925083304	3059.707719150453	2694.6328447999567	2150.116736777592	01047	-1261.9395557307384	-36.98472262903492
049	DeKalb County	223.08874369221033	209.32019083557873	258.0408608999937	273.37595942049967	01049	50.28721572828934	22.541350538810367
051	Elmore County	1389.6073650286535	1559.3975219116332	1545.3613984850765	1597.3669239355415	01051	207.75955890688806	14.95095407058411
053	Escambia County	824.994760930081	812.7062857832153	766.4849937556942	823.580583993525	01053	-1.4141769365560322	-0.1714164748103042
055	Etowah County	650.944175819769	553.8404774007414	546.6755671735909	557.2891417258771	01055	-93.65503409389191	-14.387567716685856
057	Fayette County	3.044314068389779	8.96994069196242	3.675854632204295	2.3688602359847795	01057	-0.6754538324049997	-9999.0
059	Franklin County	40.220355952057425	17.217622411538798	26.386188906401788	36.08560013585787	01059	-4.134755816199558	-9999.0
061	Geneva County	126.9179161766404	100.05954794670279	144.63444278052089	118.10396660215042	01061	-8.813949574489982	-6.944606277826848
063	Greene County	146.32240900982754	105.01527165230885	157.82894523206235	94.14414706389346	01063	-52.17826194593408	-35.65978874939765
065	Hale County	0.0	0.0	0.0	0.0	01065	0.0	-9999.0
067	Henry County	0.0	0.0	0.0	0.0	01067	0.0	-9999.0
069	Houston County	547.5895237879628	510.83909850698467	616.2558151968843	637.903858732783	01069	90.31433494482019	16.49307209532951
071	Jackson County	674.0908989280217	620.6348692468476	683.2845971495404	661.0826649968399	01071	-13.008233931181849	-1.929744779505005
073	Jefferson County	6160.236962067352	5738.882271192569	5420.494526469772	5331.081618579574	01073	-829.1553434877778	-13.459796247992328
075	Lamar County	27.760210838067742	28.70475439088998	25.512486506377797	23.727519821578994	01075	-4.032691016488748	-9999.0
077	Lauderdale County	118.88202918250738	147.55789132849415	184.7399894070035	209.73836141209003	01077	90.85633222958265	76.42562366604648
079	Lawrence County	200.92842601502895	183.0907196828146	167.60368134142965	165.9568420648143	01079	-34.97158395021464	-17.404995721013037
081	Lee County	8.638153708192657	18.740434691927618	41.92642710970426	78.11454949634796	01081	69.4763957881553	-9999.0
083	Limestone County	147.26519770829995	139.15721734890897	156.5982612861774	166.19584245245272	01083	18.930644744152772	12.85479871602131
085	Lowndes County	249.53624135359178	249.56990126966372	122.36172383555241	131.39397795087754	01085	-118.14226340271424	-47.3447314754201
087	Macon County	107.75280893380774	146.8872787078477	135.94520699562446	117.99852198321963	01087	10.24571304941189	9.508534534543589
089	Madison County	7512.588346378473	8085.990846776824	10658.746793275106	13247.965236143698	01089	5735.376889765225	76.34355331781259
091	Marengo County	14.837117113602012	9.552666792416364	10.965551512808636	9.165038608644641	01091	-5.672078504957371	-9999.0
093	Marion County	103.80493288196394	93.12924174394175	91.99651652370973	96.99253469398678	01093	-6.812398187977152	-6.562692156184424
095	Marshall County	6.272550428736875	7.5135118600723665	8.57057813691732	10.941859668801895	01095	4.66930924006502	-9999.0
097	Mobile County	12662.547011354003	12411.206108161468	11137.30107241119	10905.125354121295	01097	-1757.4216572327077	-13.878895420146497
099	Monroe County	0.0	0.0	0.0	0.0	01099	0.0	-9999.0
101	Montgomery County	9058.498657365	7740.335581551486	7816.541753001549	6670.999822115736	01101	-2387.4988352492646	-26.356451831100202
103	Morgan County	1044.7634519145433	1291.9819549652448	1390.4776424787767	1411.9979997232706	01103	367.23454780872726	35.150018612898926
105	Perry County	0.0	0.0	0.0	0.0	01105	0.0	-9999.0
107	Pickens County	128.85709912695984	87.73090619174869	80.98733823604462	81.04811479069512	01107	-47.808984336264714	-37.10232859515149
109	Pike County	0.0	0.0	0.0	0.0	01109	0.0	-9999.0
111	Randolph County	9.050001503189046	9.125887736516813	6.823302129686432	5.435328020083648	01111	-3.614673483105398	-9999.0
113	Russell County	348.6307826408923	248.99823553592455	262.3811235044774	272.0782988943109	01113	-76.5524837465814	-21.958039151532528
115	St. Clair County	157.18347401958172	173.34994243613022	217.21753155097068	281.6172365591952	01115	124.43376253961347	79.16465984465495
117	Shelby County	825.4767262097232	1117.8214938896526	1769.9507457520683	2510.4425025508854	01117	1684.9657763411622	204.12032500030466
119	Sumter County	43.806583537154005	45.89008963726985	39.488190668301534	34.689029872199235	01119	-9.11755366495477	-9999.0
121	Talladega County	659.6826435646396	672.8976644433983	669.3826949928168	629.6648325268137	01121	-30.017811037825936	-4.550341187638751
123	Tallapoosa County	8.584322475002605	6.2392384641358465	6.175921163012633	6.781287419795193	01123	-1.8030350552074115	-9999.0
125	Tuscaloosa County	2469.770716555908	2442.1389309956053	2929.1010905153676	2969.352952998129	01125	499.5822364422206	20.22787917490929
127	Walker County	28.24684213927449	30.598539987536128	26.8038941599319	33.495192156473465	01127	5.248350017198973	-9999.0
129	Washington County	0.0	0.0	0.0	0.0	01129	0.0	-9999.0
131	Wilcox County	0.0	0.0	0.0	0.0	01131	0.0	-9999.0
133	Winston County	0.0	0.0	0.0	0.0	01133	0.0	-9999.0
AL		56987.313557100264	56620.83185268338	60287.978987298964	63043.59369506054		6056.280137960275	10.627418209303707
001	Adams County	26.71238747580442	25.059543441020587	28.722671371075016	24.076909207979483	28001	-2.6354782678249364	-9999.0
003	Alcorn County	83.29170469500323	63.09652882785623	89.33506579720282	81.63977219871694	28003	-1.6519324962862925	-9999.0
005	Amite County	0.0	0.0	0.0	0.0	28005	0.0	-9999.0
007	Attala County	43.7944626869393	49.22021743101237	55.89938678622341	51.71276624899813	28007	7.918303562058831	-9999.0
009	Benton County	0.0	0.0	0.0	0.0	28009	0.0	-9999.0
011	Bolivar County	35947.98741585641	34860.24478014416	29686.044230479903	26912.02915009237	28011	-9035.958265764042	-25.136200703626432
013	Calhoun County	734.0486520571958	770.4032451900536	689.4650569750274	558.336963447647	28013	-175.7116886095488	-23.937335504548773
015	Carroll County	9.614866792626087	8.656731824902748	7.392777883858081	4.79902267063584	28015	-4.815844121990247	-9999.0
017	Chickasaw County	0.0	0.0	0.0	0.0	28017	0.0	-9999.0
019	Choctaw County	2.5853658536585367	2.780487804878049	1.8421052631578947	3.4878048780487805	28019	0.9024390243902438	-9999.0
021	Claiborne County	258.80894299555143	213.54062609731818	154.68736478974864	128.0337988443556	28021	-130.77514415119583	-50.52960791754544
023	Clarke County	111.89366172627025	119.19293493418338	85.45422875505255	65.46982276123951	28023	-46.42383896503074	-41.48924813864717
025	Clay County	52.901281303807195	58.837248380024086	57.196149621068486	54.708032897935034	28025	1.8067515941278387	-9999.0
027	Coahoma County	0.5714285714285714	0.0	0.0	0.0	28027	-0.5714285714285714	-9999.0
029	Copiah County	0.0	0.0	0.0	0.0	28029	0.0	-9999.0
031	Covington County	75.51853788053167	79.76293270841481	68.48863853428108	52.29159499739353	28031	-23.226942883138136	-9999.0
033	DeSoto County	622.2964160916277	1197.7177816109818	1823.9252770512608	1792.6366243491755	28033	1170.3402082575476	188.06796536093583
035	Forrest County	3170.3367385448846	2967.270010859194	2813.7432889700176	2687.2588510908613	28035	-483.0778874540233	-15.23743145580635
037	Franklin County	0.0	0.0	0.0	0.0	28037	0.0	-9999.0
039	George County	0.0	0.0	0.0	0.0	28039	0.0	-9999.0
041	Greene County	99.68838183023824	111.30679704447732	78.44562058333237	59.52875003054526	28041	-40.15963179969298	-9999.0
043	Grenada County	521.0697225391334	610.3435603289681	545.5731191781217	502.0695616931855	28043	-19.000160845947903	-3.646375911722821
045	Hancock County	6202.1976668317175	6781.587787719975	6921.405949389352	7079.160867943598	28045	876.9632011118802	14.139555819088589
047	Harrison County	1565.6817374623643	1823.4936217855595	2332.1298219897794	1987.671674641022	28047	421.9899371786578	26.952472337233324
049	Hinds County	8152.841804621364	8410.099698601472	7627.898535442118	7211.527540403495	28049	-941.3142642178691	-11.545842379577309
051	Holmes County	115.1272332702627	101.41951693682749	76.21568534081979	72.41624669109463	28051	-42.71098657916808	-37.098942939854616
053	Humphreys County	242.27792253775476	242.03252856344577	222.73527592171465	201.86796380998294	28053	-40.40995872777182	-16.679175017061098
055	Issaquena County	1.450496969327729	0.0	0.0	0.0	28055	-1.450496969327729	-9999.0
057	Itawamba County	20.43695257823188	21.40005291253094	21.744995948397243	33.22382635552614	28057	12.786873777294261	-9999.0
059	Jackson County	28958.632902710087	32620.67446142682	36526.82598896637	36265.099971233154	28059	7306.467068523067	25.230704408837234
061	Jasper County	0.0	0.0	0.0	0.0	28061	0.0	-9999.0
063	Jefferson County	0.0	0.0	0.0	0.0	28063	0.0	-9999.0
065	Jefferson Davis County	0.0	0.0	0.0	0.0	28065	0.0	-9999.0
067	Jones County	960.9934979777221	865.932913861071	769.5033282676173	666.5451570054852	28067	-294.4483409722369	-30.639993048013615
069	Kemper County	7.597630948371977	6.735403856061834	8.978133461776684	8.53308254826245	28069	0.9354515998904738	-9999.0
071	Lafayette County	189.93019700046935	103.9311178148779	270.125803501381	323.02857289685556	28071	133.09837589638622	70.07752216255392
073	Lamar County	167.39855463265533	176.4202939620201	180.83721276641182	225.2144413320894	28073	57.81588669943406	34.53786493336639
075	Lauderdale County	828.0127187068186	785.6803404894792	799.2254813812409	911.3941443534568	28075	83.38142564663815	10.070065804890337
077	Lawrence County	8.099913481536776	28.321876159345937	21.364532743754424	9.171902009689576	28077	1.0719885281528008	-9999.0
079	Leake County	0.0	0.0	0.0	0.0	28079	0.0	-9999.0
081	Lee County	485.42557010767507	492.98124691453006	583.5539842986395	513.2489158193323	28081	27.823345711657225	5.73174291281886
083	Leflore County	1213.8993680463766	1366.017757560869	1011.2516597384948	709.399631176828	28083	-504.49973686954854	-41.5602602777098
085	Lincoln County	28.532831937570514	27.64562226772836	25.002676082711766	28.583267035405612	28085	0.050435097835098475	-9999.0
087	Lowndes County	3116.340550351316	2934.9126416654412	2900.3959093550593	2708.6032026367357	28087	-407.7373477145802	-13.083850789947027
089	Madison County	2113.862228216265	2156.9922032622458	2553.30277870576	2349.3467395272796	28089	235.48451131101456	11.140012256604015
091	Marion County	837.2164823604169	764.7647201276918	676.0001123880941	602.5980533032657	28091	-234.61842905715116	-28.023627580249823
093	Marshall County	15.424064735963803	31.40529758504129	32.94919902124711	28.186806690161866	28093	12.762741954198063	-9999.0
095	Monroe County	415.4988669374218	495.3674138150204	413.5588106320622	408.41659485339545	28095	-7.082272084026329	-1.7045225986363488
097	Montgomery County	0.0	0.0	0.0	0.0	28097	0.0	-9999.0
099	Neshoba County	25.175109558534984	24.061700318571244	27.14590901021821	17.327517973321257	28099	-7.847591585213728	-9999.0
101	Newton County	15.24274925801209	16.209835519719515	12.050975418152644	10.778201284186569	28101	-4.464547973825521	-9999.0
103	Noxubee County	0.0	0.0	0.0	0.0	28103	0.0	-9999.0
105	Oktibbeha County	47.192014816620926	40.702077207862565	96.23016186195207	103.17832310427153	28105	55.9863082876506	-9999.0
107	Panola County	452.5499955222616	426.5484265816703	392.75535047579314	308.4104722105632	28107	-144.13952331169838	-31.85051922171722
109	Pearl River County	1054.1126071982214	1335.0696853288907	1362.2874748234658	1233.495178912906	28109	179.38257171468467	17.017401223525308
111	Perry County	158.89236217751497	153.97703076086162	120.00493841011767	133.36945907885476	28111	-25.52290309866021	-16.063014451346604
113	Pike County	105.84964303397	118.67914282297808	110.90574026546683	111.13715645810704	28113	5.287513424137046	4.995305862713351
115	Pontotoc County	0.0	0.0	0.0	0.0	28115	0.0	-9999.0
117	Prentiss County	0.16697244468822856	0.2979312248358588	0.1747265829864435	0.22132033844949514	28117	0.054347893761266586	-9999.0
119	Quitman County	214.40368264213046	241.42252443886727	210.18076695241447	146.4471112938688	28119	-67.95657134826166	-31.69561758959646
121	Rankin County	2463.002360024241	3837.894650869178	6254.726765107659	4402.7458765260035	28121	1939.7435165017623	78.75524392443826
123	Scott County	0.0	0.0	0.0	0.0	28123	0.0	-9999.0
125	Sharkey County	0.0	0.0	0.0	0.0	28125	0.0	-9999.0
127	Simpson County	200.88664824752502	222.7668477066437	207.07888472779115	230.26804354860985	28127	29.381395301084837	14.625857695072986
129	Smith County	42.4728808758496	43.638433583118214	53.92207554710326	28.631242380411184	28129	-13.841638495438414	-9999.0
131	Stone County	0.0	0.0	0.0	0.0	28131	0.0	-9999.0
133	Sunflower County	298.191228771971	244.57271565357283	241.0963258292416	213.25733631650849	28133	-84.93389245546251	-28.483028426168786
135	Tallahatchie County	0.0	0.0	0.0	0.0	28135	0.0	-9999.0
137	Tate County	0.0	0.0	0.0	0.0	28137	0.0	-9999.0
139	Tippah County	0.0	0.0	0.0	0.0	28139	0.0	-9999.0
141	Tishomingo County	29.789648894509597	52.81703147486633	56.29682084248389	33.79267885736505	28141	4.00302996285545	-9999.0
143	Tunica County	7247.822024383434	8089.38235323118	9729.49800610285	9074.739192915487	28143	1826.9171685320534	25.206429771396976
145	Union County	0.0	0.0	0.0	0.0	28145	0.0	-9999.0
147	Walthall County	0.0	0.0	0.0	0.0	28147	0.0	-9999.0
149	Warren County	1000.7066943997363	869.6240445926716	809.8311300198478	766.3876961724284	28149	-234.31899822730793	-23.415352324375306
151	Washington County	2.015151515151515	7.119047619047619	1.7142857142857142	0.19285714285714284	28151	-1.8222943722943723	-9999.0
153	Wayne County	0.0	0.0	0.0	0.0	28153	0.0	-9999.0
155	Webster County	0.0	0.0	0.0	0.0	28155	0.0	-9999.0
157	Wilkinson County	0.0	0.0	0.0	0.0	28157	0.0	-9999.0
159	Winston County	48.27930379537319	39.96380775404759	45.53261308154418	40.21110835180908	28159	-8.068195443564107	-9999.0
161	Yalobusha County	0.0	0.0	0.0	0.0	28161	0.0	-9999.0
163	Yazoo County	2693.185139779253	2496.5711367458935	2566.26152630577	2173.844292444878	28163	-519.3408473343748	-19.2835182276753
MS		113507.93537666179	119636.56836734994	122458.91533446129	114349.75309298608		841.8177163242945	0.7416377661445761
001	Anderson County	28.694493409173017	35.33512691990849	39.24295166558844	37.43614497983543	48001	8.741651570662416	-9999.0
003	Andrews County	0.0	0.0	0.0	0.0	48003	0.0	-9999.0
005	Angelina County	208.05238977297662	287.1000539279274	258.9513014405816	212.6318791753867	48005	4.579489402410076	2.2011231918110274
007	Aransas County	2887.8147612069	3177.7543487715684	3301.882950231981	3647.337066748757	48007	759.5223055418569	26.30093577139383
009	Archer County	1.1275091930256989	1.2826124658590834	1.2394847093526133	1.2517568351877877	48009	0.12424764216208883	-9999.0
013	Atascosa County	846.8803574614553	867.9492216336389	810.848572848913	881.5848575509849	48013	34.704500089529574	4.097922425967848
015	Austin County	57.17376385019555	55.90063337797419	54.162352594781346	60.04167220007269	48015	2.8679083498771405	-9999.0
019	Bandera County	207.78401870767098	190.24636369734208	161.98045945830125	173.92098126788053	48019	-33.863037439790446	-16.297229041195884
021	Bastrop County	1596.540663519175	2053.045764178406	3650.709014646924	4865.770933050142	48021	3269.2302695309672	204.7696212337471
025	Bee County	713.5202036716586	623.5772838751237	599.3403360109533	620.3588331303059	48025	-93.16137054135265	-13.056584811748772
027	Bell County	936.4246197590764	1113.0040987090679	1242.395162133536	1207.939227137014	48027	271.51460737793764	28.994817270801043
029	Bexar County	2407.277557596099	3100.931877191748	4710.574810470984	5065.723937821016	48029	2658.446380224917	110.43372924888786
031	Blanco County	0.0	0.0	0.0	0.0	48031	0.0	-9999.0
033	Borden County	0.0	0.0	0.0	0.0	48033	0.0	-9999.0
035	Bosque County	58.92513132525835	71.25161549577483	71.73044133080583	59.332424805994606	48035	0.40729348073625715	-9999.0
037	Bowie County	577.6362261783429	521.2707624796734	495.37991231645043	424.6265760248297	48037	-153.00965015351318	-26.488929055892008
039	Brazoria County	0.0	0.0	0.002841126370048	0.0	48039	0.0	-9999.0
041	Brazos County	803.7926318285207	802.2634585716178	1159.9967429636422	1140.625787813537	48041	336.83315598501633	41.90547942928588
047	Brooks County	1.4530402267389833	2.5157277281521817	2.252766856301028	1.5338612915122127	48047	0.08082106477322948	-9999.0
049	Brown County	0.0	0.0	0.0	0.0	48049	0.0	-9999.0
051	Burleson County	33.85859708692396	37.314592609321565	43.35933232098228	49.73148754903934	48051	15.872890462115386	-9999.0
053	Burnet County	1501.8682015409906	2043.9729689904816	2048.989928039335	2139.613707315777	48053	637.7455057747864	42.46348015893992
055	Caldwell County	568.2981602171466	505.3446890170455	625.9173488555226	734.3017317802858	48055	166.0035715631392	29.21064736505732
057	Calhoun County	2235.2010111349423	2527.5582361222628	2669.979823744409	2539.3949488505727	48057	304.19393771563045	13.60924302558244
059	Callahan County	0.0	0.0	0.0	0.0	48059	0.0	-9999.0
061	Cameron County	38559.03443694892	47482.63800320842	60846.89842337082	60209.357504856205	48061	21650.323067907288	56.14850938062137
063	Camp County	0.0	0.0	0.0	0.0	48063	0.0	-9999.0
065	Carson County	0.0	0.0	0.0	0.0	48065	0.0	-9999.0
067	Cass County	6.406817433714671	8.252320217083629	5.761069716717389	5.110773606322993	48067	-1.296043827391678	-9999.0
069	Castro County	0.0	0.0	0.0	0.0	48069	0.0	-9999.0
071	Chambers County	1240.9210544045557	1603.5735707175616	1933.0537585923644	2422.9814242423913	48071	1182.0603698378357	95.25669385995197
073	Cherokee County	173.60476852661694	172.58203986840175	150.8195905110278	178.8399592603194	48073	5.235190733702467	3.015580031662446
077	Clay County	0.0	0.0	0.0	0.0	48077	0.0	-9999.0
081	Coke County	0.0	0.0	0.0	0.0	48081	0.0	-9999.0
083	Coleman County	0.0	0.0	0.0	0.0	48083	0.0	-9999.0
085	Collin County	2262.8803711729524	3245.6967952867763	3553.2069226577946	4049.4292675464512	48085	1786.5488963734988	78.9502140339593
089	Colorado County	1918.3974521696007	2009.0103476466659	2006.9801653342033	1769.7690070556157	48089	-148.62844511398498	-7.747531406794483
091	Comal County	6953.6570082796725	8620.762718574168	8894.245123568915	9306.58942910914	48091	2352.9324208294684	33.83733793639587
093	Comanche County	0.0	0.0	0.0	0.0	48093	0.0	-9999.0
095	Concho County	0.0	0.0	0.0	0.0	48095	0.0	-9999.0
097	Cooke County	453.55939016688734	496.8009303507458	573.277204388458	592.4359577150833	48097	138.87656754819596	30.619268514559096
099	Coryell County	189.63340261751685	255.08303013296643	298.6407797963166	291.0474381315546	48099	101.41403551403775	53.47899373961342
103	Crane County	0.0	0.0	0.0	0.0	48103	0.0	-9999.0
105	Crockett County	0.0	0.0	0.0	0.0	48105	0.0	-9999.0
107	Crosby County	0.0	0.0	0.0	0.0	48107	0.0	-9999.0
113	Dallas County	23633.04191759548	27574.35043124456	28633.66621827857	34074.805379452686	48113	10441.763461857205	44.18290078046623
115	Dawson County	8.54232589355018	4.931458266028358	3.429613192469576	4.4302870820907545	48115	-4.112038811459425	-9999.0
117	Deaf Smith County	0.0	0.0	0.0	0.0	48117	0.0	-9999.0
119	Delta County	0.0	0.0	0.0	0.0	48119	0.0	-9999.0
121	Denton County	2954.235634347158	6136.37847023856	8341.69154542823	13347.933673483769	48121	10393.69803913661	351.8235958667347
123	DeWitt County	318.129625929708	249.20936785768535	299.08784686742564	304.05186174100515	48123	-14.077764188702872	-4.4251660459354465
127	Dimmit County	0.0	0.0	0.0	0.0	48127	0.0	-9999.0
129	Donley County	0.0	0.0	0.0	0.0	48129	0.0	-9999.0
131	Duval County	208.87555650508594	189.5736949807895	186.3926196548954	137.11584632910694	48131	-71.759710175979	-34.35524547566278
133	Eastland County	55.82683468485016	43.92002245497068	42.1022633578633	38.16250820488419	48133	-17.664326479965972	-9999.0
135	Ector County	5454.791174284731	5421.043599876565	5904.39784918786	6361.935736319538	48135	907.1445620348068	16.630234468210546
137	Edwards County	0.0	0.0	0.0	0.0	48137	0.0	-9999.0
139	Ellis County	307.03233666279544	364.3679284493988	603.6370036810272	724.4265521350524	48139	417.3942154722569	135.94470862874246
141	El Paso County	22236.880994171588	20739.382352471366	19595.020089590926	18062.459293928914	48141	-4174.421700242674	-18.77251446071422
143	Erath County	75.58630939843893	92.05473205929228	132.87146349581846	100.8119829993365	48143	25.225673600897565	-9999.0
145	Falls County	0.0	0.0	0.0	0.0	48145	0.0	-9999.0
147	Fannin County	42.73486748819247	35.2851631564726	25.971128005849586	24.866429137537065	48147	-17.868438350655406	-9999.0
149	Fayette County	1284.6660358153704	1335.9652181465644	1389.8545282189448	1345.0434762224581	48149	60.37744040708776	4.699854960263394
151	Fisher County	0.0	0.0	0.0	0.0	48151	0.0	-9999.0
157	Fort Bend County	11911.451558850938	18154.736298557258	33069.35469617295	39048.45007989967	48157	27136.99852104873	227.8227669144511
159	Franklin County	0.0	0.0	0.0	0.0	48159	0.0	-9999.0
161	Freestone County	0.0	0.0	0.0	0.0	48161	0.0	-9999.0
163	Frio County	0.0	0.0	0.0	0.0	48163	0.0	-9999.0
167	Galveston County	44454.823019983894	53090.43967525596	69757.20062549064	83772.64139407735	48167	39317.818374093455	88.44443797789683
171	Gillespie County	0.0	0.0	0.0	0.0	48171	0.0	-9999.0
173	Glasscock County	0.0	0.0	0.0	0.0	48173	0.0	-9999.0
175	Goliad County	54.19567376122936	50.06332458467005	53.49565647147231	49.644166223923825	48175	-4.5515075373055325	-9999.0
177	Gonzales County	692.2713032407313	664.7453511996507	645.715921468445	652.3051358313955	48177	-39.96616740933575	-5.773194298570816
179	Gray County	0.0	0.0	0.0	0.0	48179	0.0	-9999.0
181	Grayson County	211.9796611292634	232.4588942996163	234.58588797131065	202.54999445332402	48181	-9.429666675939387	-4.448382748470037
183	Gregg County	697.0880662693971	667.5048946903296	770.2311152542633	774.3996595405783	48183	77.31159327118121	11.090649375900142
185	Grimes County	130.9623700728553	151.80964929590928	152.57402661428657	158.41691157410415	48185	27.454541501248855	20.963687115600994
187	Guadalupe County	5481.121859082065	6004.764819156255	7093.52086205359	7501.436533201916	48187	2020.3146741198507	36.859510261977576
189	Hale County	0.0	0.0	0.0	0.0	48189	0.0	-9999.0
193	Hamilton County	0.0	0.0	0.0	0.0	48193	0.0	-9999.0
199	Hardin County	1427.507494526011	1754.476165262884	1840.278321981988	1864.132119218465	48199	436.62462469245406	30.58650314388933
201	Harris County	403488.43741166865	485018.8531748603	550564.9965177699	612238.0174878128	48201	208749.58007614414	51.73619879053992
203	Harrison County	214.8308964888571	239.73985615013947	246.82803113352807	226.72410651704607	48203	11.893210028188975	5.536079876111244
207	Haskell County	0.0	0.0	0.0	0.0	48207	0.0	-9999.0
209	Hays County	5747.5802954915425	7264.51844590451	6596.536194687434	8782.286885425516	48209	3034.706589933973	52.7997249958287
213	Henderson County	21.198601329500338	6.412511428843428	8.240593290955875	7.065988823802977	48213	-14.132612505697361	-9999.0
215	Hidalgo County	0.0	0.0	0.0	0.0	48215	0.0	-9999.0
217	Hill County	5.888082769471002	7.366960047489863	5.652119507269029	10.305259628533326	48217	4.417176859062324	-9999.0
219	Hockley County	0.0	0.0	0.0	0.0	48219	0.0	-9999.0
221	Hood County	618.7722839058291	815.4555930951963	1039.6002018725167	1319.8818245455595	48221	701.1095406397304	113.30655216393501
223	Hopkins County	0.0	0.0	0.0	0.0	48223	0.0	-9999.0
225	Houston County	52.92220986801608	47.2160439388287	48.816518569920824	44.23650936414514	48225	-8.68570050387094	-9999.0
227	Howard County	560.2460914427588	537.3870648894136	452.30997607226715	575.2155876068741	48227	14.969496164115299	2.6719501291950998
231	Hunt County	0.0	0.0	0.0	0.0	48231	0.0	-9999.0
235	Irion County	0.0	0.0	0.0	0.0	48235	0.0	-9999.0
237	Jack County	0.0	0.0	0.0	0.0	48237	0.0	-9999.0
239	Jackson County	569.0720251443311	652.5868807666776	689.6628418296439	728.070010267152	48239	158.99798512282098	27.93987019173805
241	Jasper County	33.28495092478255	38.560086998882575	46.79634720927776	70.55712424831162	48241	37.272173323529074	-9999.0
245	Jefferson County	0.0	0.0	0.0	0.0	48245	0.0	-9999.0
247	Jim Hogg County	0.0	0.0	0.0	0.0	48247	0.0	-9999.0
249	Jim Wells County	5225.650815344408	4707.5738985314865	4931.620342247676	4598.506968855221	48249	-627.1438464891871	-12.001258190609775
251	Johnson County	852.7625427030206	968.4789750218272	982.8127224855529	1217.7746561844892	48251	365.01211348146865	42.80348809933439
253	Jones County	32.52640123763458	32.82572990616197	35.20506669750526	33.316339686438326	48253	0.7899384488037455	-9999.0
255	Karnes County	107.95364614149705	113.80831772467128	86.86821673825334	71.95537733233753	48255	-35.99826880915951	-33.346042580142075
257	Kaufman County	67.64104677608087	106.41085745394484	147.9039617694046	207.76202749121543	48257	140.12098071513458	-9999.0
259	Kendall County	730.5387556604896	1165.2942581228704	1462.5571429927957	1449.6032825405148	48259	719.0645268800251	98.42934701389107
261	Kenedy County	0.0	0.0	0.0	0.0	48261	0.0	-9999.0
265	Kerr County	3292.709934867951	3689.9448340574377	3958.1861096676694	4073.5633453894516	48265	780.8534105215008	23.714612764783837
267	Kimble County	0.0	0.0	0.0	0.0	48267	0.0	-9999.0
271	Kinney County	0.0	0.0	0.0	0.0	48271	0.0	-9999.0
273	Kleberg County	1436.2515986732592	1477.2636281089601	1367.7948003989172	1370.4636606341057	48273	-65.78793803915346	-4.580530187045584
277	Lamar County	264.36492839128215	228.27067860903622	205.1543535823486	199.73032786804987	48277	-64.63460052323228	-24.44900725544339
279	Lamb County	0.0	0.0	0.0	0.0	48279	0.0	-9999.0
281	Lampasas County	0.0	0.0	0.0	0.0	48281	0.0	-9999.0
283	La Salle County	0.0	0.0	0.0	0.0	48283	0.0	-9999.0
285	Lavaca County	490.4320269743036	437.7041815242899	393.5194335218091	438.8892418299129	48285	-51.54278514439068	-10.509669497398322
287	Lee County	0.0	0.0	0.0	0.0	48287	0.0	-9999.0
289	Leon County	10.751263100308746	12.316513122448574	10.975177130812726	9.393258520579414	48289	-1.3580045797293323	-9999.0
291	Liberty County	6148.467209742834	7254.666564106078	7592.807390590674	8014.168140482924	48291	1865.7009307400904	30.344163302744942
293	Limestone County	8.06650173838932	11.465736347603105	15.290686810362025	9.917358487666379	48293	1.8508567492770585	-9999.0
297	Live Oak County	0.0	0.0	0.0	0.0	48297	0.0	-9999.0
299	Llano County	1193.9204589359942	1826.3587342263406	1939.9976421621468	1912.6663104514998	48299	718.7458515155056	60.20048037002752
303	Lubbock County	7948.732807837665	8068.749802523095	9718.20932620987	9871.827967594993	48303	1923.0951597573276	24.193732589188354
305	Lynn County	0.0	0.0	0.0	0.0	48305	0.0	-9999.0
307	McCulloch County	0.0	0.0	0.0	0.0	48307	0.0	-9999.0
309	McLennan County	14713.74237388462	14525.179319995546	16950.798390381475	17599.024471420373	48309	2885.2820975357536	19.60943738322367
311	McMullen County	0.0	0.0	0.0	0.0	48311	0.0	-9999.0
313	Madison County	0.0	0.0	0.0	0.0	48313	0.0	-9999.0
315	Marion County	0.0	0.0	0.0	0.0	48315	0.0	-9999.0
317	Martin County	0.0	0.0	0.0	0.0	48317	0.0	-9999.0
319	Mason County	0.0	0.0	0.0	0.0	48319	0.0	-9999.0
321	Matagorda County	0.0	0.0	0.0	0.0	48321	0.0	-9999.0
323	Maverick County	258.5792513404908	255.99973026807552	233.9979436745934	183.29478789161035	48323	-75.28446344888047	-29.114657521282606
325	Medina County	960.3085723642373	1093.5430768138915	1114.6782227084232	1081.0890204490934	48325	120.78044808485606	12.577253974469894
329	Midland County	0.0	0.0	0.0	0.0	48329	0.0	-9999.0
331	Milam County	0.0	0.0	0.0	0.0	48331	0.0	-9999.0
333	Mills County	0.0	0.0	0.0	0.0	48333	0.0	-9999.0
335	Mitchell County	0.0	0.0	0.0	0.0	48335	0.0	-9999.0
337	Montague County	0.0	0.0	0.0	0.0	48337	0.0	-9999.0
339	Montgomery County	10462.803618753926	16116.836145465673	28674.99853362187	42249.55840208534	48339	31786.754783331417	303.8072388776908
341	Moore County	0.0	0.0	0.0	0.0	48341	0.0	-9999.0
343	Morris County	0.0	0.0	0.0	0.0	48343	0.0	-9999.0
347	Nacogdoches County	201.45211349499056	205.9287181830478	197.74061744941002	214.62458241900325	48347	13.17246892401269	6.538759358481605
349	Navarro County	306.4168258907175	280.2733398891003	272.57752370266167	265.7246596219668	48349	-40.692166268750725	-13.280003847851173
351	Newton County	154.30743278286502	164.70862431499918	140.96701311463983	114.05478241723685	48351	-40.25265036562817	-26.086008716294316
353	Nolan County	0.0	0.0	0.0	0.0	48353	0.0	-9999.0
355	Nueces County	11.994320352348115	62.000000043051834	0.0	0.0	48355	-11.994320352348115	-9999.0
359	Oldham County	0.0	0.0	0.0	0.0	48359	0.0	-9999.0
361	Orange County	0.0	0.0	0.0	0.0	48361	0.0	-9999.0
363	Palo Pinto County	693.8332582785824	825.3977067354722	797.4771980034585	820.2310483024595	48363	126.39779002387706	18.217314969517773
365	Panola County	0.0	0.0	0.0	0.0	48365	0.0	-9999.0
367	Parker County	130.57105214732522	172.06955401657677	228.35644353946512	862.5377652382676	48367	731.9667130909424	560.5888143300352
373	Polk County	0.0	0.0	0.0	0.0	48373	0.0	-9999.0
375	Potter County	2601.063080232589	2601.599228537268	2413.564020118115	2075.469290256639	48375	-525.5937899759501	-20.2068836380912
379	Rains County	0.0	0.0	0.0	0.0	48379	0.0	-9999.0
381	Randall County	1347.8610461124397	1826.8241318470211	2296.7717752945346	3424.123858954175	48381	2076.2628128417355	154.04131003193422
383	Reagan County	0.0	0.0	0.0	0.0	48383	0.0	-9999.0
385	Real County	0.0	0.0	0.0	0.0	48385	0.0	-9999.0
387	Red River County	0.0	0.0	0.0	0.0	48387	0.0	-9999.0
391	Refugio County	125.48772650229157	112.73162567003463	113.98416088876289	135.97783382938516	48391	10.490107327093597	8.359468785899171
393	Roberts County	0.0	0.0	0.0	0.0	48393	0.0	-9999.0
395	Robertson County	62.20051094130051	61.59614825103615	56.46842245933908	48.05374661230415	48395	-14.146764328996355	-9999.0
397	Rockwall County	26.612390789354386	33.326422453268655	43.03645562546254	68.78750597107415	48397	42.17511518171977	-9999.0
399	Runnels County	0.0	0.0	0.0	0.0	48399	0.0	-9999.0
401	Rusk County	9.038029463540088	8.989614992786715	12.224677156356652	9.344948809136215	48401	0.30691934559612655	-9999.0
403	Sabine County	0.0	0.0	0.0	0.0	48403	0.0	-9999.0
405	San Augustine County	0.0	0.0	0.0	0.0	48405	0.0	-9999.0
407	San Jacinto County	0.0	0.0	0.0	0.0	48407	0.0	-9999.0
409	San Patricio County	4923.508426749388	6031.879641457393	5274.17251916801	5805.343395178097	48409	881.8349684287095	17.910702937720302
411	San Saba County	0.0	0.0	0.0	0.0	48411	0.0	-9999.0
413	Schleicher County	0.0	0.0	0.0	0.0	48413	0.0	-9999.0
417	Shackelford County	0.0	0.0	0.0	0.0	48417	0.0	-9999.0
419	Shelby County	0.0	0.0	0.0	0.0	48419	0.0	-9999.0
423	Smith County	451.50357165545483	540.3770152358128	647.7430264312687	633.0091568936934	48423	181.5055852382386	40.20025457888219
425	Somervell County	0.0	0.0	0.0	0.0	48425	0.0	-9999.0
427	Starr County	0.0	0.0	0.0	0.0	48427	0.0	-9999.0
429	Stephens County	3.611418271898547	2.964998869012256	5.279486507013156	3.3858504110094856	48429	-0.22556786088906122	-9999.0
431	Sterling County	0.0	0.0	0.0	0.0	48431	0.0	-9999.0
435	Sutton County			0.0	0.0	48435
437	Swisher County	0.0	0.0	0.0	0.0	48437	0.0	-9999.0
439	Tarrant County	14874.644083455358	18332.450299714154	24319.870323257943	27979.256936537106	48439	13104.612853081748	88.10034565907789
441	Taylor County	5117.053974756789	5240.573042976122	5138.826351210955	5256.300426114289	48441	139.2464513574996	2.721223032714204
447	Throckmorton County	0.0	0.0	0.0	0.0	48447	0.0	-9999.0
449	Titus County	11.36955744552079	9.7973608053353	10.727045115496248	6.818133607455603	48449	-4.551423838065188	-9999.0
451	Tom Green County	3363.0551239566867	3386.814048578585	3473.722537329475	3743.014205463688	48451	379.95908150700143	11.29803311281956
453	Travis County	16222.364549157437	21013.915818176167	23733.052132589073	31520.21196631204	48453	15297.847417154602	94.30097178989327
455	Trinity County	0.0	0.0	0.0	0.0	48455	0.0	-9999.0
457	Tyler County	0.0	0.0	0.0	0.0	48457	0.0	-9999.0
459	Upshur County	0.05748764030031762	0.06318461366341216	0.07951100485981295	0.07528479675692701	48459	0.01779715645660939	-9999.0
461	Upton County	0.0	0.0	0.0	0.0	48461	0.0	-9999.0
463	Uvalde County	330.792636549589	298.56559282240534	296.6345496710089	283.3726158433766	48463	-47.420020706212426	-14.335270942194533
465	Val Verde County	332.48054510790877	336.9084744452251	339.2805484504318	286.3924705982755	48465	-46.08807450963326	-13.861886112667154
467	Van Zandt County	35.65677654619349	31.880613851344492	27.06030159147379	31.036862821979017	48467	-4.619913724214474	-9999.0
469	Victoria County	0.0	0.0	0.0	0.0	48469	0.0	-9999.0
471	Walker County	218.89740986851413	209.0377656195015	188.6736308448898	233.96006625349577	48471	15.062656384981636	6.88114875092829
473	Waller County	677.0839371367723	736.5414743972523	1025.1748225250976	1797.5594203694077	48473	1120.4754832326353	165.48546225610684
477	Washington County	22.647143246466655	27.456844634218523	24.377244403998866	25.555896578303926	48477	2.9087533318372714	-9999.0
479	Webb County	3969.8921486098247	5300.408180386343	5205.056348418191	4727.13394437677	48479	757.2417957669454	19.07461884152486
481	Wharton County	4779.690360236702	4841.129265901807	4890.565243255674	4805.691932937768	48481	26.001572701065925	0.5440011955037738
483		0.0	0.0					-9999.0
485	Wichita County	12375.706685294592	12004.733897626593	12609.632550986888	12150.697292902922	48485	-225.0093923916702	-1.8181538890141735
489	Willacy County	6644.147942861458	7008.510155904294	6113.348824848301	5546.744164180011	48489	-1097.4037786814479	-16.51684742902978
491	Williamson County	1445.2599351481556	2356.316903732209	3458.6166330131073	4115.21233155524	48491	2669.952396407084	184.73856027382257
493	Wilson County	287.8891877113539	333.6631390726967	349.9774397880377	371.9359577513761	48493	84.04677004002224	29.194139143665932
495	Winkler County	0.0	0.0	0.0	0.0	48495	0.0	-9999.0
497	Wise County	4.2165241226293455	2.148922254311066	8.090312978771898	6.015248431005633	48497	1.7987243083762872	-9999.0
499	Wood County	0.0	0.0	0.0	0.0	48499	0.0	-9999.0
503	Young County	508.3879357285196	513.1538749376158	475.23612951985524	436.6668041710023	48503	-71.72113155751731	-14.107559703347594
505	Zapata County	0.0	0.0	0.0	0.0	48505	0.0	-9999.0
507	Zavala County	0.0	0.0	0.0	0.0	48507	0.0	-9999.0
TX		736861.354410848	876505.0039342259	1022698.0794797379	1147637.9237138606		410776.56930301257	55.746792370655115
001	Acadia Parish	8838.846280882355	8384.904169428415	7798.271367889191	6694.432968627175	22001	-2144.4133122551802	-24.261235506418487
003	Allen Parish	0.0	0.0	0.0	0.0	22003	0.0	-9999.0
005	Ascension Parish	711.4601674906526	583.7050683723457	710.3203722510013	548.4090289989997	22005	-163.05113849165286	-22.917816898553934
007	Assumption Parish	0.0	0.0	0.0	0.0	22007	0.0	-9999.0
009	Avoyelles Parish	0.0	0.0	0.0	0.0	22009	0.0	-9999.0
011	Beauregard Parish	15.10573748888143	15.207148284275265	12.74305958091199	14.768155623857846	22011	-0.33758186502358534	-9999.0
013	Bienville Parish	23.47791813819649	26.67655070235799	20.59198704203916	20.56914182457909	22013	-2.9087763136173983	-9999.0
015	Bossier Parish	4053.155425834357	4784.374349398666	6626.4772335955995	6519.942572921002	22015	2466.7871470866444	60.86090682246281
017	Caddo Parish	5600.223169733755	5087.763812182072	4951.527465803814	4489.382878745446	22017	-1110.8402909883089	-19.83564328278582
019	Calcasieu Parish	30393.495555668676	32629.615445573756	34907.16738067185	38139.26383782654	22019	7745.768282157864	25.48495373942996
021	Caldwell Parish	84.6525361427907	78.9500645050985	66.8112807276782	51.49965235017104	22021	-33.152883792619654	-9999.0
023	Cameron Parish	637.9592423806944	940.8153484092329	1185.6317272540732	923.4362050914758	22023	285.47696271078144	44.748464125303244
025	Catahoula Parish	0.0	0.0	0.0	0.0	22025	0.0	-9999.0
027	Claiborne Parish	0.0	0.0	0.0	0.0	22027	0.0	-9999.0
031	De Soto Parish	22.51279126229677	26.479670877805685	26.048232275356376	36.85299155308364	22031	14.340200290786871	-9999.0
033	East Baton Rouge Parish	12777.3833792817	13499.602811205355	13116.919352150884	13548.250721572764	22033	770.8673422910633	6.033061068990153
035	East Carroll Parish	0.0	0.0	0.0	0.0	22035	0.0	-9999.0
037	East Feliciana Parish	37.401049626496956	89.67077034054199	39.54497277032307	25.578838493891432	22037	-11.822211132605524	-9999.0
039	Evangeline Parish	356.9061590826115	343.9744083356831	317.7197021446515	251.4131274735961	22039	-105.49303160901542	-29.55763831035413
041	Franklin Parish	1340.3257942335374	1277.1632133308938	1223.815432418048	1127.605622115284	22041	-212.72017211825346	-15.870781046924275
043	Grant Parish	2229.885505319551	1939.3637932945658	1852.885020468893	1799.4991425674693	22043	-430.3863627520818	-19.300827855303083
045	Iberia Parish	4279.179845702152	4751.322164880272	5016.322045215917	5148.733789264783	22045	869.5539435626306	20.320574851182705
047	Iberville Parish	0.0	0.0	0.0	0.0	22047	0.0	-9999.0
049	Jackson Parish	0.0	0.0	0.0	0.0	22049	0.0	-9999.0
051	Jefferson Parish	32070.0171379329	32363.281206470958	30998.392176658603	31659.36319711631	22051	-410.6539408165918	-1.2804918034510893
053	Jefferson Davis Parish	2600.13237083765	2406.3131584682396	2328.060025099893	2198.1278676926704	22053	-402.0045031449795	-15.460924514988095
055	Lafayette Parish	10150.142420586979	11243.09241971747	12822.228258034329	12078.954402374326	22055	1928.8119817873467	19.002807072689375
057	Lafourche Parish	0.0	0.0	0.0	0.0	22057	0.0	-9999.0
059	La Salle Parish	0.0	0.0	0.0	0.0	22059	0.0	-9999.0
061	Lincoln Parish	40.21637562958012	18.801876594310777	140.59408828305448	52.96677041934786	22061	12.75039478976774	-9999.0
063	Livingston Parish	1880.8847110873994	2615.2126072968413	3772.884828258031	4295.133264008821	22063	2414.248552921422	128.35707253559775
065	Madison Parish	0.0	0.0	0.0	0.0	22065	0.0	-9999.0
067	Morehouse Parish	0.0	0.0	0.0	0.0	22067	0.0	-9999.0
069	Natchitoches Parish	844.0816044319969	853.8411734183053	856.0337127211978	677.0544168420689	22069	-167.02718758992796	-19.78803787606823
071	Orleans Parish	254537.98983342425	245431.41316320948	163899.38439006024	192092.7024499042	22071	-62445.287383520044	-24.532796626698328
073	Ouachita Parish	69899.46678006441	67312.72872863995	69023.79960798583	71016.43862104054	22073	1116.9718409761263	1.5979690438707284
075	Plaquemines Parish	0.0	0.0	0.0	0.0	22075	0.0	-9999.0
077	Pointe Coupee Parish	0.0	0.0	0.0	0.0	22077	0.0	-9999.0
079	Rapides Parish	0.0	0.0	0.0	0.0	22079	0.0	-9999.0
081	Red River Parish	0.0	0.0	0.0	0.0	22081	0.0	-9999.0
083	Richland Parish	0.0	0.0	0.0	0.0	22083	0.0	-9999.0
085	Sabine Parish	0.0	0.0	0.0	0.0	22085	0.0	-9999.0
087	St. Bernard Parish	55892.67559858874	56676.08865788022	31628.579814625104	38245.55521407031	22087	-17647.120384518435	-31.573225284931638
089	St. Charles Parish	0.0	0.0	0.0	100.76775609773185	22089	100.76775609773185	-9999.0
091	St. Helena Parish	24.03923522551635	29.215896088862987	42.90276659304854	44.438843441310645	22091	20.399608215794295	-9999.0
093	St. James Parish	19337.53272740947	19839.483108830853	20739.610971727572	18890.772171112218	22093	-446.76055629725306	-2.3103286370344644
095	St. John the Baptist Parish	33476.31368527761	34192.59796465127	35500.00956157396	32533.017209097856	22095	-943.2964761797521	-2.81780271581874
097	St. Landry Parish	602.7202169012668	662.4823493466597	553.0019779480122	475.6699069006375	22097	-127.05031000062928	-21.079483720295013
099	St. Martin Parish	14.827327797338269	24.767466899530024	21.833200012742083	33.37323259919227	22099	18.545904801854	-9999.0
101	St. Mary Parish	34619.41069564019	32103.59775745906	33730.24061947904	30684.69580065517	22101	-3934.71489498502	-11.365632215919085
103	St. Tammany Parish	1909.4782285495796	2376.241154917234	2794.412408601871	2944.4582180056573	22103	1034.9799894560776	54.20224090442958
105	Tangipahoa Parish	3603.536531731392	3746.281344147574	4738.477569570472	4848.9135900597175	22105	1245.3770583283253	34.55985661202548
107	Tensas Parish	0.0	0.0	0.0	0.0	22107	0.0	-9999.0
109	Terrebonne Parish	0.0	0.0	0.0	0.0	22109	0.0	-9999.0
111	Union Parish	203.12906563652103	262.9498464902798	295.0271156996914	323.34787047014225	22111	120.21880483362122	59.18345779660142
113	Vermilion Parish	16963.36359257492	17731.995212390066	17557.854425994214	16909.111194450186	22113	-54.25239812473228	-0.3198209943957031
115	Vernon Parish	24.550076265081906	23.14792242948143	20.96001155396546	12.170984095081268	22115	-12.379092170000638	-9999.0
117	Washington Parish	555.1027578993894	550.6247151257786	613.7949719297915	621.1997081446158	22117	66.09695024522637	11.907155802170632
119	Webster Parish	6.670471118975133	5.490962691456059	7.530787594741268	7.359723479914699	22119	0.689252360939566	-9999.0
121	West Baton Rouge Parish	0.0	0.0	0.0	0.0	22121	0.0	-9999.0
123	West Carroll Parish	591.3974005272462	578.8519350179205	555.4845308912339	480.7177308767782	22123	-110.67966965046799	-18.714940165748818
125	West Feliciana Parish	0.0	0.0	0.0	0.0	22125	0.0	-9999.0
127	Winn Parish	0.0	0.0	0.0	0.0	22127	0.0	-9999.0
LA		611249.6494034072	605508.0894173032	510513.8944531569	540565.948818005		-70683.7005854022	-11.56380222948038
001	Alameda County	88792.43162095422	100895.74926297828	104272.52958335687	123279.53273356566	06001	34487.101112611446	38.84013590238562
003	Alpine County	0.0	0.0	0.0	0.0	06003	0.0	-9999.0
005	Amador County	525.218193786024	566.8833678604177	841.8636870055834	889.4397604219513	06005	364.2215666359273	69.3467155070246
007	Butte County	35757.3213928958	39296.646981566686	44281.58545276157	50187.83083849489	06007	14430.509445599091	40.35679654815005
009	Calaveras County	201.28057708831474	289.4922685089134	366.6283132926778	413.3749765188894	06009	212.09439943057467	105.37251159485459
011	Colusa County	10452.27226553398	11704.180630436636	12775.210554416688	12949.100474494107	06011	2496.828208960127	23.887898683938168
013	Contra Costa County	23848.99460753335	27705.80763854058	30257.985790141767	33723.41397781209	06013	9874.419370278738	41.40392302809963
015	Del Norte County	92.04641822046497	121.02844453200957	115.47437206852835	99.74034607352347	06015	7.693927853058497	-9999.0
017	El Dorado County	401.87759986979	369.0107665214693	342.44571208269764	355.5377307892246	06017	-46.33986908056539	-11.530841503875733
019	Fresno County	176022.85268770112	196599.92673861227	215420.05673396782	221544.43038005306	06019	45521.577692351944	25.86117484024424
021	Glenn County	6271.292152202442	7022.717344560576	8055.241296608668	8333.111779264702	06021	2061.81962706226	32.87711012375911
023	Humboldt County	945.7216538516998	976.1587966617747	948.0633003807899	982.8305334636754	06023	37.10887961197557	3.923869085670173
025	Imperial County	2851.024784393474	2669.1752098477714	2774.232532869187	2566.5303532450444	06025	-284.4944311484296	-9.978672676076117
027	Inyo County	272.6438940967322	232.35558584728372	256.2117634627212	258.63488663771113	06027	-14.009007459021063	-5.138206929384149
029	Kern County	47574.06311880509	56767.54652117619	74020.2531043711	76853.89679856219	06029	29279.833679757096	61.5457914675851
031	Kings County	4241.4016829810935	12595.500483187108	7254.115624684273	7911.907937427824	06031	3670.506254446731	86.53993487989788
033	Lake County	2114.552067350849	2422.496656460657	2404.3755563223135	2438.9302890361414	06033	324.3782216852924	15.340280652993311
035	Lassen County	207.57124915103617	246.58507173224098	212.2261027907572	178.17219072609782	06035	-29.399058424938346	-14.163357664021447
037	Los Angeles County	394855.6029435602	427169.54553812987	476566.45466371713	514863.25049859396	06037	120007.64755503373	30.39279338077099
039	Madera County	7647.9224378499475	10552.786084809048	13245.380558848949	14290.491250600377	06039	6642.568812750429	86.85455254980133
041	Marin County	23810.90066735621	26261.349243454697	26378.674660732104	29346.279928764343	06041	5535.379261408132	23.24724855535143
043	Mariposa County	0.0	0.0	0.0	0.0	06043	0.0	-9999.0
045	Mendocino County	1537.2126128794923	1593.0272237578743	1768.6255232314481	1868.5955287694837	06045	331.3829158899914	21.557389857037922
047	Merced County	10591.63003590896	13462.635477578367	15695.448731904251	16182.605711880999	06047	5590.9756759720385	52.78673496918671
049	Modoc County	289.1558362290317	292.3062927062926	238.83580415060814	216.15208061304816	06049	-73.00375561598355	-25.247201152170227
051	Mono County	270.86903006912655	227.1439364505532	271.943144491951	244.5446520520341	06051	-26.324378017092442	-9.718489415484077
053	Monterey County	164005.68782527608	204893.1294363616	202555.62106917007	213952.6298120034	06053	49946.941986727325	30.45439621578152
055	Napa County	4636.394348390551	5072.966551753973	5263.35840873342	5456.5598074199115	06055	820.1654590293601	17.689726054343645
057	Nevada County	387.4879624165014	451.9824234464001	395.2121875119397	416.1286831309723	06057	28.640720714470945	7.391383344106495
059	Orange County	747143.2526914034	855461.1546442533	877359.8855689496	896591.2582214038	06059	149448.00553000043	20.002590532893127
061	Placer County	233.4224915439768	333.794107187454	376.45738611293945	483.67965873500697	06061	250.25716719103016	107.21210519847513
063	Plumas County	1908.6878194912556	1910.8867991553145	1918.3443198019577	1864.676242979087	06063	-44.01157651216863	-2.305855156758929
065	Riverside County	104046.57548030562	133180.2413194495	175830.77552028184	190583.82063438676	06065	86537.24515408115	83.17164188691754
067	Sacramento County	108453.10243357571	133822.69641188995	141638.49245251433	153984.4481149089	06067	45531.3456813332	41.98252024115197
069	San Benito County	256.6047478563292	345.11910443764367	349.71903820614375	475.62997135455583	06069	219.02522349822664	85.35509390529946
071	San Bernardino County	112082.7481678999	147317.17576980265	164871.44475166075	173383.19622471856	06071	61300.448056818655	54.69213510449495
073	San Diego County	91745.8499393091	112224.60273152684	117170.7504713394	122912.87883354691	06073	31167.02889423781	33.97105036887788
075	San Francisco County	0.0	0.0	0.0	0.0	06075	0.0	-9999.0
077	San Joaquin County	121054.39471743858	134771.004915866	157755.9304059411	170519.61150934387	06077	49465.21679190529	40.86197523631048
079	San Luis Obispo County	29595.26493793049	32977.75114162523	35251.559756950766	35734.84775095321	06079	6139.58281302272	20.74515239481429
081	San Mateo County	47347.41191725621	51416.815212735506	53212.37315566943	57987.46888332971	06081	10640.056966073498	22.47230954179278
083	Santa Barbara County	27870.77485666753	28746.20119610983	29998.593923683864	31953.12954651528	06083	4082.3546898477507	14.647438798678136
085	Santa Clara County	434144.79664233146	485204.520457776	525451.9536257037	580934.544540029	06085	146789.74789769755	33.811242017171914
087	Santa Cruz County	7346.163671761339	9120.114030499453	10153.140010713005	10462.730056749422	06087	3116.566384988083	42.42440713604254
089	Shasta County	12660.73151887615	14206.141678068047	15632.543964352571	16582.771537259563	06089	3922.0400183834136	30.977989009054973
091	Sierra County	0.0	0.0	0.0	0.0	06091	0.0	-9999.0
093	Siskiyou County	2211.26173283755	2069.6927880150897	1930.8020340353364	1929.4334379731458	06093	-281.82829486440414	-12.745135081895286
095	Solano County	40311.49902161063	49662.62506706088	53115.91264799785	56471.73370822717	06095	16160.234686616539	40.08839928764043
097	Sonoma County	8146.815146433723	9395.746821713825	11105.197993763157	12112.028756507545	06097	3965.2136100738217	48.67194773419645
099	Stanislaus County	18413.530409163697	22632.2991668741	29594.935963736163	32969.24840295428	06099	14555.717993790586	79.04903443473702
101	Sutter County	1280.6276015824137	2135.3611664713044	3546.3303405721867	3987.482410024244	06101	2706.8548084418303	211.36939459192448
103	Tehama County	2916.2178410780093	3247.0168643304787	3444.102641731549	3656.2229772585792	06103	740.0051361805699	25.37550953007748
105	Trinity County	282.03281296758183	284.2781231320353	273.5940906082341	228.87809335401343	06105	-53.1547196135684	-18.84699835252086
107	Tulare County	121732.80010128931	143964.8634893111	177062.29108201768	189187.76106493754	06107	67454.96096364823	55.41231361434345
109	Tuolumne County	0.0	0.0	0.0	0.0	06109	0.0	-9999.0
111	Ventura County	129685.71984955636	143075.5865615356	150344.0027039113	153991.36933852022	06111	24305.649488963856	18.74196289087182
113	Yolo County	9457.358191638981	10295.15919434928	10945.66553089605	11596.060865700802	06113	2138.7026740618203	22.614165930107145
115	Yuba County	386.28312022279925	288.6835299219492	317.7916968433182	324.5280294439469	06115	-61.75509077885238	-15.987002161324948
CA		3189319.3575283797	3678547.6662705773	3995630.6453110706	4250713.09275153		1061393.7352231503	33.279631678079944
003	Benton County	4068.5319276391683	5193.654235894167	5356.186107342916	6541.645757601527	41003	2473.113829962359	60.786393567702035
005	Clackamas County	4056.6959368545963	5871.288294342141	5900.456187949094	6314.1992766333615	41005	2257.503339778765	55.64881802625674
007	Clatsop County	418.1299021213642	425.9214046059062	461.28028208830176	512.8906990266692	41007	94.76079690530497	22.66300411057427
009	Columbia County	712.3827683647153	884.6855226760749	892.1591813746452	919.3717661921712	41009	206.98899782745593	29.055868139904906
011	Coos County	83.85235915229302	73.95580075440694	87.23184291582068	122.41119234932448	41011	38.55883319703146	-9999.0
013	Crook County	2699.3671821504795	3249.4035404055285	3247.987241086937	3589.0544245640663	41013	889.6872424135868	32.959104204001164
015	Curry County	244.9180627605152	220.3816401473194	221.31141708515426	239.71720331998873	41015	-5.200859440526472	-2.1235099534540836
017	Deschutes County	360.16630553971737	338.9413364663809	360.82014630331685	358.3551021873467	41017	-1.8112033523706828	-0.5028797320883571
019	Douglas County	3597.3942569006326	3886.751288297092	3943.867374937909	4151.31884969396	41019	553.9245927933275	15.397939542789118
021	Gilliam County	0.0	0.0	0.0	0.0	41021	0.0	-9999.0
027	Hood River County	0.0	0.0	0.0	0.0	41027	0.0	-9999.0
029	Jackson County	10037.789579259155	13837.420845212879	16842.82181475543	18543.235204223474	41029	8505.445624964319	84.73424908745764
031	Jefferson County	0.0	0.0	0.0	0.0	41031	0.0	-9999.0
033	Josephine County	3749.8931445464023	4767.766560926235	5022.714889592044	5534.102993172042	41033	1784.20984862564	47.580285086802476
035	Klamath County	0.0	0.0	0.0	0.0	41035	0.0	-9999.0
039	Lane County	12580.34279941776	16932.537948681555	18379.367966418497	20369.848169408742	41039	7789.505369990982	61.91806927829895
041	Lincoln County	316.1217608585607	342.50201838704606	341.72995145475625	383.0484032362799	41041	66.92664237771919	21.171159554455187
043	Linn County	4271.643561545422	4314.227607209617	4747.905527355347	5115.389093491708	41043	843.7455319462861	19.75224570565599
047	Marion County	16961.639172091214	19158.80667950871	20393.664051863092	21298.03842422288	41047	4336.399252131665	25.565920888511794
049	Morrow County	403.86375057555443	427.5378154577359	399.5257016795624	404.7679585463431	41049	0.9042079707886614	0.22388936107784474
051	Multnomah County	5458.583995307988	9204.141592903465	16243.14392321985	21231.463105110397	41051	15772.879109802408	288.95550793686124
053	Polk County	2530.7235519264223	2887.6901630419825	3120.3967179443985	3541.8342435807635	41053	1011.1106916543413	39.9534232367921
057	Tillamook County	814.7507575341217	900.3438888608164	849.8237061742749	913.369879282412	41057	98.61912174829024	12.104207432315285
059	Umatilla County	2745.5537601207843	3098.98153129483	2975.1074001992083	3107.3725492355684	41059	361.81878911478407	13.178353830480694
067	Washington County	1365.4171617247932	2182.893373236274	2644.253382918226	3237.833864895688	41067	1872.4167031708946	137.13147568803515
071	Yamhill County	675.1968494024338	786.904291240918	927.4149636809927	930.7445143077438	41071	255.54766490530994	37.847875790812125
OR		78152.95854579408	98986.7373795511	113359.16977833975	127360.01267428247		49207.05412848838	62.96249693433587
001	Adams County	31.557442885373046	24.247086827104006	26.56128090289142	42.45146373500532	53001	10.894020849632273	-9999.0
005	Benton County	0.0	0.0	0.0	0.0	53005	0.0	-9999.0
007	Chelan County	1511.8816589530102	1752.1014940106575	1787.470830348709	1829.6136758276145	53007	317.73201687460437	21.015667131952398
009		0.0	0.0					-9999.0
011	Clark County	1505.3978115174748	2104.06245217528	2913.103670695107	3450.9729202570397	53011	1945.575108739565	129.2399320534671
015	Cowlitz County	780.1674239018538	1660.9276206476484	1829.8704347263015	2033.6237782683595	53015	1253.4563543665058	160.6650464970186
017	Douglas County	0.0	0.0	0.0	0.0	53017	0.0	-9999.0
019	Ferry County	0.2616636863643617	0.3109634426531038	0.3105529647819577	0.24876343848343835	53019	-0.012900247880923366	-9999.0
021	Franklin County	0.0	0.0	0.0	0.0	53021	0.0	-9999.0
025	Grant County	53.93422706123587	73.62905740285414	73.09121512641136	88.36722587168002	53025	34.43299881044415	-9999.0
027	Grays Harbor County	2266.133464860345	2377.9727726955757	2396.8144500701605	2427.3419440878806	53027	161.20847922753546	7.113812214827786
029	Island County	21.722709223578782	16.14390696544436	24.969459036854612	23.836906213339876	53029	2.114196989761094	-9999.0
031	Jefferson County	28.971397653759272	20.579133061340762	18.11605153457601	19.200208566402235	53031	-9.771189087357037	-9999.0
033	King County	0.0	0.0	0.0	0.0	53033	0.0	-9999.0
035	Kitsap County	94.44901012735058	115.90343288539466	62.42319849460357	63.03912183145456	53035	-31.409888295896017	-9999.0
037	Kittitas County	0.0	0.0	0.0	0.0	53037	0.0	-9999.0
041	Lewis County	234.33738751916604	249.41967944634476	232.27989944641877	203.1071265104397	53041	-31.23026100872633	-13.327050087631475
043	Lincoln County	0.0	0.0	0.0	0.0	53043	0.0	-9999.0
045	Mason County	125.52405115348454	131.08976381929355	194.77692800253215	193.63697502611907	53045	68.11292387263454	54.262847037456964
047	Okanogan County	0.0	0.0	0.0	0.0	53047	0.0	-9999.0
049	Pacific County	10.088701784330686	12.255762630892804	9.318271514164008	9.622950723964088	53049	-0.46575106036659797	-9999.0
051	Pend Oreille County	0.0	0.0	0.0	0.0	53051	0.0	-9999.0
053	Pierce County	4349.406872158179	5785.601591322389	6867.057447088849	7961.436872621849	53053	3612.03000046367	83.04649591615185
055	San Juan County	0.0	0.0	0.0	0.0	53055	0.0	-9999.0
057	Skagit County	0.0	0.0	0.0	0.0	53057	0.0	-9999.0
059	Skamania County	0.0	0.0	0.0	0.0	53059	0.0	-9999.0
061	Snohomish County	100.46966205119557	933.3974934977774	798.2245084205144	1032.161817960709	53061	931.6921559095134	927.3368068410124
063	Spokane County	5602.059480990305	6566.3228376103025	6948.375212000667	6839.532433319362	53063	1237.472952329057	22.08960751895306
065	Stevens County	0.0	0.0	0.0	0.0	53065	0.0	-9999.0
067	Thurston County	1031.3733424923269	1298.9805940874473	1447.1320063996761	1697.7642628823703	53067	666.3909203900434	64.61199770586481
069	Wahkiakum County	0.0	0.0	0.0	0.0	53069	0.0	-9999.0
073	Whatcom County	2354.2039385707503	2745.3335444955255	3575.3252605004463	3996.4304371925064	53073	1642.226498621756	69.75718932909271
075	Whitman County	0.0	0.0	0.0	0.0	53075	0.0	-9999.0
077	Yakima County	1100.4546787643008	1421.8515031726743	1524.8947361322828	1648.2142454519797	53077	547.7595666876789	49.77574972035719
WA		21202.394925354387	27290.130690196598	30730.115413405943	33560.60312978656		12358.208204432176	58.28685036733234
001	Hawaii County	511.56933787631675	622.9726212556845	848.7611331396835	910.6856428279073	15001	399.1163049515905	78.01802715707049
003	Honolulu County	14101.879643436701	12144.959225370787	16292.380901942035	16438.353587326797	15003	2336.473943890096	16.56852847256811
005	Kalawao County	0.0	0.0	0.0	0.0	15005	0.0	-9999.0
007	Kauai County	1440.75308600168	1646.5866034842218	3319.339035758289	3525.843219390148	15007	2085.090133388468	144.72223961531995
009	Maui County	1361.5811707219061	2824.8108927350117	2533.2049264594516	2654.749367931551	15009	1293.168197209645	94.97547594052078
HI		17415.783238036605	17239.329342845707	22993.685997299457	23529.631817476402		6113.848579439797	35.10521746783666
001	Addison County	0.0	0.0	0.0	0.0	50001	0.0	-9999.0
003	Bennington County	649.3221432545315	638.473084837741	606.9345602667258	651.3759845430208	50003	2.0538412884892523	0.31630544404277483
005	Caledonia County	108.16458324363133	117.93515763820729	103.32949970905207	74.24849297779508	50005	-33.916090265836246	-31.35600327645436
007	Chittenden County	500.9287378077239	543.0565198738811	670.286653088883	635.2346355350581	50007	134.30589772733424	26.811378064495493
011	Franklin County	72.35554008932822	73.66323405593957	79.7472337171392	81.84842939648796	50011	9.492889307159743	-9999.0
013	Grand Isle County	0.0	0.0	0.0	0.0	50013	0.0	-9999.0
015	Lamoille County	45.163901168646234	55.65965138090542	45.48486771284902	61.371228266865984	50015	16.20732709821975	-9999.0
017	Orange County	0.0	0.0	0.0	0.0	50017	0.0	-9999.0
019	Orleans County	0.0	0.0	0.0	0.0	50019	0.0	-9999.0
021	Rutland County	730.3664967918666	788.1605317122251	759.7907276556328	695.0083701781981	50021	-35.358126613668446	-4.841148487639968
023	Washington County	1432.6036151739013	1374.5243657664812	1436.8628995347663	1335.993143259411	50023	-96.61047191449029	-6.74369873782309
025	Windham County	448.3372160291694	415.510698212711	462.7837913954371	464.51954773413865	50025	16.182331704969272	3.6094107574412115
027	Windsor County	1270.298374775037	1123.8072053091946	1000.4145056058088	1102.4503642175903	50027	-167.84801055744674	-13.213274447207867
VT		5257.540608333836	5130.790448787287	5165.6347386862935	5102.050196108566		-155.49041222527012	-2.9574742985113422
001	Adams County	459.42424851703646	451.87594480296536	421.59585669070293	397.2941234805234	39001	-62.13012503651305	-13.523475357920544
003	Allen County	232.06398039207883	216.20999086521704	227.04909921590075	203.9168027535057	39003	-28.14717763857314	-12.129059232293471
005	Ashland County	94.99366597580999	87.00637513119585	87.11842896856157	85.76277212997562	39005	-9.230893845834373	-9999.0
007	Ashtabula County	110.55667475956385	107.65952621340575	99.71404706724228	92.8641002332061	39007	-17.692574526357745	-16.003171735071763
009	Athens County	1649.0134842533173	1895.3936437647008	2207.5355582720235	1887.9663998119072	39009	238.9529155585899	14.490658678075574
011	Auglaize County	0.0	0.0	0.0	0.0	39011	0.0	-9999.0
013	Belmont County	1947.031771907358	1902.784987745769	1614.610176316782	1526.7929987849177	39013	-420.2387731224403	-21.58356012397089
015	Brown County	361.13278150242684	375.2271418356048	366.0423672546555	362.57921463466016	39015	1.4464331322333237	0.4005266778096761
017	Butler County	3954.347493578245	3603.080385126001	3771.3933072299396	3904.6030696945236	39017	-49.74442388372154	-1.2579679445093084
019	Carroll County	83.67823294619808	78.69758047092934	71.13264807670606	49.114934398890746	39019	-34.56329854730733	-9999.0
021	Champaign County	118.93104765392545	123.58344868960764	118.14948959275044	109.7773970942437	39021	-9.15365055968175	-7.696602981517264
023	Clark County	409.49318079205403	601.0002142237983	557.2572190380491	536.7448228844515	39023	127.2516420923975	31.07539955763452
025	Clermont County	356.19917564551434	336.4888835353958	361.58517633796464	426.2061873684152	39025	70.00701172290087	19.653894930001492
027	Clinton County	35.20454981754111	33.96045425080382	33.335494860852	26.737544640973013	39027	-8.467005176568094	-9999.0
029	Columbiana County	199.53283341704724	189.4655861772763	104.72779163860382	57.64622688729636	39029	-141.88660652975088	-71.10940294883252
031	Coshocton County	2023.6842178270663	1866.801354476507	1839.8040237279902	1788.9280072556523	39031	-234.75621057141393	-11.600436891457488
033	Crawford County	269.24645451010355	301.44110273308377	195.2686118442777	210.22593848125092	39033	-59.020516028852626	-21.92062886630801
035	Cuyahoga County	2158.2407087345623	1944.1196397167644	1893.7407003022388	1970.5708413986858	39035	-187.66986733587646	-8.695502154896918
037	Darke County	0.0	0.0	0.0	0.0	39037	0.0	-9999.0
039	Defiance County	420.5689660797001	340.5969110938834	305.84387665269196	289.1302790476089	39039	-131.4386870320912	-31.252588191964414
041	Delaware County	370.25244107663286	367.10449721427693	398.46849137593216	414.6298663747105	39041	44.37742529807764	11.985721193096111
043	Erie County	822.9618171992984	807.3272564176472	790.0565479215747	787.8079365174685	39043	-35.15388068182983	-4.271629612351324
045	Fairfield County	1399.3073644910364	1306.4282587868045	1461.9523263908247	1515.2309262488384	39045	115.92356175780196	8.284353009173673
047	Fayette County	0.0	0.0	0.0	0.0	39047	0.0	-9999.0
049	Franklin County	9299.528671326834	8733.439601823837	12306.287966748496	14682.56074581999	39049	5383.032074493156	57.8849989579646
051	Fulton County	370.2176019993147	348.26438924478373	325.4320875183212	387.22711235575474	39051	17.009510356440046	4.594462895492346
053	Gallia County	1868.8996332121842	1764.4858828968693	1485.3866713458467	1463.5663141301075	39053	-405.33331908207674	-21.68834066200801
055	Geauga County	0.0	0.0	0.0	0.0	39055	0.0	-9999.0
057	Greene County	730.1914971560068	620.6005274082027	540.2281282018124	547.8237133324011	39057	-182.3677838236057	-24.97533654307159
059	Guernsey County	1075.596775459447	1059.501443996757	887.8908630447628	846.8474547361319	39059	-228.749320723315	-21.267200306137358
061	Hamilton County	4824.8067475288635	4515.37149402051	4797.865450912713	4763.311720563335	39061	-61.49502696552827	-1.2745593799590949
063	Hancock County	240.19224849845716	333.756893617011	316.38636021765774	279.5725802639405	39063	39.380331765483334	16.395338322392327
065	Hardin County	0.0	0.0	0.0	0.0	39065	0.0	-9999.0
067	Harrison County	29.895438042275167	26.790840656769525	23.47945242450321	19.569145261190783	39067	-10.326292781084383	-9999.0
069	Henry County	0.0	0.0	0.0	0.0	39069	0.0	-9999.0
071	Highland County	0.0	0.0	0.0	0.0	39071	0.0	-9999.0
073	Hocking County	917.3629284527394	940.2353014503619	829.7244175240697	767.4184729797183	39073	-149.9444554730211	-16.345161857142333
075	Holmes County	187.5010411051575	183.25823624404194	180.98881884339337	159.99084428091132	39075	-27.51019682424618	-14.67202350562814
077	Huron County	50.12684149956513	47.782993441710886	43.81145585471743	38.998306283153376	39077	-11.128535216411755	-9999.0
079	Jackson County	234.9571136340126	237.34064787109625	210.30649807699587	198.61210746474157	39079	-36.34500616927102	-15.468783050290968
081	Jefferson County	830.776052581937	738.4729468474515	616.8366913010587	547.0512701705238	39081	-283.72478241141323	-34.151776706807546
083	Knox County	1198.2181785274233	943.310157520964	921.3868576711926	1024.549765307668	39083	-173.6684132197554	-14.49388903723603
085	Lake County	586.7018082256885	518.5158503697191	456.1295531471013	485.58764470774514	39085	-101.11416351794338	-17.234336438084995
087	Lawrence County	4958.074148350343	5015.896327233224	4805.642161668387	4757.048536022839	39087	-201.02561232750486	-4.05451000353414
089	Licking County	1409.246833861464	1507.9421240395484	1558.0017824281376	1542.8538709401948	39089	133.60703707873085	9.480740624595585
091	Logan County	0.0	0.0	0.0	0.0	39091	0.0	-9999.0
093	Lorain County	1564.9990192454313	1694.9110199036998	1697.289930035899	1718.1720385818257	39093	153.17301933639442	9.787419509709805
095	Lucas County	2597.0123234380653	3054.4033888396343	3955.9828649544615	4041.507636074577	39095	1444.4953126365117	55.62142696050862
097	Madison County	101.52635053704884	107.60468552137624	95.36406517936013	104.01425645881982	39097	2.487905921770974	2.450502661240739
099	Mahoning County	173.29402392929106	143.82470737736605	162.11993401057126	164.70725052950368	39099	-8.586773399787376	-4.9550314575712235
101	Marion County	377.9818358247488	325.82452647688035	302.11242873471497	281.42720809003373	39101	-96.5546277347151	-25.54477982362163
103	Medina County	147.91905938898975	194.73924403998132	187.1676750744827	189.85985908020302	39103	41.94079969121327	28.353884796495056
105	Meigs County	778.2409708269436	809.071379750791	739.0845239739314	672.7624767777532	39105	-105.47849404919032	-13.553449124775707
107	Mercer County	259.4660353912239	242.55368511061212	246.29430751084527	271.73823156537037	39107	12.272196174146472	4.729789066858947
109	Miami County	503.3260844921578	495.3452087611714	547.9125517591193	558.5936436443982	39109	55.26755915224038	10.980467902434231
111	Monroe County	87.47428928457744	96.92492571899491	93.21051635492356	74.8984193252981	39111	-12.575869959279345	-9999.0
113	Montgomery County	10624.90560060101	9920.595136083208	8671.65364307197	8679.634091589687	39113	-1945.2715090113234	-18.308600397365293
115	Morgan County	14.527270046759277	12.11335735617507	17.315047307205393	16.21953339039041	39115	1.692263343631133	-9999.0
117	Morrow County	59.761886822202065	41.84418785122004	44.626662746383325	44.711248528825124	39117	-15.050638293376942	-9999.0
119	Muskingum County	77.2680987023424	97.29578885096353	104.59829141078407	102.0295354204535	39119	24.7614367181111	-9999.0
121	Noble County	1.6785541412177851	1.4275299477251784	1.7394203843669247	3.28124014388613	39121	1.602686002668345	-9999.0
123	Ottawa County	3714.9833541939315	3540.900726589707	3491.5842671215423	3434.570657963453	39123	-280.41269623047856	-7.548154850112965
125	Paulding County	0.0	0.0	0.0	0.0	39125	0.0	-9999.0
127	Perry County	151.0618903697769	134.38045051422841	167.76218647897772	181.26859689355166	39127	30.206706523774756	19.996245545341228
129	Pickaway County	404.6530442533227	362.55204796792884	749.9987317160977	902.6799380326494	39129	498.02689377932666	123.07503943243528
131	Pike County	1076.8589664274618	1060.7471050650067	1095.7709911012366	932.290400665668	39131	-144.56856576179382	-13.425023170992201
133	Portage County	158.06992982030565	164.66844041199164	136.24405650165394	151.18518410007465	39133	-6.884745720230995	-4.355506280073385
135	Preble County	339.376276768469	323.0963580687055	279.8983383012369	314.03866121526744	39135	-25.337615553201545	-7.465935979516769
137	Putnam County	859.0661152446471	799.1732623275058	769.7081416814449	774.7530538589914	39137	-84.31306138565571	-9.814502037674345
139	Richland County	207.11384949876896	203.51693027003918	170.42706578006894	155.03789560603366	39139	-52.0759538927353	-25.143636709357196
141	Ross County	1226.2290270353478	1105.8904721420092	1096.194158255394	1159.9309380377886	39141	-66.29808899755926	-5.406664459562505
143	Sandusky County	245.14674170335766	212.81004791817102	186.75355247269482	157.37055866241104	39143	-87.77618304094662	-35.80556789417217
145	Scioto County	2868.749393647631	2953.730912817411	2967.54931608398	2730.3706048138242	39145	-138.378788833807	-4.82366250395464
147	Seneca County	355.1236438146884	320.4614051333015	308.34657724942605	296.5861644345515	39147	-58.537479380136915	-16.483689666882086
149	Shelby County	726.6438678569789	729.9611891503748	665.1015263452209	648.6859998069108	39149	-77.9578680500681	-10.728483580269078
151	Stark County	2370.346302959215	2261.4387409804867	2162.269145538746	2099.5282245367666	39151	-270.81807842244825	-11.425253689064352
153	Summit County	2297.7509299834815	2600.6112816322366	2601.401768290475	2548.829986954602	39153	251.07905697112074	10.927165938430306
155	Trumbull County	3594.530089865331	3709.319852486371	3107.1612878026544	3011.3233097662333	39155	-583.2067800990976	-16.22484067509774
157	Tuscarawas County	5918.762225302256	6170.897653578842	5807.752106842197	5478.5298638531285	39157	-440.2323614491279	-7.437912602185104
159	Union County	63.00657721346838	55.075221486900396	44.92798648123524	42.9834775754194	39159	-20.023099638048983	-9999.0
161	Van Wert County	0.0	0.0	0.0	0.0	39161	0.0	-9999.0
163	Vinton County	0.0	0.0	0.0	0.0	39163	0.0	-9999.0
165	Warren County	1796.8321345326644	1744.5125968713367	1675.4261097887036	1928.1928510519758	39165	131.36071651931138	7.310683841564125
167	Washington County	2399.264123321386	2341.4500853859695	2428.7374514544626	2062.487151784268	39167	-336.7769715371178	-14.036677673940524
169	Wayne County	539.145215153627	546.4283971435605	387.7479028885027	359.9019343526288	39169	-179.24328080099815	-33.245826126811416
171	Williams County	0.0	0.0	0.0	0.0	39171	0.0	-9999.0
173	Wood County	1793.2144868233836	1653.116661200567	1985.6779131518533	2261.8877915067856	39173	468.67330468340197	26.135931207740803
175	Wyandot County	0.0	0.0	0.0	0.0	39175	0.0	-9999.0
OH		96763.46823899975	94704.43745268695	96385.07889954225	97713.10990941606		949.641670416313	0.9814051601279461
001	Adams County	376.93015129443086	478.4334976018338	474.7151917825008	477.77293042949924	18001	100.84277913506838	26.753704575969884
003	Allen County	5650.797080742298	6382.301370592073	6077.410053275887	6391.305213265171	18003	740.508132522873	13.104489896593474
005	Bartholomew County	1503.9492757878143	1602.0712240608013	1763.8186428175131	2279.7513702979054	18005	775.8020945100911	51.58432581469228
007	Benton County	0.0	0.0	0.0	0.0	18007	0.0	-9999.0
009	Blackford County	2.9908177052380256	2.8802876753949724	3.03253718348345	4.035839870125785	18009	1.0450221648877593	-9999.0
011	Boone County	1375.8267119470631	1366.284177703183	1216.630390316761	1267.012574268287	18011	-108.8141376787762	-7.909000220295404
013	Brown County	60.046988336313994	63.80019829418556	73.0056440878999	74.06941338618498	18013	14.022425049870982	-9999.0
015	Carroll County	36.939348004285485	47.512593157244275	38.356999313241815	38.03322020987582	18015	1.093872205590337	-9999.0
017	Cass County	2292.1438190924328	2508.4085215762766	2296.0469198443457	2411.902950558776	18017	119.7591314663432	5.224765150808097
019	Clark County	2295.2514522445867	2139.315587200265	2434.95326857374	2497.6592205170896	18019	202.40776827250284	8.818544394103878
021	Clay County	11.136291226085252	10.016584474685986	9.229461857315426	8.76328748438749	18021	-2.3730037416977616	-9999.0
023	Clinton County	142.98834625419101	280.8430745242219	223.61206791172185	252.3317465198455	18023	109.34340026565448	76.47014818345701
025	Crawford County	5.615250595010201	4.843418365720711	3.5607360489940705	2.7721055037191924	18025	-2.8431450912910083	-9999.0
027	Daviess County	0.0	0.0	0.0	0.0	18027	0.0	-9999.0
029	Dearborn County	460.314766912758	506.52232658187876	471.64328578253475	484.29183293684673	18029	23.977066024088742	5.208841372806328
031	Decatur County	42.521207709690195	42.372306419194565	35.972819304033024	33.170037840769375	18031	-9.35116986892082	-9999.0
033	DeKalb County	2.4259831563276415	2.682971177408149	1.9630038125367735	1.6684049155917875	18033	-0.757578240735854	-9999.0
035	Delaware County	2369.2901057388344	2515.5064618365573	2348.3270883456025	2182.670735985041	18035	-186.6193697537933	-7.8765943141267725
037	Dubois County	116.74282238119811	114.33652485354216	71.59111899410978	113.47135712273368	18037	-3.2714652584644313	-2.802283850721188
039	Elkhart County	1440.123056473376	1703.9779341598246	1357.027654571229	1435.2249244284362	18039	-4.898132044939757	-0.34011899350702146
041	Fayette County	208.35577769621347	287.11289013525624	305.70535919511167	329.2259787577688	18041	120.87020106155535	58.01144676572698
043	Floyd County	226.3045735544083	258.36939924698277	304.1229470221798	346.31023008208723	18043	120.00565652767892	53.02838322833412
045	Fountain County	0.0	0.0	0.0	0.0	18045	0.0	-9999.0
047	Franklin County	183.51879046930452	185.55287814790512	183.7916155503731	194.40890235360257	18047	10.89011188429805	5.934058227198014
049	Fulton County	0.0	0.0	0.0	0.0	18049	0.0	-9999.0
051	Gibson County	154.63425964025078	205.1490648792437	144.07064456315297	128.80288117702702	18051	-25.831378463223757	-16.704822413428456
053	Grant County	409.9974958694827	307.99498119489675	242.8882206530035	234.31143431849677	18053	-175.68606155098593	-42.85052063023167
055	Greene County	34.33630614301464	47.723367536950605	41.211568118479356	39.61212185231274	18055	5.275815709298101	-9999.0
057	Hamilton County	662.9131846937889	1844.7529802801741	2525.067485933754	3076.7585669563946	18057	2413.8453822626057	364.1269231019447
059	Hancock County	1330.721053233454	1470.5401107629825	2039.5034483158186	2399.7639441800716	18059	1069.0428909466175	80.33561115975452
061	Harrison County	11.595304527828741	11.54986486638055	11.973113863657598	9.693382374600594	18061	-1.9019221532281474	-9999.0
063	Hendricks County	342.54960585414716	379.0146745471329	437.1842460544481	506.56057935456926	18063	164.0109735004221	47.8794810145704
065	Henry County	18.660800295552825	12.718243511356148	15.078162898293478	11.9244957450864	18065	-6.736304550466425	-9999.0
067	Howard County	573.833798993464	573.5261183338996	483.55552446484654	427.03046512513924	18067	-146.80333386832478	-25.582901203419162
069	Huntington County	481.55544489270596	416.7984951217257	383.318822020875	374.929666421734	18069	-106.62577847097197	-22.141952624942075
071	Jackson County	70.87539310328776	64.20208867278475	67.58586325363875	74.11012096094494	18071	3.2347278576571767	-9999.0
073	Jasper County	85.28970446197516	95.60268538957244	86.35028976537984	73.67173885137645	18073	-11.617965610598716	-9999.0
075	Jay County	80.08205378235868	77.90196452840888	65.08651104923771	62.03181386558953	18075	-18.050239916769158	-9999.0
077	Jefferson County	462.2737963538407	412.38516870952384	319.6078097758937	348.8963255896031	18077	-113.37747076423756	-24.52604314985971
079	Jennings County	0.0	0.0	0.0	0.0	18079	0.0	-9999.0
081	Johnson County	1185.0159905348903	1295.321754468788	1625.3136688780553	1616.1598089619206	18081	431.1438184270303	36.38295363697341
083	Knox County	0.0	0.0	0.0	0.0	18083	0.0	-9999.0
085	Kosciusko County	724.808551497656	628.2249536115457	636.0587125014048	677.7513505723705	18085	-47.05720092528554	-6.492362821610243
087	LaGrange County	0.0	0.0	0.0	0.0	18087	0.0	-9999.0
089	Lake County	9045.885072369641	9937.945493479301	11079.210368676446	11884.557169860234	18089	2838.672097490593	31.380810996164698
091	LaPorte County	26.3602626625679	16.360501675416216	15.46634094121438	18.593323814986896	18091	-7.766938847581006	-9999.0
093	Lawrence County	8.714478825433059	9.601380134968071	10.139996130186802	13.194819864188878	18093	4.480341038755819	-9999.0
095	Madison County	1383.0626642305915	1450.8280424031802	1232.6727310385197	1237.6897142491619	18095	-145.37294998142966	-10.510944568249315
097	Marion County	23301.82381662301	24758.004391774713	29264.05976213537	31202.888581830382	18097	7901.064765207371	33.90749508444453
099	Marshall County	44.95366734733194	42.87541789699502	46.202028887358054	49.49730326914417	18099	4.543635921812232	-9999.0
101	Martin County	47.95118597913955	38.057888652131915	45.338442249352674	50.31115775264324	18101	2.3599717735036876	-9999.0
103	Miami County	4877.221964859499	4701.643611011647	4096.908236116261	3815.7255516285786	18103	-1061.4964132309206	-21.764365470323632
105	Monroe County	86.26383243175887	113.10606122107131	108.41413780467775	105.38179380280597	18105	19.1179613710471	-9999.0
107	Montgomery County	43.167453690996325	46.95464805085285	39.44853966676785	36.226652655287765	18107	-6.94080103570856	-9999.0
109	Morgan County	953.3369319597255	1027.3378207953274	1171.996139049321	1188.530681777927	18109	235.19374981820147	24.670579931769332
111	Newton County	7.657037146181699	4.304672512441039	3.3735717964230627	4.531813292548807	18111	-3.1252238536328916	-9999.0
113	Noble County	140.8180046159851	172.31102546673725	169.64056979501618	168.08510054775033	18113	27.267095931765226	19.363359114570187
115	Ohio County	19.48060521739482	9.738038295446298	15.636015578229518	15.150788572698236	18115	-4.329816644696585	-9999.0
117	Orange County	0.0	0.0	0.0	0.0	18117	0.0	-9999.0
119	Owen County	334.6338940217603	322.0118030449671	298.41023072239716	317.5425497280618	18119	-17.091344293698512	-5.107475542386963
121	Parke County	0.0	0.0	0.0	0.0	18121	0.0	-9999.0
123	Perry County	377.0884852058602	397.4514007671657	441.42864705771865	374.91787381902145	18123	-2.1706113868387433	-0.5756238845781136
125	Pike County	0.0	0.0	0.0	0.0	18125	0.0	-9999.0
127	Porter County	359.5094377249931	902.545160237869	998.2236753076702	984.6926483278166	18127	625.1832106028235	173.8989703744739
129	Posey County	85.91066970336796	66.97916337125704	67.25906273827928	70.18924456257031	18129	-15.721425140797649	-9999.0
131	Pulaski County	0.0	0.0	0.0	0.0	18131	0.0	-9999.0
133	Putnam County	1.2810057329260591	1.1690425800906963	0.8960197320112967	0.7452945453758247	18133	-0.5357111875502344	-9999.0
135	Randolph County	0.0	0.0	0.0	0.0	18135	0.0	-9999.0
137	Ripley County	0.0	0.0	0.0	0.0	18137	0.0	-9999.0
139	Rush County	133.9023828727069	103.15394705362256	96.59804144685252	98.29298206629021	18139	-35.6094008064167	-26.59355273779441
141	St. Joseph County	536.7099610894069	496.9352123456316	517.6669471467937	577.5706407915084	18141	40.86067970210149	7.613177072242716
143	Scott County	0.0	0.0	0.0	0.0	18143	0.0	-9999.0
145	Shelby County	419.79239145444336	417.4822268299732	433.836829456538	446.99507511987173	18145	27.202683665428367	6.480032563520255
147	Spencer County	156.2230307740454	131.21561528909464	125.6667173992364	132.7818179775605	18147	-23.441212796484905	-15.004966092604688
149	Starke County	0.0	0.0	0.0	0.0	18149	0.0	-9999.0
151	Steuben County	144.47841936812966	27.276878918982625	256.09554489673394	397.6216159302798	18151	253.14319656215014	175.2117704978095
153	Sullivan County	0.0	0.0	0.0	0.0	18153	0.0	-9999.0
155	Switzerland County	20.982621131264686	25.620624701420926	29.19309154327545	17.813271380139167	18155	-3.1693497511255195	-9999.0
157	Tippecanoe County	940.483073737126	1076.507057115605	1190.2018586992754	1281.847589597928	18157	341.36451586080193	36.296720844145305
159	Tipton County	572.8569720502275	839.4958089532364	1007.5061502730447	943.8957439373696	18159	371.03877188714216	64.76987974139728
161	Union County	0.0	0.0	0.0	0.0	18161	0.0	-9999.0
163	Vanderburgh County	1701.6299239405307	2133.3307045439497	3412.8748158467033	3595.8419141431723	18163	1894.2119902026416	111.31750585439524
165	Vermillion County	57.21163373083772	59.75004204437691	49.34334913132153	41.46087960123904	18165	-15.750754129598675	-9999.0
167	Vigo County	369.8846500256323	476.76099852415103	391.30371767591095	420.2960615937163	18167	50.41141156808396	13.628954746997636
169	Wabash County	130.18840550031402	155.3800013445348	93.6294797826996	103.60620492967203	18169	-26.582200570641987	-20.418254965552883
171	Warren County	0.0	0.0	0.0	0.0	18171	0.0	-9999.0
173	Warrick County	544.5443391506466	721.0677325021521	792.8587415107335	1026.8614150768647	18173	482.3170759262181	88.57259937336094
175	Washington County	5.766919034413311	8.35546342044507	6.035998159685536	10.57711547772875	18175	4.810196443315439	-9999.0
177	Wayne County	187.11395286984836	207.82491320246072	197.162138058219	179.13569955037227	18177	-7.978253319476096	-4.263847349227645
179	Wells County	143.4280249000094	171.20653321000256	189.91789954928223	187.4146678778266	18179	43.98664297781718	30.668095031276078
181	White County	18.016656517335033	20.396488390138266	22.46228213830669	26.42165388631642	18181	8.404997368981387	-9999.0
183	Whitley County	0.0	0.0	0.0	0.0	18183	0.0	-9999.0
IN		72661.68918969468	79437.53655596117	86735.44901583888	91914.74738588002		19253.058196185346	26.496849179933356
001	Alcona County	0.0	0.0	0.0	0.0	26001	0.0	-9999.0
003	Alger County			0.0	0.0	26003
005	Allegan County	0.0	0.0	0.0	0.0	26005	0.0	-9999.0
007	Alpena County	99.86997108273805	122.01277481434232	111.66999046960557	112.16849257297402	26007	12.29852149023597	-9999.0
009	Antrim County	0.0	0.0	0.0	0.0	26009	0.0	-9999.0
011	Arenac County	176.26213452269158	232.45163980257198	192.03992296089865	183.58809726192615	26011	7.325962739234569	4.1562884501954445
013	Baraga County			0.0	0.0	26013
015	Barry County	70.6838696972352	76.35188931802105	70.17179901202478	61.0549227096983	26015	-9.628946987536892	-9999.0
017	Bay County	3060.067835063368	3023.616519142574	2886.380345731092	2864.692053162763	26017	-195.37578190060503	-6.384687936062017
019	Benzie County			0.0	0.0	26019
021	Berrien County	770.778424758015	765.9730387096695	683.0475372937498	761.4634478042252	26021	-9.314976953789824	-1.2085155285339266
023	Branch County	131.68242396488856	147.05277351650852	129.5168584795795	122.7829704873316	26023	-8.89945347755696	-6.758269789998616
025	Calhoun County	517.6720436817769	539.283581613449	598.5490255304067	524.077014656578	26025	6.404970974801017	1.2372642202672868
027	Cass County	0.0	0.0	0.0	0.0	26027	0.0	-9999.0
029	Charlevoix County	1.8711579107694511	1.5881858409163876	2.356009490211153	2.052691155725883	26029	0.18153324495643197	-9999.0
031	Cheboygan County	85.71930249614286	107.27962954722639	99.65407143617429	87.41424308379322	26031	1.6949405876503647	-9999.0
033	Chippewa County	0.0	0.0	0.0	0.0	26033	0.0	-9999.0
035	Clare County	0.0	0.0	0.0	0.0	26035	0.0	-9999.0
037	Clinton County	130.49791918867868	129.4781511870099	149.2300557839729	168.62733350336407	26037	38.12941431468539	29.218407888601263
039	Crawford County	0.0	0.0	0.0	0.0	26039	0.0	-9999.0
041	Delta County	0.0	0.19563986634184133	0.0	0.0	26041	0.0	-9999.0
043	Dickinson County	10.52124044553465	16.063426036816946	10.283126201029386	12.54018176578878	26043	2.0189413202541306	-9999.0
045	Eaton County	389.73394018665675	420.6991212786109	413.66177659344675	402.54887790381065	26045	12.814937717153896	3.2881246398546615
047	Emmet County	0.0	0.0	0.0	0.0	26047	0.0	-9999.0
049	Genesee County	1838.7354099078257	1814.0535667990748	1762.4005240220026	1728.7476579711172	26049	-109.98775193670849	-5.981706304455303
051	Gladwin County	0.0	0.0	0.0	0.0	26051	0.0	-9999.0
055	Grand Traverse County	55.933930419291414	52.96700048213284	50.81561884677654	67.44390599750878	26055	11.509975578217365	-9999.0
057	Gratiot County	286.53193839832926	230.81679171640513	216.08102288951193	210.94082176567665	26057	-75.59111663265261	-26.381392962751615
059	Hillsdale County	4.536968947798849	5.9047702537110505	4.186031097003859	4.191940991609111	26059	-0.345027956189738	-9999.0
063	Huron County	198.47529044681912	265.3494678533999	231.6311439355929	211.85843468809412	26063	13.383144241275005	6.742977531936645
065	Ingham County	3472.120536759472	3129.523794507612	3160.2670463366567	3348.870992295764	26065	-123.24954446370793	-3.549690834717867
067	Ionia County	293.1744611140989	395.5485540090088	396.3262446776747	409.71625971244794	26067	116.54179859834903	39.75168851866424
069	Iosco County	400.67809563869366	378.95757538785773	321.0376630092249	306.23425588506956	26069	-94.4438397536241	-23.57100145519001
071	Iron County			0.0	0.0	26071
073	Isabella County	122.24306640691643	155.12942506362174	164.64780494259242	169.0876111494224	26073	46.844544742505974	38.320819429195495
075	Jackson County	241.38217030063794	478.05716515315567	265.7409910687332	321.079557740607	26075	79.69738743996908	33.017097882874765
077	Kalamazoo County	654.8932053085439	593.153143476294	664.247136960263	621.84242601404	26077	-33.050779294503855	-5.046743350915117
079	Kalkaska County	0.0	0.0	0.0	0.0	26079	0.0	-9999.0
081	Kent County	0.0	0.0	0.0	0.0	26081	0.0	-9999.0
085	Lake County	0.0	0.0	0.0	0.0	26085	0.0	-9999.0
087	Lapeer County	281.61758142610597	364.07360345563274	698.9225807670118	706.2480320695225	26087	424.63045064341657	150.78264946850842
089	Leelanau County	15.410398838486694	15.839790123992014	17.051733233672074	23.9081404320475	26089	8.497741593560805	-9999.0
091	Lenawee County	367.1018167996174	386.4383110309246	364.2013443808269	354.4095481607143	26091	-12.692268638903101	-3.4574246320963287
093	Livingston County	781.9621829694379	833.3755708001216	816.5637828465833	855.9819674841274	26093	74.01978451468949	9.465903355275485
095	Luce County	0.0	0.0	0.0	0.0	26095	0.0	-9999.0
097	Mackinac County	0.0	0.0	0.0	0.0	26097	0.0	-9999.0
099	Macomb County	15990.336207420358	17146.21181394698	17583.48602614244	19289.96749969847	26099	3299.631292278111	20.635158945231602
103	Marquette County	42.19715234798972	70.72405201682557	45.492608287389544	49.94601980100895	26103	7.74886745301923	-9999.0
105	Mason County	14.9614370935697	20.753340578011972	20.69106696799272	20.1600548296962	26105	5.198617736126501	-9999.0
107	Mecosta County	0.6647939425803353	0.8420856437903795	1.073237366001674	0.5008441041341145	26107	-0.1639498384462208	-9999.0
109	Menominee County	522.9877018451584	499.7016144796424	441.5690502151917	453.72606255761934	26109	-69.26163928753908	-13.243454682237532
111	Midland County	3543.491147443878	3747.994188646929	3639.983305852582	3599.729526936537	26111	56.23837949265862	1.5870896004136048
113	Missaukee County	0.0	0.0	0.0	0.0	26113	0.0	-9999.0
115	Monroe County	3272.7091832570204	3146.2810838619853	3289.7417320866916	3104.389300382526	26115	-168.3198828744944	-5.143135960127731
117	Montcalm County	0.0	0.0	0.0	0.0	26117	0.0	-9999.0
119	Montmorency County	0.0	0.0	0.0	0.0	26119	0.0	-9999.0
121	Muskegon County	243.52382432631	225.3295919336271	220.510186846368	250.58381647526832	26121	7.059992148958315	2.8990971082559325
123	Newaygo County	0.0	0.0	0.0	0.0	26123	0.0	-9999.0
125	Oakland County	4483.080340706249	4650.375042392986	4920.76668974397	5385.620404533739	26125	902.5400638274896	20.132141189450703
127	Oceana County	63.19180683888306	73.17012068103129	66.5635220727443	72.19507601509963	26127	9.00326917621657	-9999.0
133	Osceola County	0.0	0.0	0.0	0.0	26133	0.0	-9999.0
135	Oscoda County	0.0	0.0	0.0	0.0	26135	0.0	-9999.0
137	Otsego County			0.0	0.0	26137
139	Ottawa County	1509.5842394197032	2722.892538133284	3134.3684730957343	3306.0450979540933	26139	1796.4608585343901	119.00368403587498
141	Presque Isle County	0.0	0.0	0.0	0.0	26141	0.0	-9999.0
143	Roscommon County	0.0	0.0	0.0	0.0	26143	0.0	-9999.0
145	Saginaw County	0.0	0.0	0.0	0.0	26145	0.0	-9999.0
147	St. Clair County	3264.9353818013988	3582.823991639982	3248.2722079458276	3251.959263097637	26147	-12.976118703761585	-0.3974387602305951
149	St. Joseph County	33.69243029078334	31.635712510636164	25.301035373405675	24.90976733679994	26149	-8.782662953983401	-9999.0
151	Sanilac County	0.14341304849475675	0.48401903866980406	0.0	0.0	26151	-0.14341304849475675	-9999.0
155	Shiawassee County	1643.3644739243598	1481.2301525053103	1430.153654356796	1419.3375278452065	26155	-224.02694607915328	-13.63221303818113
157	Tuscola County	695.3838657240846	763.3147169912954	755.392088218285	679.864005622634	26157	-15.519860101450604	-2.2318406949649594
159	Van Buren County	31.479226858511055	36.58776777435435	24.631098490186925	34.23270581985158	26159	2.7534789613405266	-9999.0
161	Washtenaw County	1526.2691746812493	1485.7471374510144	1626.7549629102873	1643.8532725588711	26161	117.58409787762184	7.704021009411943
163	Wayne County	37377.05121765709	35711.08650601325	33207.296530723186	32840.476187537985	26163	-4536.575030119107	-12.137327269883746
165		0.0	0.0					-9999.0
MI		88719.20433530824	90078.4203770266	88162.7286646914	90071.06831153293		1351.8639762246894	1.5237557486600162
001	Adams County	111.25743435656891	144.06612981053345	246.80455536821574	237.35935617673314	17001	126.10192182016424	113.342467898388
003	Alexander County	45.45964836687384	32.0771874733061	29.40958209018102	34.31675780956857	17003	-11.142890557305272	-9999.0
005	Bond County	0.0	0.0	0.0		17005		-9999.0
007	Boone County	753.9721039591303	1087.9022416683201	1204.0402669533798	1090.3035884864996	17007	336.3314845273693	44.60794806084767
009	Brown County	0.0	0.0	0.0	0.0	17009	0.0	-9999.0
011	Bureau County	101.39903396764815	93.65663542934897	124.74170022161076	96.37574983517274	17011	-5.0232841324754105	-4.953976320995435
013	Calhoun County	179.34397731903954	145.41097610531162	132.58727373701473	146.29743028290886	17013	-33.046547036130676	-18.426348924638457
015	Carroll County	171.00725621017216	167.7976269477868	115.05193992061103	134.9987466524829	17015	-36.00850955768925	-21.056714408325394
017	Cass County	42.78110448301004	39.4562444108162	36.600251645706436	29.08177835983532	17017	-13.699326123174721	-9999.0
019	Champaign County	1396.3744888251279	1401.0810683523657	1627.6245673449964	1657.1972752847978	17019	260.82278645966994	18.678570007328
021	Christian County	48.47398897437964	52.14003614107909	49.579825381879715	45.033056377763785	17021	-3.440932596615852	-9999.0
023	Clark County	0.0	0.0	0.0	0.0	17023	0.0	-9999.0
025	Clay County	0.0	0.0	0.0	0.0	17025	0.0	-9999.0
027	Clinton County	18.09564165851027	17.683991720367803	12.405561758124087	5.762844951833678	17027	-12.332796706676593	-9999.0
029	Coles County	1238.6826575678479	1033.2661268745087	1037.1146803323002	920.2908812753163	17029	-318.3917762925315	-25.704063453806114
031	Cook County	80186.63134309584	79429.09221253487	78817.5347860863	79447.82513796583	17031	-738.8062051300076	-0.9213583271366788
033	Crawford County	93.25475340759401	83.65908450116106	91.38507282670041	83.62286025197356	17033	-9.631893155620446	-9999.0
035	Cumberland County	0.0	0.0	0.0	0.0	17035	0.0	-9999.0
037	DeKalb County	398.58660684203124	440.7753847096955	368.93525268699483	478.18999353285716	17037	79.60338669082591	19.971415327152343
039	De Witt County	0.0	0.0	0.0	0.0	17039	0.0	-9999.0
041	Douglas County	798.0473892246741	730.1863539241558	690.9503761557907	693.8924321624753	17041	-104.15495706219883	-13.051224584969612
043	DuPage County	11239.026554426784	10784.264292675169	10852.3872778482	11775.981459018643	17043	536.9549045918593	4.777592632169436
045	Edgar County	0.0	0.0	0.0	0.0	17045	0.0	-9999.0
047	Edwards County	0.0	0.0	0.0	0.0	17047	0.0	-9999.0
051		0.0	0.0		0.0		0.0	-9999.0
053	Ford County	0.0	0.0	0.0	0.0	17053	0.0	-9999.0
055	Franklin County	164.8258714100857	127.37478242612072	149.39939162034264	136.6281383755232	17055	-28.197733034562503	-17.10758923543424
057	Fulton County	12.087067222354808	10.711388106811087	9.222649107545848	8.511709992604064	17057	-3.575357229750743	-9999.0
059	Gallatin County	190.649777262193	185.8858697441387	171.69872854869115	160.14060044266432	17059	-30.509176819528676	-16.002734048606115
061	Greene County	85.03664905723272	65.90986080448774	63.74959709142949	43.06764530357716	17061	-41.969003753655564	-9999.0
063	Grundy County	527.306185037906	480.9482918864295	492.8073088746348	479.6706782802268	17063	-47.63550675767914	-9.033747016309857
065	Hamilton County	0.0	0.0	0.0	0.0	17065	0.0	-9999.0
067	Hancock County	107.08466743155789	73.90780259301208	56.052477794265315	46.304248167761145	17067	-60.780419263796745	-56.75921746933934
069	Hardin County	159.9198553303457	140.5434358318497	138.90614837189605	99.38186188480049	17069	-60.537993445545226	-37.85520773545734
071	Henderson County	22.798910475665792	19.436913404682983	21.22264575121008	23.90025268664715	17071	1.1013422109813575	-9999.0
073	Henry County	226.22615885687105	159.61160936772814	201.45360720851778	165.21147423958644	17073	-61.014684617284615	-26.97065844444958
075	Iroquois County	2263.0500975948785	2330.3049994424514	2237.6444878280813	1991.1318872933987	17075	-271.9182103014798	-12.015563004569307
077	Jackson County	109.0242750514668	112.48786417008586	97.62252849350335	81.23615501926544	17077	-27.788120032201363	-25.48801174700176
079	Jasper County	0.0	0.0	0.0	0.0	17079	0.0	-9999.0
081	Jefferson County	39.24957153887549	39.87474012486274	41.82486639369336	28.60130396191804	17081	-10.648267576957455	-9999.0
083	Jersey County	105.83119602314916	86.47090802163805	79.71339520788078	84.57088694177882	17083	-21.260309081370337	-20.088886717976738
085	Jo Daviess County	435.2818761975168	395.29940455848276	311.5502020303511	290.2184749929917	17085	-145.06340120452512	-33.3263131632662
087	Johnson County	0.0	0.0	0.0	0.0	17087	0.0	-9999.0
089	Kane County	2905.8577024283513	3066.403770641218	3817.184314360597	3567.929052191504	17089	662.0713497631527	22.78402515064233
091	Kankakee County	2846.404909987712	2788.049445590037	2643.3123337229745	2476.652400986231	17091	-369.75250900148103	-12.99015848743309
093	Kendall County	111.68159153020643	104.93186219186809	123.04234137857914	118.89310808952526	17093	7.211516559318824	6.457211488939363
095	Knox County	180.0834693709708	189.5220521049282	174.86855636669074	174.23874715698676	17095	-5.844722213984028	-3.2455628683740745
097	Lake County	7012.619286659529	7710.290623040573	8981.58295366005	8851.928249011191	17097	1839.3089623516616	26.2285586478461
099	LaSalle County	718.6224193583118	665.5572432539277	638.70815096177	631.4315652064589	17099	-87.19085415185293	-12.133055106979452
101	Lawrence County	0.0	0.0	0.0	0.0	17101	0.0	-9999.0
103	Lee County	189.95766476139414	157.34971311226366	170.38166190293106	176.28773296492193	17103	-13.669931796472213	-7.196304404796205
105	Livingston County	1640.7578719358426	1633.5521953757861	1698.7136165232976	1603.000186804182	17105	-37.75768513166054	-2.301234434250332
107	Logan County	36.287253165962774	37.657167535966195	57.10530550432796	47.91990491268644	17107	11.632651746723667	-9999.0
109	McDonough County	0.0	0.0	0.0	0.0	17109	0.0	-9999.0
111	McHenry County	999.140565098099	1278.9913282925131	1478.4621750151684	1446.9474586604906	17111	447.80689356239156	44.81920854834118
113	McLean County	802.779415940442	921.3206682233746	1146.6466599419427	1111.1960123828098	17113	308.4165964423678	38.41859797576688
115	Macon County	321.2610888682098	322.9025799671155	313.2238630571469	302.7702808800208	17115	-18.490807988189033	-5.755694862808136
117	Macoupin County	0.0	0.0	0.0	0.0	17117	0.0	-9999.0
119	Madison County	0.0	0.0	0.0	0.0	17119	0.0	-9999.0
121	Marion County	287.3948135951651	235.76729886393778	190.41220861543292	197.49272468153774	17121	-89.90208891362735	-31.281736712293895
123	Marshall County	30.06247483125727	42.38336427332673	26.35534268668798	26.499219321955255	17123	-3.5632555093020137	-9999.0
125	Mason County	259.1256658549246	237.17633450776864	251.8920751450655	221.2660803191155	17125	-37.85958553580909	-14.610511626048407
127	Massac County	665.6775780524255	867.290460934807	943.1789140252911	761.952687913439	17127	96.27510986101356	14.462723852392001
129	Menard County	39.653200436116286	29.326922455259712	37.226857037521455	33.91661468903402	17129	-5.736585747082266	-9999.0
131	Mercer County	54.34301194661554	25.220478415981823	22.316532635110917	17.017910660388633	17131	-37.32510128622691	-9999.0
133	Monroe County	0.0	0.0	0.0	0.0	17133	0.0	-9999.0
135	Montgomery County	0.0	0.0	0.0	0.0	17135	0.0	-9999.0
137	Morgan County	536.7215514511512	435.1436398026673	451.01471279824153	399.819918494556	17137	-136.90163295659517	-25.507012451139676
139	Moultrie County	89.05686331664634	91.02299220731379	79.88629722288239	57.45775512504873	17139	-31.599108191597615	-9999.0
141	Ogle County	742.8917581866915	847.8020285029571	801.1629469920263	732.333572943828	17141	-10.558185242863487	-1.4212279415556806
143	Peoria County	0.0	0.0	0.0	0.0	17143	0.0	-9999.0
145	Perry County	8.600173765283706	8.332289846761322	7.912872311660673	6.725516812595063	17145	-1.8746569526886434	-9999.0
147	Piatt County	0.42722144424762903	0.402090771056592	0.20297851423529886	0.1623828113882391	17147	-0.2648386328593899	-9999.0
149	Pike County	23.529762999995906	25.13621981342891	20.422162858388596	19.773654783669166	17149	-3.7561082163267407	-9999.0
151	Pope County	0.0	0.0	0.0	0.0	17151	0.0	-9999.0
153	Pulaski County	0.0	0.0	0.0	0.0	17153	0.0	-9999.0
155	Putnam County	6.082348800108366	7.009261889663392	6.215997000071318	8.273443061743176	17155	2.1910942616348104	-9999.0
157	Randolph County	618.9262230185869	537.7271127996795	602.9948878471234	661.1894496777888	17157	42.263226659201905	6.828475686985502
159	Richland County	0.0	0.0	0.0	0.0	17159	0.0	-9999.0
161	Rock Island County	3340.0463439593536	2750.0033431533034	3176.6003509167977	2888.8950641973515	17161	-451.1512797620021	-13.50733592597997
163	St. Clair County	0.0	0.0	0.0	0.0	17163	0.0	-9999.0
165	Saline County	1425.9136277504406	1332.1131549106021	1262.4385804452245	1158.3458235699923	17165	-267.5678041804483	-18.76465719754502
167	Sangamon County	87.78290937433277	84.64054624478614	93.58273215030331	85.50176550247843	17167	-2.28114387185434	-9999.0
169	Schuyler County	13.806559062324132	11.580638444351642	14.843534240294264	10.761897065279875	17169	-3.0446619970442566	-9999.0
171	Scott County	89.27651814060225	90.13748507375804	85.53271339068817	86.63696025632164	17171	-2.639557884280606	-9999.0
173	Shelby County	0.0	0.0	0.0	0.0	17173	0.0	-9999.0
175	Stark County	0.0	0.0	0.0	0.0	17175	0.0	-9999.0
177	Stephenson County	101.1149261522818	120.93556288678245	101.06357991036272	84.04368993636177	17177	-17.071236215920024	-16.88300319797522
179	Tazewell County	302.7080857094907	336.0386706037985	386.20833376329153	380.09763042633324	17179	77.38954471684252	25.565734240450166
181	Union County	0.0	0.0	0.0	0.0	17181	0.0	-9999.0
183	Vermilion County	48.7038986707373	42.842066628983616	32.98488706481359	40.974004316840556	17183	-7.729894353896746	-9999.0
185	Wabash County	21.164541995369834	22.7684817486779	17.230838685486397	17.060619596539883	17185	-4.103922398829951	-9999.0
187	Warren County	90.04260765090994	74.02606373232264	77.05507375701205	84.81771380183595	17187	-5.224893849073993	-9999.0
189	Washington County	0.0	0.0	0.0	0.0	17189	0.0	-9999.0
191	Wayne County	0.0	0.0	0.0	0.0	17191	0.0	-9999.0
193	White County	337.2073908486318	323.5995334077878	328.96971211737525	324.82162585283555	17193	-12.38576499579625	-3.6730407849678626
195	Whiteside County	1121.6229903420153	1093.4693451739424	1141.6631559937516	1073.693647594078	17195	-47.929342747937426	-4.27321329543382
197	Will County	2573.8815350068967	2799.668451993362	3200.6609055483946	3114.938609749691	17197	541.0570747427942	21.021055840526248
199	Williamson County	432.1531027128393	375.09062228831056	335.18375709856775	340.56374488142137	17199	-91.58935783141794	-21.193729087322556
201	Winnebago County	3399.587270772303	3623.9757406060235	3945.9478945502	3566.4070385565733	17201	166.81976778427043	4.907059430963612
203	Woodford County	86.51438836220247	71.55985314251555	77.99903733579629	65.07369438186771	17203	-21.440693980334757	-9999.0
IL		135870.23872449037	135330.00216821508	138472.41280973365	137490.81382623632		1620.5751017459552	1.1927373624712967
001	Adams County	68.0420452271366	71.11062000948827	69.1374578801773	61.09957886657287	55001	-6.942466360563728	-9999.0
003	Ashland County	0.0	0.0	0.0	0.0	55003	0.0	-9999.0
005	Barron County	32.18645931573336	34.04007558203109	34.25651891927776	40.783572940300964	55005	8.597113624567605	-9999.0
007	Bayfield County	0.0	0.0	0.0	0.0	55007	0.0	-9999.0
009	Brown County	4149.068382299854	5726.180881370644	7072.219423493411	7503.1879243780795	55009	3354.119542078225	80.84030517277267
011	Buffalo County	508.6650348815904	570.5373703416705	535.5603403064316	585.8734403613214	55011	77.20840547973103	15.17863430453874
013	Burnett County	6.562760383865361	9.48785300901577	8.311005401689954	10.533434897952835	55013	3.9706745140874746	-9999.0
015	Calumet County	289.50039792518993	274.87778905755175	285.5294464100849	297.7803365970253	55015	8.279938671835396	2.860078511524189
017	Chippewa County	566.7537832469393	622.8700202928101	639.0429565893089	652.0783066371637	55017	85.32452339022439	15.054954358028127
019	Clark County	23.70501387442066	25.075246375573705	15.858760803520026	20.26203670955307	55019	-3.4429771648675924	-9999.0
021	Columbia County	304.24397929431757	339.86898491348893	334.3229564650488	389.4726588000734	55021	85.22867950575585	28.013267412371
023	Crawford County	332.77881539390114	318.7773048911495	284.4654096405973	250.63058667653502	55023	-82.14822871736612	-24.685534330101365
025	Dane County	1702.3737797831398	1736.5051748288704	1650.591116730005	1966.4306304440445	55025	264.05685066090473	15.511097139580121
027	Dodge County	336.309398760641	394.0370054585466	348.601256989366	331.30139675671984	55027	-5.008002003921149	-1.4891055743242676
029	Door County	13.79338756322609	11.825991528717546	17.34443380387634	27.41773444840412	55029	13.624346885178028	-9999.0
031	Douglas County	85.56070703203217	100.59481773142855	77.14846142612386	101.5370714698083	55031	15.976364437776127	-9999.0
033	Dunn County	210.63199808488218	230.92261222486715	230.4066022708668	232.65997454407812	55033	22.02797645919594	10.45803897768607
035	Eau Claire County	3277.620908538876	4848.225271004822	3122.3543226797237	3163.1769901139205	55035	-114.44391842495543	-3.4916764817677803
037	Florence County	0.0	0.0	0.0	0.0	55037	0.0	-9999.0
039	Fond du Lac County	9954.573553421054	10031.621619451826	10221.722055074988	9918.814051614305	55039	-35.75950180674954	-0.3592268580351221
041	Forest County	0.0	0.0	0.0	0.0	55041	0.0	-9999.0
043	Grant County	567.5135165797205	533.1724419830355	570.9607420319059	482.1445065580698	55043	-85.36901002165075	-15.042639078651565
045	Green County	325.32478692878146	375.11637867597085	392.2739377179185	411.2654450071457	55045	85.94065807836421	26.416879847885035
047	Green Lake County	53.25508461318079	54.985779523833784	44.28039549482944	54.11416282696405	55047	0.8590782137832562	-9999.0
049	Iowa County	485.82390436606056	627.9682762093746	654.5018668809024	569.9648814398341	55049	84.14097707377357	17.319233639515332
053	Jackson County	80.074921279929	87.45522302793846	88.02954990058981	103.22135657952175	55053	23.146435299592753	-9999.0
055	Jefferson County	1024.0862461655997	1110.1530806186504	1140.8135557736032	1138.7709929725236	55055	114.68474680692384	11.19873909412692
057	Juneau County	122.00620414201336	143.59338019830798	146.36409031149321	134.2939023620223	55057	12.287698220008934	10.071371621156455
059	Kenosha County	115.43108717924952	131.31767202850088	153.704413632819	154.9888684202838	55059	39.55778124103429	34.26960813390434
061	Kewaunee County	0.0	0.0	0.0	0.0	55061	0.0	-9999.0
063	La Crosse County	3413.168973689095	3588.149795670862	3444.89866301708	3474.2856061557322	55063	61.116632466637384	1.7906125638010861
065	Lafayette County	60.68477780414535	79.69924164525523	80.90663892734236	84.99716497058931	55065	24.312387166443962	-9999.0
067	Langlade County	0.0	0.0	0.0	0.0	55067	0.0	-9999.0
069	Lincoln County	94.31475534131822	94.91872257323749	89.62280795090803	79.42733474401953	55069	-14.887420597298686	-9999.0
071	Manitowoc County	1360.6074126327007	1361.9102163870075	1254.3388854490272	1334.3788747514136	55071	-26.22853788128714	-1.927707995544159
073	Marathon County	1263.865822031655	1269.8381678798705	1657.3731268473357	1706.0906862000875	55073	442.22486416843253	34.98985861153832
075	Marinette County	0.0	0.0	0.0	0.0	55075	0.0	-9999.0
077	Marquette County	4.803402624156551	5.011937677550609	4.786241238558324	4.341320941547141	55077	-0.4620816826094094	-9999.0
078	Menominee County	0.0	0.0	0.0	0.0	55078	0.0	-9999.0
079	Milwaukee County	4389.808668485271	4191.775366416754	4422.523642486249	4510.7392745970665	55079	120.9306061117959	2.754803574469311
081	Monroe County	665.7529172857186	675.5977532773032	805.1172611047432	824.8015358782834	55081	159.04861859256482	23.89003704873087
083	Oconto County	1444.4921639174884	1506.9173044076763	1414.7716278442854	1418.085164665104	55083	-26.406999252384367	-1.8281164766424274
085	Oneida County	0.0	0.0	0.0	0.0	55085	0.0	-9999.0
087	Outagamie County	924.0564000225409	1034.87104613033	1007.8647271411922	1237.8755967214358	55087	313.819196698895	33.96104357821015
089	Ozaukee County	717.9073327221632	735.9936760294569	714.7211892142624	705.4639698548445	55089	-12.443362867318683	-1.733282597927488
091	Pepin County	16.31012732366635	22.1007910072238	21.738801102134765	19.706748408884856	55091	3.3966210852185057	-9999.0
093	Pierce County	140.24586354597056	123.40648712505676	145.87030464753192	160.56853246609182	55093	20.32266892012126	14.490743902375257
095	Polk County	0.0	0.0	0.0	0.0	55095	0.0	-9999.0
097	Portage County	999.330931474926	992.369469375538	933.4608739902123	846.3826807554395	55097	-152.9482507194865	-15.30506520935443
099	Price County	0.0	0.0	0.0	0.0	55099	0.0	-9999.0
101	Racine County	757.496730395712	871.5648737188055	866.10298477047	907.8524060759315	55101	150.35567568021952	19.849019757705697
103	Richland County	121.79055852992104	97.90199252500489	105.17183840600164	90.29818184830562	55103	-31.492376681615426	-25.857814482292973
105	Rock County	1303.2665150994396	1371.7270762728792	1293.121828446824	1320.4558188600672	55105	17.18930376062758	1.3189400296466536
107	Rusk County	37.84763192723113	47.2606381966586	32.427806625089175	31.359944559732828	55107	-6.4876873674982996	-9999.0
109	St. Croix County	344.67885189802143	405.70315291127235	427.29104293099994	471.08459395761724	55109	126.40574205959581	36.67348355245041
111	Sauk County	1319.0561665843318	1426.1505692287346	1253.2953462151524	1360.0464996233998	55111	40.99033303906799	3.1075502376226805
113	Sawyer County	0.0	0.0	0.0	0.0	55113	0.0	-9999.0
115	Shawano County	0.0	0.0	0.0	0.0	55115	0.0	-9999.0
117	Sheboygan County	348.81353026679335	329.51587259775454	380.12476327443676	391.96091740672495	55117	43.147387139931595	12.369757304692254
119	Taylor County	0.0	0.0	0.0	0.0	55119	0.0	-9999.0
121	Trempealeau County	126.50187070993721	129.53327556531218	114.77547076893399	111.3557557165601	55121	-15.146114993377111	-11.973036373593581
123	Vernon County	214.82008089567807	198.0250447764115	175.65816466287117	148.23382149019668	55123	-66.5862594054814	-30.996291933163043
125	Vilas County	0.0	0.0	0.0	0.0	55125	0.0	-9999.0
127	Walworth County	77.13811779199517	88.5655668841799	98.85712264116415	107.52418741487782	55127	30.386069622882644	-9999.0
129	Washburn County	1.1332346885833253	0.697375192974354	0.4483126240549418	0.3985001102710594	55129	-0.7347345783122659	-9999.0
131	Washington County	505.2554546192097	475.65034133875224	601.7944123576101	690.4278056294711	55131	185.17235101026142	36.64925322771988
133	Waukesha County	1593.7538089741786	1696.7742892818308	1856.527368479226	1875.7246605849543	55133	281.97085161077575	17.69224644503071
135	Waupaca County	342.70936343845534	395.7434805591765	497.41333355281546	484.46601657044295	55135	141.7566531319876	41.363519137534354
137	Waushara County	7.957549420334866	9.133900532540826	6.437159047818356	6.0787143515920725	55137	-1.8788350687427933	-9999.0
139	Winnebago County	3433.4858446894855	3614.202797874523	3826.891578485024	3808.4403647851036	55139	374.95452009561814	10.920520341610086
141	Wood County	256.736781762348	249.31630192657832	190.5955017043489	150.02123202936045	55141	-106.71554973298757	-41.56613205184223
WI		50923.67779687381	55500.34739532463	55862.72990258226	56964.67775454737		6040.999957673557	11.862850876109366
001	Aitkin County	0.0	0.0	0.0	0.0	27001	0.0	-9999.0
003	Anoka County	2525.840539586586	3057.0277027110533	3169.3342785012865	3522.833044985353	27003	996.9925053987668	39.47171208052382
005	Becker County	0.0	0.0	0.0	0.0	27005	0.0	-9999.0
007	Beltrami County			0.0	0.0	27007
009	Benton County	157.21110275950647	198.74423199766204	175.97121669821507	190.51941600132173	27009	33.308313241815256	21.186998028229986
011	Big Stone County	2.6897325798669636	3.377580175103165	3.4915940106696093	1.3685844305515302	27011	-1.3211481493154333	-9999.0
013		0.0	0.0					-9999.0
015	Brown County	140.2692674721523	146.74086395536835	137.03773342473485	132.58345758066702	27015	-7.685809891485292	-5.479325607094343
017	Carlton County	0.0	0.0	0.0	0.0	27017	0.0	-9999.0
019	Carver County	612.969481698701	653.0845992083224	779.6971599921699	770.7187607117105	27019	157.74927901300953	25.73525823436502
021	Cass County	0.0	0.0	0.0	0.0	27021	0.0	-9999.0
023	Chippewa County	0.0	0.0	0.0	0.0	27023	0.0	-9999.0
025	Chisago County	29.11357203586865	32.46313613653167	37.4695868934987	51.19792566402121	27025	22.084353628152563	-9999.0
027	Clay County	11408.835316352563	11958.881327580353	15623.052894064616	19551.668783236077	27027	8142.833466883514	71.37304765204378
029	Clearwater County	0.0	0.0	0.0	0.0	27029	0.0	-9999.0
033	Cottonwood County	0.0	0.0	0.0	0.0	27033	0.0	-9999.0
035	Crow Wing County	0.00874473980073	0.020404392868369998	0.011659653067639998	0.020404392868369998	27035	0.011659653067639998	-9999.0
037	Dakota County	291.2240485234155	319.57368182138737	294.26832816490827	390.77376301415865	27037	99.54971449074316	34.18320533468546
039	Dodge County	0.0	0.0	0.0	0.0	27039	0.0	-9999.0
041	Douglas County	0.0	0.0	0.0	0.0	27041	0.0	-9999.0
045	Fillmore County	196.81145785008133	214.0678818519244	172.71680686297034	160.41135543002613	27045	-36.40010242005519	-18.494910213907623
047	Freeborn County	575.7325921290749	529.52519770213	491.5155653217553	506.2122208722618	27047	-69.52037125681306	-12.075114768077455
049	Goodhue County	397.02413727338063	467.69219519644986	446.70456057768007	483.55471224830615	27049	86.53057497492551	21.7947894979853
051	Grant County	0.0	0.0	0.0	0.0	27051	0.0	-9999.0
053	Hennepin County	4134.024273679724	4319.640181557191	5003.876511307847	5836.786157318313	27053	1702.761883638589	41.188966752799175
055	Houston County	87.95305959843661	76.84771806608221	59.90544239618753	77.84072209897427	27055	-10.112337499462342	-9999.0
059	Isanti County	71.87180738578981	102.70377665823949	116.06856091337622	95.46504389829794	27059	23.593236512508128	-9999.0
063	Jackson County	66.52139026658088	66.97776212112805	53.98866456031566	60.307393735804524	27063	-6.213996530776356	-9999.0
065	Kanabec County	0.0	0.0	0.0	0.0	27065	0.0	-9999.0
067	Kandiyohi County	0.0	0.0	0.0	0.0	27067	0.0	-9999.0
069	Kittson County	189.1269820403268	171.5273450128903	141.4691959862947	144.50470956040414	27069	-44.62227247992266	-23.593816175001425
073	Lac qui Parle County	8.398450638459416	4.941353464219079	6.649002964985741	5.209437885000395	27073	-3.1890127534590205	-9999.0
077	Lake of the Woods County	0.0	0.0	0.0	0.0	27077	0.0	-9999.0
079	Le Sueur County	0.0	0.0	0.0	0.0	27079	0.0	-9999.0
081		0.0	0.0					-9999.0
083	Lyon County	4960.846642121035	4656.460159838477	5692.970755135881	5411.032424154359	27083	450.18578203332436	9.074777240863163
085	McLeod County	253.07950956419063	217.27208650353114	213.8224638055122	211.73864758797515	27085	-41.34086197621548	-16.33512805813695
087	Mahnomen County	2.323315842501478	1.7434822032071144	0.9641193677181349	1.752702021852225	27087	-0.570613820649253	-9999.0
089	Marshall County	0.0	0.0	0.0	0.0	27089	0.0	-9999.0
093	Meeker County	0.0	0.0	0.0	0.0	27093	0.0	-9999.0
095	Mille Lacs County	50.20981617188392	69.14988973422612	58.15215279149071	71.55611468036669	27095	21.346298508482768	-9999.0
097	Morrison County	0.0	0.0	0.0	0.0	27097	0.0	-9999.0
099	Mower County	933.0227793459824	927.275314484158	843.2856283543615	856.386359681351	27099	-76.63641966463138	-8.21377798710884
101	Murray County	0.0	0.0	0.0	0.0	27101	0.0	-9999.0
103	Nicollet County	0.0	0.0	0.0	0.0	27103	0.0	-9999.0
105	Nobles County	1031.2211734464813	1030.7844397951853	1080.3955257034588	1118.6725267063825	27105	87.45135325990123	8.48036827712011
107	Norman County	350.287801928342	320.9517437296603	290.8406927463017	259.40956740884076	27107	-90.87823451950123	-25.943876440805123
109	Olmsted County	2672.1888433884824	2873.616400131952	3101.430923770932	3157.710424848847	27109	485.5215814603648	18.169433745733965
111	Otter Tail County	0.0	0.0	0.0	0.0	27111	0.0	-9999.0
115	Pine County	89.24713562345246	112.50835687494128	131.7698949731048	123.81587386690151	27115	34.56873824344905	-9999.0
119	Polk County	0.0	0.0	0.0	0.0	27119	0.0	-9999.0
121	Pope County	0.0	0.0	0.0	0.0	27121	0.0	-9999.0
123	Ramsey County	596.6630490963682	672.6455282787517	519.8739328870786	522.6161645643322	27123	-74.04688453203607	-12.410167622107371
127	Redwood County	0.0	0.0	0.0	0.0	27127	0.0	-9999.0
129	Renville County	0.0	0.0	0.0	0.0	27129	0.0	-9999.0
131	Rice County	259.32256002081647	391.447504505992	621.2769223928607	630.5155154829434	27131	371.192955462127	143.13947673211712
133	Rock County	0.0	0.0	0.0	0.0	27133	0.0	-9999.0
135	Roseau County	358.58675924750423	347.8710709088213	331.1851895400146	339.0287775534052	27135	-19.557981694099055	-5.454184012578034
139	Scott County	0.0	0.0	0.0	0.0	27139	0.0	-9999.0
141	Sherburne County	54.14362025272	67.20690586613259	98.06606985094804	110.45186286637025	27141	56.30824261365025	-9999.0
143	Sibley County	0.0	0.0	0.0	0.0	27143	0.0	-9999.0
145	Stearns County	1320.0939600253612	1854.1835706050024	1453.5371905908723	1558.5083542201967	27145	238.4143941948355	18.06041095667579
147	Steele County	402.6538401033723	433.1851833749336	423.2945240595235	473.9192102866823	27147	71.26537018330998	17.69891730450508
151	Swift County	168.95633019837595	182.96115381518388	273.6344916878562	267.5768974140174	27151	98.62056721564147	58.3704482098117
153	Todd County	1.0048920124917866	1.468322409153958	0.9518646321507497	1.1872213954452264	27153	0.1823293829534398	-9999.0
155	Traverse County	0.0	0.0	0.0	0.0	27155	0.0	-9999.0
157	Wabasha County	0.0	0.0	0.0	0.0	27157	0.0	-9999.0
159	Wadena County			0.0	0.0	27159
161	Waseca County	0.0	0.0	0.0	0.0	27161	0.0	-9999.0
163	Washington County	463.5380017097251	442.93604742520824	431.7806773598768	456.4005657628321	27163	-7.137435946892992	-1.5397736368036874
167	Wilkin County	2443.4411296410653	2235.5555694003842	2011.6060758803542	2081.556576010256	27167	-361.8845536308095	-14.8104470061028
169	Winona County	0.0	0.0	0.0	0.0	27169	0.0	-9999.0
171	Wright County	158.81567503345624	167.49949984582236	154.14552594228988	137.30359581881612	27171	-21.512079214640124	-13.545312331486404
173	Yellow Medicine County	6.219591230704777	6.8620741279790325	8.140168415637737	3.689124936940157	27173	-2.5304662937646203	-9999.0
MN		37471.492382614626	39337.4212434676	44454.3535521828	49776.804400333225		12305.3120177186	32.83912978984473
001	Barbour County	351.14134699603864	303.7018119707925	244.8826797435229	255.30972446672516	54001	-95.83162252931348	-27.291466342297365
003	Berkeley County	162.76203077141332	206.63976532014888	420.49815276526004	432.0608967007465	54003	269.2988659293332	165.45558239411662
005	Boone County	0.0	0.0	0.0	0.0	54005	0.0	-9999.0
007	Braxton County	0.0	0.0	0.050717740684126995	0.0659330628893651	54007	0.0659330628893651	-9999.0
009	Brooke County	561.1090332113313	530.1449955671877	540.2341364832495	574.6429846920003	54009	13.533951480668975	2.4120002850803512
011	Cabell County	3242.78567717728	3126.1090258088284	3098.2730123480505	3320.130632899715	54011	77.34495572243486	2.3851393037408686
013	Calhoun County	0.0	0.0	0.0	0.0	54013	0.0	-9999.0
015	Clay County	1.0795490378278019	1.349804158156343	15.436680019238135	4.501042867769117	54015	3.421493829941315	-9999.0
017	Doddridge County	0.0	0.0	0.0	0.0	54017	0.0	-9999.0
019	Fayette County	2689.602614806935	2270.4894311375956	2243.195168448176	1919.5786222427926	54019	-770.0239925641424	-28.629656601498223
021	Gilmer County	598.0058414029702	537.0201677548089	554.5814059271153	552.4986012952211	54021	-45.50724010774911	-7.60983203792549
023	Grant County	56.56781325756193	39.78560024182586	32.194084154574924	31.980518175240302	54023	-24.587295082321628	-9999.0
025	Greenbrier County	576.996575300674	514.3644613129244	557.7131586046726	500.75437896880766	54025	-76.2421963318663	-13.213630651470742
027	Hampshire County	162.7983122513442	179.5167615973417	219.73337780339733	228.25380992316954	54027	65.45549767182533	40.20649647200803
029	Hancock County	310.38347804272865	241.88729656829315	181.66520900536744	157.81670943063043	54029	-152.56676861209823	-49.15428152754164
031	Hardy County	0.0	0.0	0.0	0.0	54031	0.0	-9999.0
033	Harrison County	1762.084569421177	1628.0299445076048	1647.9521399666442	1544.9426729414267	54033	-217.14189647975036	-12.323012200888794
035	Jackson County	109.06103194474295	93.7342274388616	115.50716203079996	113.61782992374314	54035	4.556797979000194	4.178209116257903
037	Jefferson County	161.8628917758594	129.28093730056116	169.3765677257639	136.1602981975249	54037	-25.7025935783345	-15.879237851456606
039	Kanawha County	46287.601396461876	41383.85999415662	39063.06839884765	36804.89419510057	54039	-9482.707201361307	-20.486495120237848
041	Lewis County	447.9191009478572	378.4172357998285	431.73365264311906	425.10121699810594	54041	-22.817883949751263	-5.094197568593428
043	Lincoln County	498.0049545935009	561.6251140924794	476.08050022098587	496.8922340504091	54043	-1.1127205430917684	-0.2234356371012436
045	Logan County	2110.7574767820033	1866.8286933690715	1912.356999178236	1727.051578414622	54045	-383.7058983673812	-18.17858766760677
047	McDowell County	1364.8238674059783	1062.3065088251462	943.1995988173047	851.5547729867134	54047	-513.2690944192649	-37.60698407149036
049	Marion County	476.4315586001977	465.87107998076357	471.2706486120138	465.8703767293466	54049	-10.561181870851101	-2.216725924260954
051	Marshall County	346.87743003448736	350.0772981435712	274.74589991607246	309.9479551433024	54051	-36.92947489118495	-10.646260521335549
053	Mason County	1444.3328225073747	1521.9492701054826	1555.169046350465	1389.1180585903332	54053	-55.21476391704141	-3.822855996666208
055	Mercer County	838.8320456895069	781.5469848566605	734.305777786263	662.7807829835879	54055	-176.05126270591904	-20.98766536288056
057	Mineral County	469.6912677923939	377.6050055621915	409.2895806623532	386.6648467942943	54057	-83.02642099809958	-17.676807445949304
059	Mingo County	3122.2506466115515	2327.626791770905	2299.2480114554023	2025.2419442146806	54059	-1097.0087023968708	-35.135190174030676
061	Monongalia County	611.5942074967933	640.3857758121543	583.580492302849	506.3947207761711	54061	-105.19948672062219	-17.200863813147503
063	Monroe County	55.942310108217484	36.04277032625043	59.50484169216471	26.72863628666436	54063	-29.213673821553122	-9999.0
065	Morgan County	45.944321267359236	44.75563768748561	46.70035462098815	56.0242244589245	54065	10.079903191565265	-9999.0
067	Nicholas County	287.78160393325487	307.61744599821265	229.4248955672007	197.13518386975056	54067	-90.64642006350431	-31.498337219820314
069	Ohio County	1613.42072256721	1375.7036184024048	1360.4901276664752	1477.497493590507	54069	-135.92322897670306	-8.424537200713988
071	Pendleton County	0.0	0.0	0.0	0.0	54071	0.0	-9999.0
073	Pleasants County	199.47149553863846	164.47851425114902	121.83233577613818	129.55657632743535	54073	-69.91491921120311	-35.05008022445006
075	Pocahontas County	135.8939199761041	140.43534558532852	118.84641602656362	107.68338744490222	54075	-28.210532531201864	-20.7592308295783
077	Preston County	47.82418583874116	46.62978655671837	42.975030027321814	33.837900066137394	54077	-13.986285772603765	-9999.0
079	Putnam County	4442.953280554377	4573.830203691294	5216.513219034368	5252.867846986345	54079	809.9145664319685	18.229193855734405
081	Raleigh County	249.354236827684	314.38976044163536	250.13291704977757	212.03961690504286	54081	-37.31461992264113	-14.964502066362462
083	Randolph County	60.44337672239216	74.5788470238922	93.31150186778659	86.2443785401848	54083	25.80100181779264	-9999.0
085	Ritchie County	0.0	0.0	0.0	0.0	54085	0.0	-9999.0
087	Roane County	84.44341761278366	84.39513313002277	88.7200917588155	81.10414755455706	54087	-3.339270058226603	-9999.0
089	Summers County	786.1819558548613	702.9675311902662	631.2382596391781	621.6698404302934	54089	-164.5121154245678	-20.925450425237024
091	Taylor County	31.01846901667729	40.32012131706976	39.37288293042462	41.23114016499256	54091	10.21267114831527	-9999.0
093	Tucker County	148.18995014856145	157.95033136744144	143.2270449110137	121.40376310892947	54093	-26.786187039631983	-18.075575983917027
095	Tyler County	166.0486951741717	167.94490888418207	160.01689626747324	149.23447585660492	54095	-16.814219317566796	-10.126077353351093
097	Upshur County	622.5717029706545	627.0696721521887	505.754421688796	452.12565836321227	54097	-170.44604460744227	-27.377737181780716
099	Wayne County	2306.716534218635	2249.0376820044917	2172.907573325468	2027.0110963944678	54099	-279.7054378241671	-12.125696143193988
101	Webster County	321.202481781987	266.88495949309834	254.23808949130932	273.62318227959946	54101	-47.57929950238753	-14.812867957440478
103	Wetzel County	234.77652368824812	231.02296429278283	192.39838623237154	173.34397258235762	54103	-61.4325511058905	-26.166394382542578
105	Wirt County	0.0	0.0	0.0	0.0	54105	0.0	-9999.0
107	Wood County	1941.5459130268653	1971.7837960564007	1804.8766190194124	1770.4266792405076	54107	-171.11923378635765	-8.81355587000171
109	Wyoming County	963.8075978220194	755.639147693391	817.8744112511154	691.2121773827873	54109	-272.59542043923204	-28.283178204367154
WV		83510.89023497087	75853.6321607055	73545.6985754034	69805.82871640472		-13705.061518566145	-16.411106958631173
001	Adair County	0.0	0.0	0.0	0.0	21001	0.0	-9999.0
003	Allen County	0.0	0.0	0.0	0.0	21003	0.0	-9999.0
005	Anderson County	36.31755295588575	28.136904666069942	26.655104553163937	30.95260055479169	21005	-5.364952401094062	-9999.0
007	Ballard County	18.12303982014214	17.189319312226225	16.432665646438128	22.419676770055815	21007	4.296636949913676	-9999.0
009	Barren County	0.0	0.0	0.0	0.0	21009	0.0	-9999.0
011	Bath County	0.0	0.0	0.0	0.0	21011	0.0	-9999.0
013	Bell County	1370.09486982716	1368.1977784375006	1294.7548303327455	1234.4889797564183	21013	-135.60589007074168	-9.897554764791483
015	Boone County	129.77553864040704	129.3890818224012	117.58652115401198	107.73922443253193	21015	-22.036314207875108	-16.980329605053836
017	Bourbon County	122.12740469770046	100.92844052482457	98.74851933143168	86.61849064396824	21017	-35.50891405373221	-29.075303894016848
019	Boyd County	608.3006624279346	595.7100490178375	581.8761289399943	519.8581158741441	21019	-88.44254655379052	-14.539281644176793
021	Boyle County	77.64613849177177	76.36522329900187	90.39766924709063	90.53091165427668	21021	12.884773162504914	-9999.0
023	Bracken County	304.33035781798617	332.0816015656094	346.2240222024156	301.80921751655455	21023	-2.5211403014316147	-0.8284222183773893
025	Breathitt County	609.2255164740542	647.6683062443622	583.611654205946	579.4078109879283	21025	-29.817705486125874	-4.894362543889896
027	Breckinridge County	270.0446821932174	284.3670655882663	251.9794194536506	240.27294800270903	21027	-29.77173419050837	-11.024743738225752
029	Bullitt County	2042.1603012613703	3190.7166745084974	5706.924336482461	6230.585102404688	21029	4188.424801143317	205.0977486221956
031	Butler County	54.07963259976573	51.80543064349449	39.515331058903726	52.25964269067172	21031	-1.8199899090940121	-9999.0
033	Caldwell County	0.0	0.0	0.0	0.0	21033	0.0	-9999.0
035	Calloway County	15.703744399298559	21.00968720019452	27.120360055309863	20.99699034376395	21035	5.293245944465392	-9999.0
037	Campbell County	615.7671964729963	524.4015348581498	595.7088819390253	593.1190822648077	21037	-22.64811420818853	-3.678031947449112
039	Carlisle County	0.37751711160851364	0.0	0.7197644584646747	0.7955291383030616	21039	0.41801202669454796	-9999.0
041	Carroll County	477.76726005862	484.12011847395354	494.9483484472814	527.4969013958087	21041	49.72964133718864	10.408758718855493
043	Carter County	313.8033299703152	378.63862148382356	413.08607429697344	409.467433158281	21043	95.6641031879658	30.48536903576369
045	Casey County	0.0	0.0	0.0	0.0	21045	0.0	-9999.0
047	Christian County	674.1200921873352	993.2712461016209	1172.8379050788678	824.5741979539939	21047	150.4541057666587	22.318590932140346
049	Clark County	81.66423037130296	103.28428280034872	92.01073521618518	115.50796593229252	21049	33.84373556098956	-9999.0
051	Clay County	0.0	0.0	0.0	0.0	21051	0.0	-9999.0
053	Clinton County	0.0	1.2071212020276296	2.428818213256288	6.267444776315664	21053	6.267444776315664	-9999.0
055	Crittenden County	32.19115219342969	25.408480058828086	22.495710172129396	21.74128639540113	21055	-10.449865798028558	-9999.0
057	Cumberland County	129.3689203197005	155.4334487931911	151.25663194997196	121.42023117255607	21057	-7.948689147144421	-6.144203049311514
059	Daviess County	5285.296590149832	5284.905021203711	6084.039134412425	6428.701048879718	21059	1143.4044587298858	21.633685815491233
061	Edmonson County	0.031730570464808164	0.03617689244076854	0.03350959828122778	0.035125943610086995	21061	0.0033953731452788308	-9999.0
063	Elliott County	0.0	0.0	0.0	0.0	21063	0.0	-9999.0
065	Estill County	232.26236434096205	215.59961264308168	199.49589178778962	185.99973118452033	21065	-46.26263315644172	-19.918264970612288
067	Fayette County	626.9857051709275	797.8216971602211	783.2841647220359	816.2456842506377	21067	189.2599790797102	30.185692834594136
069	Fleming County	0.0	0.0	0.0	0.0	21069	0.0	-9999.0
071	Floyd County	5159.3085436053525	4625.777905812086	4450.470263847798	4131.478367410768	21071	-1027.830176194584	-19.921859053545397
073	Franklin County	497.57176652848653	414.5235750414703	386.59974608645473	385.30102049366104	21073	-112.27074603482549	-22.563729211994566
075	Fulton County	23.24796987884809	16.67463593909965	17.98134971682361	18.390088653760742	21075	-4.857881225087347	-9999.0
077	Gallatin County	173.2547828157681	343.5389200612439	260.8639402624602	232.58569325573907	21077	59.33091043997098	34.2448903722681
079	Garrard County	2.5310062315696724	3.234603045447235	2.722772324452273	3.0653989235599606	21079	0.5343926919902882	-9999.0
081	Grant County	0.0	0.0	0.0	0.0	21081	0.0	-9999.0
083	Graves County	5.072171782150806	5.251826960726916	4.959939677089332	5.558298916196911	21083	0.48612713404610464	-9999.0
085	Grayson County	9.458792638302786	5.554908217989046	6.743727194810347	4.8720814041671	21085	-4.586711234135685	-9999.0
087	Green County	0.0	0.0	0.0	0.0	21087	0.0	-9999.0
089	Greenup County	2202.6642371572166	2261.6919676206326	2178.0786083393673	2191.123553435536	21089	-11.54068372168058	-0.523942030155955
091	Hancock County	958.3864342080227	861.5561638171179	809.5356820735728	857.2064132706212	21091	-101.18002093740154	-10.557330250715957
093	Hardin County	405.7944679163543	436.12294754885045	583.6548030017418	640.9579795762462	21093	235.16351165989192	57.95138432206666
095	Harlan County	1066.8147979736416	1086.8792216602308	947.8145457130709	893.2761253734878	21095	-173.53867260015375	-16.26699150872122
097	Harrison County	68.2647430009095	75.12876457973186	64.7407891013403	62.41119189207434	21097	-5.853551108835163	-9999.0
099	Hart County	0.0	0.0	0.0	0.0	21099	0.0	-9999.0
101	Henderson County	1122.8806074980507	1008.1304053669119	1086.6011343994824	979.4958686595274	21101	-143.38473883852328	-12.769366385087578
103	Henry County	54.91954504143544	51.02271669081912	39.84223326614423	35.94583912126754	21103	-18.9737059201679	-9999.0
105	Hickman County	1.7888363757951216	3.2903153423240576	4.077490903513627	9.794324315180944	21105	8.005487939385823	-9999.0
107	Hopkins County	115.56539160629444	121.46036883436186	97.33837651194612	105.05678094016103	21107	-10.508610666133407	-9.093215987995695
109	Jackson County	0.0	0.0	0.0	0.0	21109	0.0	-9999.0
111	Jefferson County	3831.878246584542	3642.7074498262596	3851.382877896808	4032.0439643131504	21111	200.16571772860834	5.223697227515545
113	Jessamine County	145.47732558231345	136.6361852109547	122.50197232392634	129.61874306776187	21113	-15.858582514551586	-10.901068225631171
115	Johnson County	1937.15547983118	2091.3667470412097	2132.957341632855	2156.3235869729783	21115	219.16810714179837	11.31391410878897
117	Kenton County	1052.1536245077432	926.8480780053839	879.8662356341966	856.5300541155192	21117	-195.623570392224	-18.592681319113236
119	Knott County	8.273507470528052	12.702210438970766	33.68327617634344	13.518503661640876	21119	5.244996191112824	-9999.0
121	Knox County	774.6403628568569	759.765202918267	709.5257055861632	690.9180227407313	21121	-83.72234011612557	-10.807897978277225
123	Larue County	0.0	0.0	0.0	0.0	21123	0.0	-9999.0
125	Laurel County	0.3562121510374851	2.938750246059252	0.0	0.8571354884339485	21125	0.5009233373964634	-9999.0
127	Lawrence County	1458.0637426319831	1556.5606657486155	1568.3749542124892	1715.259996310773	21127	257.19625367878984	17.6395754286105
129	Lee County	42.04794514749972	42.778735074196085	40.053118002403295	60.925613864119356	21129	18.877668716619638	-9999.0
131	Leslie County	101.87061976967144	82.6140741719128	56.32153604920671	44.64731827796409	21131	-57.223301491707346	-56.172527094748936
133	Letcher County	53.63724032764791	57.70350063489627	93.14911352486594	87.39206234585191	21133	33.754822018204	-9999.0
135	Lewis County	610.4673332828655	603.7434048678941	649.0166300828803	587.215781403894	21135	-23.251551878971554	-3.80881180880448
137	Lincoln County	0.0	0.0	0.0	0.0	21137	0.0	-9999.0
139	Livingston County	559.8396206144063	550.6133804010216	537.9791663942726	526.0941921643771	21139	-33.74542845002918	-6.027695648442077
141	Logan County	99.01422822334273	115.51124710743454	84.66573296864726	107.79667472977886	21141	8.78244650643613	-9999.0
143	Lyon County	0.0	0.0	0.0	0.0	21143	0.0	-9999.0
145	McCracken County	1324.9387757090626	1478.3656313590393	1283.1860117198494	1081.8424718679785	21145	-243.09630384108414	-18.347738650111378
147	McCreary County	0.0	0.0	0.0	0.0	21147	0.0	-9999.0
149	McLean County	278.142771737898	266.23411383721594	205.39402365138386	245.87623563776086	21149	-32.26653610013713	-11.600709915461271
151	Madison County	132.54520612474835	205.8092079566073	224.6406837032369	262.5054332376087	21151	129.96022711286037	98.04973783098947
153	Magoffin County	352.22065016142716	320.7780009355097	343.49434435533306	292.6758802801683	21153	-59.544769881258844	-16.90553062518303
155	Marion County	0.0	0.0	0.0	0.0	21155	0.0	-9999.0
157	Marshall County	366.1272356975932	408.6782537386856	452.1861727282175	481.6378695366893	21157	115.5106338390961	31.54931471268729
159	Martin County	1057.925744736616	1052.1966726958663	961.0000549088921	875.1939559566514	21159	-182.73178877996463	-17.272647885647018
161	Mason County	237.7455567092119	199.51356413322037	201.2387722940589	182.01741264847936	21161	-55.72814406073255	-23.44024630033107
163	Meade County	58.205488438441776	57.22895522610658	61.522767992662715	63.082466624015765	21163	4.876978185573989	-9999.0
165	Menifee County	0.0	0.0	0.0	0.0	21165	0.0	-9999.0
167	Mercer County	2.1912672525931116	2.6229461335008804	2.2136673759370016	2.021620309051287	21167	-0.1696469435418244	-9999.0
169	Metcalfe County	0.0	0.0	0.0	0.0	21169	0.0	-9999.0
171	Monroe County	2.903275047543098	1.5930319226789913	2.969290383897017	4.569150133951868	21171	1.6658750864087697	-9999.0
173	Montgomery County	15.997912970294104	27.477191708482202	21.796820920384338	27.71376685538703	21173	11.715853885092924	-9999.0
175	Morgan County	0.0	0.0	0.0	0.0	21175	0.0	-9999.0
177	Muhlenberg County	33.43596488834092	34.33793968577467	32.883236250299085	69.54644529014155	21177	36.11048040180063	-9999.0
179	Nelson County	83.55437552648351	85.54193028164171	77.64359088581136	77.69468389719412	21179	-5.859691629289387	-9999.0
181	Nicholas County	0.0	0.0	0.0	0.0	21181	0.0	-9999.0
183	Ohio County	83.72057060628676	98.98327297828394	89.39031881062778	118.33954617134839	21183	34.61897556506163	-9999.0
185	Oldham County	58.055919545885224	59.153722262674	53.350969659656336	69.89110517804447	21185	11.835185632159245	-9999.0
187	Owen County	55.20396236240167	76.98617294973769	66.72409004895118	60.973990686909275	21187	5.7700283245076065	-9999.0
189	Owsley County	0.0	0.0	0.0	0.0	21189	0.0	-9999.0
191	Pendleton County	499.9213938274322	523.1749422617028	549.4575101015018	571.6876630612301	21191	71.76626923379786	14.355510710263953
193	Perry County	374.9906459813924	395.6865068218409	357.93512571772095	343.00926080952775	21193	-31.981385171864645	-8.528582116539408
195	Pike County	4537.460629155053	4038.3163551983307	3841.052025648981	3691.0978608808796	21195	-846.362768274173	-18.652784838196588
197	Powell County	62.93268594309427	65.25101167499358	55.91609958032945	71.5921414689332	21197	8.659455525838936	-9999.0
199	Pulaski County	0.8491034036268664	1.967628935788835	2.4946272530255102	1.6483366537302522	21199	0.7992332501033858	-9999.0
201	Robertson County	0.0	0.0	0.0	0.0	21201	0.0	-9999.0
203	Rockcastle County	0.0	0.0	0.0	0.0	21203	0.0	-9999.0
205	Rowan County	96.21919296338655	132.35287099915195	150.95969551137526	148.17493134098768	21205	51.955738377601136	-9999.0
207	Russell County	10.63682653957667	18.28396392494605	17.798036045402945	33.51272395070307	21207	22.8758974111264	-9999.0
209	Scott County	29.64323549608473	110.6511264259105	170.0568993764462	204.27193391612272	21209	174.62869842003798	-9999.0
211	Shelby County	0.0	0.0	0.0	0.0	21211	0.0	-9999.0
213	Simpson County	18.08660175964296	27.554671978547383	46.32677925162407	49.99565455201385	21213	31.909052792370893	-9999.0
215	Spencer County	0.0	0.0	0.0	0.0	21215	0.0	-9999.0
217	Taylor County	7.457631758571825	7.949168668395018	9.62013127008311	9.947505236640296	21217	2.4898734780684713	-9999.0
219	Todd County	0.0	0.0	0.0	0.0	21219	0.0	-9999.0
221	Trigg County	0.0	0.0	0.0	0.0	21221	0.0	-9999.0
223	Trimble County	31.540239017737008	57.882088179776154	43.3699958789276	37.56701421837771	21223	6.026775200640699	-9999.0
225	Union County	1932.984812132442	1835.7388309153305	1711.8684635237992	1544.917254599096	21225	-388.06755753334596	-20.07607897887388
227	Warren County	286.89026519841997	146.05573074507006	240.45342938548646	317.7146111671869	21227	30.82434596876692	10.744298328647739
229	Washington County	0.0	0.0	0.0	0.0	21229	0.0	-9999.0
231	Wayne County	0.0	0.0	0.0	0.0	21231	0.0	-9999.0
233	Webster County	109.33692958429725	118.85064307394853	140.0300589797941	135.80425043460664	21233	26.46732085030939	24.207119178249336
235	Whitley County	110.68442292832027	99.14313796840891	83.96722497534846	83.83625689529676	21235	-26.848166033023517	-24.256499083353855
237	Wolfe County	0.0	0.0	0.0	0.0	21237	0.0	-9999.0
239	Woodford County	128.05088958041637	108.83904313121613	84.73783208805973	90.79859078668619	21239	-37.252298793730176	-29.091792267741813
KY		49050.56529654833	49773.22013144218	52481.35394613848	52386.13007346108		3335.5647769127463	6.8002575643047125
001	Anderson County	390.20626241359804	318.83234518423257	272.1972870659561	325.5250103467621	47001	-64.68125206683595	-16.576169656210503
003	Bedford County	546.0138299054205	713.2770545274117	848.4796129919375	1057.002895395421	47003	510.9890654900006	93.58537046186414
005	Benton County	18.086573506560452	15.756370399324643	16.6473015039398	17.557569860597127	47005	-0.5290036459633249	-9999.0
007	Bledsoe County	0.0	0.0	0.0	0.0	47007	0.0	-9999.0
[truncated: 983 more rows]
