# Supplementary material for: Population in floodplains or close to sea level increased in US but declined in some counties—especially among Black residents
Source: Environ Res Lett. Author manuscript; Available in PMC 2025 Mar 14. (PMC11908447; doi:10.1088/1748-9326/acadf5)
Supplement: State and County Results [file NIHMS1876714-supplement-State_and_County_Results.zip › state_and_county/county_results/population_shows_net_migration_into_or_out_of_land_below_1m.xlsx]

## Sheet: ME
	FIPSSTCO	COUNTY	1990	2000	2010	2020	Change	PCTchange		Change 1990s	2000s	2010s		1990-2020	since 2000
005	23005	Cumberland County	309.418	390.646	253.076	310.143	0.725108	0.234346		81.2278	-137.569	57.0668		0.725108	-80.5027
009	23009	Hancock County	117.165	123.458	111.648	86.7606	-30.4048	-25.9503		6.2931	-11.8108	-24.8871		-30.4048	-36.6979
011	23011	Kennebec County	7.05448	6.75282	11.4448	8.4257	1.37122	-9999		-0.301662	4.69199	-3.01911		1.37122	1.67288
013	23013	Knox County	156.543	151.082	128.682	102.396	-54.1475	-34.5895		-5.461	-22.4008	-26.2858		-54.1475	-48.6865
015	23015	Lincoln County	120.469	116.876	106.13	102.162	-18.3071	-15.1965		-3.5933	-10.7459	-3.96788		-18.3071	-14.7138
019	23019	Penobscot County	6.80978	8.39201	2.66635	5.63876	-1.17102	-9999		1.58223	-5.72567	2.97242		-1.17102	-2.75325
023	23023	Sagadahoc County	116.337	124.253	129.241	145.784	29.4476	25.3124		7.91584	4.98837	16.5434		29.4476	21.5318
027	23027	Waldo County	16.5392	9.1238	12.1898	13.8536	-2.68561	-9999		-7.41542	3.06599	1.66383		-2.68561	4.72981
029	23029	Washington County	69.2456	74.0263	69.6564	50.9853	-18.2604	-9999		4.7807	-4.36995	-18.6711		-18.2604	-23.041
031	23031	York County	683.861	804.356	677.073	738.794	54.9333	8.03282		120.496	-127.283	61.7204		54.9333	-65.5623
ME			1603.44	1808.97	1501.81	1564.94	-38.4992	-2.40103		205.524	-307.159	63.1359		-38.4992	-244.023

## Sheet: NH
	FIPSSTCO	COUNTY	1990	2000	2010	2020	Change	PCTchange		Change 1990s	2000s	2010s		1990-2020	since 2000
015	33015	Rockingham County	1954.27	2387.3	2210.8	2498.95	544.684	27.8715		433.037	-176.504	288.15		544.684	111.646
017	33017	Strafford County	24.9951	22.1402	26.7173	42.7862	17.7911	-9999		-2.85481	4.57707	16.0689		17.7911	20.6459
NH			1979.26	2409.44	2237.52	2541.73	562.475	28.4184		430.182	-171.927	304.219		562.475	132.292

## Sheet: MA
	FIPSSTCO	COUNTY	1990	2000	2010	2020	Change	PCTchange		Change 1990s	2000s	2010s		1990-2020	since 2000
001	25001	Barnstable County	1575.22	1764.33	1411.24	1798.22	223	14.1568		189.109	-353.082	386.972		223	33.8908
005	25005	Bristol County	1021.61	1018.5	1012.14	1224.36	202.75	19.8461		-3.1164	-6.35602	212.223		202.75	205.867
007	25007	Dukes County	88.865	89.4432	125.745	144.08	55.2148	-9999		0.578213	36.3018	18.3348		55.2148	54.6366
009	25009	Essex County	4157.98	4716.41	4789.23	5406.32	1248.35	30.0229		558.427	72.8256	617.092		1248.35	689.918
017	25017	Middlesex County	10442.1	11259.9	12885.5	16067.9	5625.77	53.8756		817.791	1625.54	3182.44		5625.77	4807.98
019	25019	Nantucket County	160.307	245.824	119.185	151.986	-8.32049	-5.19036		85.5171	-126.639	32.8013		-8.32049	-93.8376
021	25021	Norfolk County	4480.04	4525.7	4242.48	4857.76	377.715	8.43107		45.66	-283.226	615.281		377.715	332.055
023	25023	Plymouth County	5056.08	5557.02	5132.99	5226.54	170.466	3.3715		500.939	-424.024	93.5508		170.466	-330.474
025	25025	Suffolk County	44082.3	48078.9	51342.8	58996.1	14913.8	33.8318		3996.61	3263.95	7653.28		14913.8	10917.2
MA			71064.5	77256	81061.3	93873.3	22808.8	32.0959		6191.52	3805.29	12812		22808.8	16617.3

## Sheet: RI
	FIPSSTCO	COUNTY	1990	2000	2010	2020	Change	PCTchange		Change 1990s	2000s	2010s		1990-2020	since 2000
001	44001	Bristol County	502.68	490.281	537.377	549.928	47.2473	9.39908		-12.3989	47.0957	12.5505		47.2473	59.6462
003	44003	Kent County	166.44	173.694	169.148	186.732	20.2919	12.1917		7.25368	-4.54568	17.5839		20.2919	13.0382
005	44005	Newport County	594.818	581.338	466.447	473.704	-121.114	-20.3616		-13.4799	-114.891	7.25706		-121.114	-107.634
007	44007	Providence County	24.9806	41.7357	16.443	73.6435	48.663	-9999		16.7551	-25.2926	57.2005		48.663	31.9079
009	44009	Washington County	626.932	707.708	592.83	582.31	-44.6228	-7.11765		80.7751	-114.878	-10.52		-44.6228	-125.398
RI			1915.85	1994.76	1782.24	1866.32	-49.5349	-2.58553		78.905	-212.512	84.072		-49.5349	-128.44

## Sheet: CT
	FIPSSTCO	COUNTY	1990	2000	2010	2020	Change	PCTchange		Change 1990s	2000s	2010s		1990-2020	since 2000
001	09001	Fairfield County	7188.64	7462.12	7577.9	8628.04	1439.4	20.0232		273.475	115.786	1050.14		1439.4	1165.92
003	09003	Hartford County	0	0.0480675	0	0.408798	0.408798	-9999		0.0480675	-0.0480675	0.408798		0.408798	0.360731
007	09007	Middlesex County	585.859	619.938	635.656	730.498	144.64	24.6885		34.0792	15.7175	94.843		144.64	110.56
009	09009	New Haven County	3688.29	3548.62	3575.96	3382.79	-305.501	-8.283		-139.668	27.3403	-193.173		-305.501	-165.833
011	09011	New London County	1069.81	826.125	798.847	774.842	-294.971	-27.5722		-243.687	-27.2788	-24.0052		-294.971	-51.2839
CT			12532.6	12456.9	12588.4	13516.6	983.975	7.85132		-75.7531	131.516	928.212		983.975	1059.73

## Sheet: NY
	FIPSSTCO	COUNTY	1990	2000	2010	2020	Change	PCTchange		Change 1990s	2000s	2010s		1990-2020	since 2000
001	36001	Albany County	1.38251	1.42127	1.20411	1.14836	-0.23415	-9999		0.0387643	-0.217164	-0.0557504		-0.23415	-0.272914
005	36005	Bronx County	674.012	996.423	809.59	908.658	234.645	34.8132		322.411	-186.833	99.0677		234.645	-87.7653
021	36021	Columbia County	17.518	12.6892	33.7391	39.0273	21.5094	-9999		-4.82877	21.0499	5.28828		21.5094	26.3382
027	36027	Dutchess County	44.9916	46.9729	110.518	48.1442	3.15253	-9999		1.98129	63.5447	-62.3734		3.15253	1.17124
039	36039	Greene County	38.3155	50.53	39.6719	35.6066	-2.70898	-9999		12.2144	-10.8581	-4.06534		-2.70898	-14.9234
047	36047	Kings County	11827	12838.2	12818.6	14803	2975.94	25.1622		1011.17	-19.5524	1984.33		2975.94	1964.78
059	36059	Nassau County	29370.8	29632	28726.1	29108.7	-262.131	-0.892488		261.177	-905.876	382.568		-262.131	-523.308
061	36061	New York County	5361.07	5673.46	8056.12	13388.2	8027.15	149.73		312.393	2382.66	5332.09		8027.15	7714.76
071	36071	Orange County	36.111	32.3241	1.93337	6.80941	-29.3016	-9999		-3.78687	-30.3908	4.87604		-29.3016	-25.5147
079	36079	Putnam County	11.8865	12.027	21.1973	19.2015	7.31503	-9999		0.140488	9.17029	-1.99574		7.31503	7.17454
081	36081	Queens County	17856.6	18077.1	18150.3	21500.5	3643.98	20.407		220.52	73.1779	3350.29		3643.98	3423.46
083	36083	Rensselaer County	4.25128	3.25495	1.91369	0.928341	-3.32294	-9999		-0.996327	-1.34126	-0.985346		-3.32294	-2.32661
085	36085	Richmond County	4120.75	5202.91	6307.89	5807.42	1686.67	40.9313		1082.16	1104.99	-500.471		1686.67	604.514
087	36087	Rockland County	336.532	415.709	427.304	319.15	-17.3821	-5.16505		79.1763	11.595	-108.153		-17.3821	-96.5584
091	36091	Saratoga County	0	0	0	0	0	-9999		0	0	0		0	0
103	36103	Suffolk County	17907	18155.3	17497.1	18222.9	315.955	1.76443		248.395	-658.247	725.807		315.955	67.5599
111	36111	Ulster County	71.164	124.113	138.067	201.399	130.235	-9999		52.9487	13.9542	63.3318		130.235	77.286
119	36119	Westchester County	759.795	635.114	566.363	778.507	18.7119	2.46276		-124.681	-68.751	212.144		18.7119	143.393
NY			88439.1	91909.5	93707.6	105189	16750.2	18.9398		3470.43	1798.07	11481.7		16750.2	13279.8

## Sheet: NJ
	FIPSSTCO	COUNTY	1990	2000	2010	2020	Change	PCTchange		Change 1990s	2000s	2010s		1990-2020	since 2000
001	34001	Atlantic County	25994.9	27971.6	26666.9	24513.5	-1481.35	-5.69861		1976.74	-1304.72	-2153.36		-1481.35	-3458.09
003	34003	Bergen County	9508.72	10104.8	10606	11965.8	2457.05	25.8399		596.075	501.194	1359.78		2457.05	1860.97
005	34005	Burlington County	2187.93	2149.2	2083.94	2100.86	-87.068	-3.97947		-38.7308	-65.2509	16.9138		-87.068	-48.3371
007	34007	Camden County	1013.67	1162.34	956.798	1236.99	223.321	22.0309		148.671	-205.545	280.196		223.321	74.6507
009	34009	Cape May County	18942.2	19782.7	16757.8	16123.7	-2818.51	-14.8795		840.468	-3024.85	-634.13		-2818.51	-3658.98
011	34011	Cumberland County	1359.57	1309.51	1307.15	1248.7	-110.873	-8.15502		-50.0663	-2.35486	-58.4523		-110.873	-60.8072
013	34013	Essex County	695.266	755.186	505.703	868.291	173.025	24.8861		59.9191	-249.482	362.588		173.025	113.106
015	34015	Gloucester County	1851.12	1721.13	1627.85	1613.31	-237.811	-12.8469		-129.986	-93.2879	-14.5373		-237.811	-107.825
017	34017	Hudson County	16025.3	18865.3	23347	32919.4	16894	105.421		2839.96	4481.68	9572.37		16894	14054.1
021	34021	Mercer County	0.336345	1.00977	7.65787	7.95883	7.62248	-9999		0.673421	6.6481	0.300959		7.62248	6.94906
023	34023	Middlesex County	997.718	773.208	932.026	830.585	-167.133	-16.7516		-224.51	158.818	-101.441		-167.133	57.3767
025	34025	Monmouth County	11932.4	12005.7	11062	11028.5	-903.897	-7.57516		73.3507	-943.773	-33.474		-903.897	-977.247
027		Morris County	0	0		0	0	-9999		0	0	0		0	0
029	34029	Ocean County	17604.2	19187.1	17081.8	16854.9	-749.27	-4.2562		1582.88	-2105.29	-226.868		-749.27	-2332.15
031	34031	Passaic County	1.59152	1.72134	3.32095	5.60978	4.01826	-9999		0.129825	1.59961	2.28883		4.01826	3.88844
033	34033	Salem County	9305.49	8674.72	8126.45	8085.84	-1219.65	-13.1068		-630.772	-548.268	-40.6096		-1219.65	-588.878
035	34035	Somerset County	0	0	0	0	0	-9999		0	0	0		0	0
039	34039	Union County	206.874	111.895	147.136	162.952	-43.9224	-21.2314		-94.979	35.241	15.8156		-43.9224	51.0566
NJ			117627	124577	121219	129567	11939.6	10.1503		6949.82	-3357.63	8347.38		11939.6	4989.74
										0	0	0		0	0
										0	0	0		0	0
										0	0	0		0	0
										0	0	0		0	0
										0	0	0		0	0
										0	0	0		0	0
										0	0	0		0	0
										0	0	0		0	0
										0	0	0		0	0
										0	0	0		0	0
										0	0	0		0	0
										0	0	0		0	0
										0	0	0		0	0
										0	0	0		0	0
										0	0	0		0	0
										0	0	0		0	0
										0	0	0		0	0
										0	0	0		0	0
										0	0	0		0	0
										0	0	0		0	0
										0	0	0		0	0
										0	0	0		0	0
										0	0	0		0	0
										0	0	0		0	0
										0	0	0		0	0
										0	0	0		0	0
										0	0	0		0	0
										0	0	0		0	0
										0	0	0		0	0
										0	0	0		0	0
										0	0	0		0	0
										0	0	0		0	0
										0	0	0		0	0
										0	0	0		0	0
										0	0	0		0	0
										0	0	0		0	0
										0	0	0		0	0
										0	0	0		0	0
										0	0	0		0	0
										0	0	0		0	0
										0	0	0		0	0
										0	0	0		0	0
										0	0	0		0	0
										0	0	0		0	0
										0	0	0		0	0
										0	0	0		0	0
										0	0	0		0	0
										0	0	0		0	0
										0	0	0		0	0
										0	0	0		0	0
										0	0	0		0	0
										0	0	0		0	0
										0	0	0		0	0
										0	0	0		0	0
										0	0	0		0	0
										0	0	0		0	0
										0	0	0		0	0
										0	0	0		0	0
										0	0	0		0	0
										0	0	0		0	0
										0	0	0		0	0
										0	0	0		0	0
										0	0	0		0	0
										0	0	0		0	0
										0	0	0		0	0
										0	0	0		0	0
										0	0	0		0	0
										0	0	0		0	0
										0	0	0		0	0
										0	0	0		0	0
										0	0	0		0	0
										0	0	0		0	0
										0	0	0		0	0
										0	0	0		0	0
										0	0	0		0	0
										0	0	0		0	0
										0	0	0		0	0
										0	0	0		0	0
										0	0	0		0	0
										0	0	0		0	0
										0	0	0		0	0
										0	0	0		0	0
										0	0	0		0	0
										0	0	0		0	0
										0	0	0		0	0
										0	0	0		0	0
										0	0	0		0	0
										0	0	0		0	0
										0	0	0		0	0
										0	0	0		0	0
										0	0	0		0	0
										0	0	0		0	0
										0	0	0		0	0
										0	0	0		0	0
										0	0	0		0	0
										0	0	0		0	0
										0	0	0		0	0
										0	0	0		0	0
										0	0	0		0	0
										0	0	0		0	0
										0	0	0		0	0
										0	0	0		0	0
										0	0	0		0	0
										0	0	0		0	0
										0	0	0		0	0
										0	0	0		0	0
										0	0	0		0	0
										0	0	0		0	0
										0	0	0		0	0
										0	0	0		0	0
										0	0	0		0	0
										0	0	0		0	0
										0	0	0		0	0
										0	0	0		0	0
										0	0	0		0	0
										0	0	0		0	0
										0	0	0		0	0
										0	0	0		0	0
										0	0	0		0	0
										0	0	0		0	0
										0	0	0		0	0
										0	0	0		0	0
										0	0	0		0	0
										0	0	0		0	0
										0	0	0		0	0
										0	0	0		0	0
										0	0	0		0	0
										0	0	0		0	0
										0	0	0		0	0
										0	0	0		0	0
										0	0	0		0	0
										0	0	0		0	0
										0	0	0		0	0
										0	0	0		0	0
										0	0	0		0	0
										0	0	0		0	0
										0	0	0		0	0
										0	0	0		0	0
										0	0	0		0	0
										0	0	0		0	0
										0	0	0		0	0
										0	0	0		0	0
										0	0	0		0	0
										0	0	0		0	0
										0	0	0		0	0
										0	0	0		0	0
										0	0	0		0	0
										0	0	0		0	0
										0	0	0		0	0
										0	0	0		0	0
										0	0	0		0	0
										0	0	0		0	0
										0	0	0		0	0
										0	0	0		0	0
										0	0	0		0	0
										0	0	0		0	0
										0	0	0		0	0
										0	0	0		0	0
										0	0	0		0	0
										0	0	0		0	0
										0	0	0		0	0
										0	0	0		0	0
										0	0	0		0	0
										0	0	0		0	0
										0	0	0		0	0
										0	0	0		0	0
										0	0	0		0	0
										0	0	0		0	0
										0	0	0		0	0
										0	0	0		0	0
										0	0	0		0	0
										0	0	0		0	0
										0	0	0		0	0
										0	0	0		0	0
										0	0	0		0	0
										0	0	0		0	0
										0	0	0		0	0
										0	0	0		0	0
										0	0	0		0	0
										0	0	0		0	0
										0	0	0		0	0
										0	0	0		0	0
										0	0	0		0	0
										0	0	0		0	0
										0	0	0		0	0
										0	0	0		0	0
										0	0	0		0	0
										0	0	0		0	0
										0	0	0		0	0
										0	0	0		0	0
										0	0	0		0	0
										0	0	0		0	0
										0	0	0		0	0
										0	0	0		0	0
										0	0	0		0	0
										0	0	0		0	0
										0	0	0		0	0
										0	0	0		0	0
										0	0	0		0	0
										0	0	0		0	0
										0	0	0		0	0
										0	0	0		0	0
										0	0	0		0	0
										0	0	0		0	0
										0	0	0		0	0
										0	0	0		0	0
										0	0	0		0	0
										0	0	0		0	0
										0	0	0		0	0
										0	0	0		0	0
										0	0	0		0	0
										0	0	0		0	0
										0	0	0		0	0
										0	0	0		0	0
										0	0	0		0	0
										0	0	0		0	0
										0	0	0		0	0
										0	0	0		0	0
										0	0	0		0	0
										0	0	0		0	0
										0	0	0		0	0
										0	0	0		0	0
										0	0	0		0	0
										0	0	0		0	0
										0	0	0		0	0
										0	0	0		0	0
										0	0	0		0	0
										0	0	0		0	0
										0	0	0		0	0
										0	0	0		0	0
										0	0	0		0	0
										0	0	0		0	0
										0	0	0		0	0
										0	0	0		0	0
										0	0	0		0	0
										0	0	0		0	0
										0	0	0		0	0
										0	0	0		0	0
										0	0	0		0	0
										0	0	0		0	0
										0	0	0		0	0
										0	0	0		0	0
										0	0	0		0	0
										0	0	0		0	0
										0	0	0		0	0
										0	0	0		0	0
										0	0	0		0	0
										0	0	0		0	0
										0	0	0		0	0
										0	0	0		0	0
										0	0	0		0	0
										0	0	0		0	0
										0	0	0		0	0
										0	0	0		0	0
										0	0	0		0	0
										0	0	0		0	0
										0	0	0		0	0
										0	0	0		0	0
										0	0	0		0	0
										0	0	0		0	0
										0	0	0		0	0
										0	0	0		0	0
										0	0	0		0	0
										0	0	0		0	0
										0	0	0		0	0
										0	0	0		0	0
										0	0	0		0	0
										0	0	0		0	0
										0	0	0		0	0
										0	0	0		0	0
										0	0	0		0	0
										0	0	0		0	0
										0	0	0		0	0
										0	0	0		0	0
										0	0	0		0	0
										0	0	0		0	0
										0	0	0		0	0
										0	0	0		0	0
										0	0	0		0	0
										0	0	0		0	0
										0	0	0		0	0
										0	0	0		0	0
										0	0	0		0	0
										0	0	0		0	0
										0	0	0		0	0
										0	0	0		0	0
										0	0	0		0	0
										0	0	0		0	0
										0	0	0		0	0
										0	0	0		0	0
										0	0	0		0	0
										0	0	0		0	0
										0	0	0		0	0
										0	0	0		0	0
										0	0	0		0	0
										0	0	0		0	0
										0	0	0		0	0
										0	0	0		0	0
										0	0	0		0	0
										0	0	0		0	0
										0	0	0		0	0
										0	0	0		0	0
										0	0	0		0	0
										0	0	0		0	0
										0	0	0		0	0
										0	0	0		0	0
										0	0	0		0	0
										0	0	0		0	0
										0	0	0		0	0
										0	0	0		0	0
										0	0	0		0	0
										0	0	0		0	0
										0	0	0		0	0
										0	0	0		0	0
										0	0	0		0	0
										0	0	0		0	0
										0	0	0		0	0
										0	0	0		0	0
										0	0	0		0	0
										0	0	0		0	0
										0	0	0		0	0
										0	0	0		0	0
										0	0	0		0	0
										0	0	0		0	0
										0	0	0		0	0
										0	0	0		0	0
										0	0	0		0	0
										0	0	0		0	0
										0	0	0		0	0
										0	0	0		0	0
										0	0	0		0	0
										0	0	0		0	0
										0	0	0		0	0
										0	0	0		0	0
										0	0	0		0	0
										0	0	0		0	0
										0	0	0		0	0
										0	0	0		0	0
										0	0	0		0	0
										0	0	0		0	0
										0	0	0		0	0
										0	0	0		0	0
										0	0	0		0	0
										0	0	0		0	0
										0	0	0		0	0
										0	0	0		0	0
										0	0	0		0	0
										0	0	0		0	0
										0	0	0		0	0
										0	0	0		0	0
										0	0	0		0	0
										0	0	0		0	0
										0	0	0		0	0
										0	0	0		0	0
										0	0	0		0	0
										0	0	0		0	0
										0	0	0		0	0
										0	0	0		0	0
										0	0	0		0	0
										0	0	0		0	0
										0	0	0		0	0
										0	0	0		0	0
										0	0	0		0	0
										0	0	0		0	0
										0	0	0		0	0
										0	0	0		0	0
										0	0	0		0	0
										0	0	0		0	0
										0	0	0		0	0
										0	0	0		0	0
										0	0	0		0	0
										0	0	0		0	0
										0	0	0		0	0
										0	0	0		0	0
										0	0	0		0	0
										0	0	0		0	0
										0	0	0		0	0
										0	0	0		0	0
										0	0	0		0	0
										0	0	0		0	0
										0	0	0		0	0
										0	0	0		0	0
										0	0	0		0	0
										0	0	0		0	0
										0	0	0		0	0
										0	0	0		0	0
										0	0	0		0	0
										0	0	0		0	0
										0	0	0		0	0
										0	0	0		0	0
										0	0	0		0	0
										0	0	0		0	0
										0	0	0		0	0
										0	0	0		0	0
										0	0	0		0	0
										0	0	0		0	0
										0	0	0		0	0
										0	0	0		0	0
										0	0	0		0	0
										0	0	0		0	0
										0	0	0		0	0
										0	0	0		0	0
										0	0	0		0	0
										0	0	0		0	0
										0	0	0		0	0
										0	0	0		0	0
										0	0	0		0	0
										0	0	0		0	0
										0	0	0		0	0
										0	0	0		0	0
										0	0	0		0	0
										0	0	0		0	0
										0	0	0		0	0
										0	0	0		0	0
										0	0	0		0	0
										0	0	0		0	0
										0	0	0		0	0
										0	0	0		0	0
										0	0	0		0	0
										0	0	0		0	0
										0	0	0		0	0
										0	0	0		0	0
										0	0	0		0	0
										0	0	0		0	0
										0	0	0		0	0
										0	0	0		0	0
										0	0	0		0	0
										0	0	0		0	0
										0	0	0		0	0
										0	0	0		0	0
										0	0	0		0	0
										0	0	0		0	0
										0	0	0		0	0
										0	0	0		0	0
										0	0	0		0	0
										0	0	0		0	0
										0	0	0		0	0
										0	0	0		0	0
										0	0	0		0	0
										0	0	0		0	0
										0	0	0		0	0
										0	0	0		0	0
										0	0	0		0	0
										0	0	0		0	0
										0	0	0		0	0
										0	0	0		0	0
										0	0	0		0	0
										0	0	0		0	0
										0	0	0		0	0
										0	0	0		0	0
										0	0	0		0	0
										0	0	0		0	0
										0	0	0		0	0
										0	0	0		0	0
										0	0	0		0	0
										0	0	0		0	0
										0	0	0		0	0
										0	0	0		0	0
										0	0	0		0	0
										0	0	0		0	0
										0	0	0		0	0
										0	0	0		0	0
										0	0	0		0	0
										0	0	0		0	0
										0	0	0		0	0
										0	0	0		0	0
										0	0	0		0	0
										0	0	0		0	0
										0	0	0		0	0
										0	0	0		0	0
										0	0	0		0	0
										0	0	0		0	0
										0	0	0		0	0
										0	0	0		0	0
										0	0	0		0	0
										0	0	0		0	0
										0	0	0		0	0
										0	0	0		0	0
										0	0	0		0	0
										0	0	0		0	0
										0	0	0		0	0
										0	0	0		0	0
										0	0	0		0	0
										0	0	0		0	0
										0	0	0		0	0
										0	0	0		0	0
										0	0	0		0	0
										0	0	0		0	0
										0	0	0		0	0
										0	0	0		0	0
										0	0	0		0	0
										0	0	0		0	0
										0	0	0		0	0
										0	0	0		0	0
										0	0	0		0	0
										0	0	0		0	0
										0	0	0		0	0
										0	0	0		0	0
										0	0	0		0	0
										0	0	0		0	0
										0	0	0		0	0
										0	0	0		0	0
										0	0	0		0	0
										0	0	0		0	0
										0	0	0		0	0
										0	0	0		0	0
										0	0	0		0	0
										0	0	0		0	0
										0	0	0		0	0
										0	0	0		0	0
										0	0	0		0	0
										0	0	0		0	0
										0	0	0		0	0
										0	0	0		0	0
										0	0	0		0	0
										0	0	0		0	0
										0	0	0		0	0
										0	0	0		0	0
										0	0	0		0	0
										0	0	0		0	0
										0	0	0		0	0
										0	0	0		0	0
										0	0	0		0	0
										0	0	0		0	0
										0	0	0		0	0
										0	0	0		0	0
										0	0	0		0	0
										0	0	0		0	0
										0	0	0		0	0
										0	0	0		0	0
										0	0	0		0	0
										0	0	0		0	0
										0	0	0		0	0
										0	0	0		0	0
										0	0	0		0	0
										0	0	0		0	0
										0	0	0		0	0
										0	0	0		0	0
										0	0	0		0	0
										0	0	0		0	0
										0	0	0		0	0
										0	0	0		0	0
										0	0	0		0	0
										0	0	0		0	0
										0	0	0		0	0
										0	0	0		0	0
										0	0	0		0	0
										0	0	0		0	0
										0	0	0		0	0
										0	0	0		0	0
										0	0	0		0	0
										0	0	0		0	0
										0	0	0		0	0
										0	0	0		0	0
										0	0	0		0	0
										0	0	0		0	0
										0	0	0		0	0
										0	0	0		0	0
										0	0	0		0	0
										0	0	0		0	0
										0	0	0		0	0
										0	0	0		0	0
										0	0	0		0	0
										0	0	0		0	0
										0	0	0		0	0
										0	0	0		0	0
										0	0	0		0	0
										0	0	0		0	0
										0	0	0		0	0
										0	0	0		0	0
										0	0	0		0	0
										0	0	0		0	0
										0	0	0		0	0
										0	0	0		0	0
										0	0	0		0	0
										0	0	0		0	0
										0	0	0		0	0
										0	0	0		0	0
										0	0	0		0	0
										0	0	0		0	0
										0	0	0		0	0
										0	0	0		0	0
										0	0	0		0	0
										0	0	0		0	0
										0	0	0		0	0
										0	0	0		0	0
										0	0	0		0	0
										0	0	0		0	0
										0	0	0		0	0
										0	0	0		0	0
										0	0	0		0	0
										0	0	0		0	0
										0	0	0		0	0
										0	0	0		0	0
										0	0	0		0	0
										0	0	0		0	0
										0	0	0		0	0
										0	0	0		0	0
										0	0	0		0	0
										0	0	0		0	0
										0	0	0		0	0
										0	0	0		0	0
										0	0	0		0	0
										0	0	0		0	0
										0	0	0		0	0
										0	0	0		0	0
										0	0	0		0	0
										0	0	0		0	0
										0	0	0		0	0
										0	0	0		0	0
										0	0	0		0	0
										0	0	0		0	0
										0	0	0		0	0
										0	0	0		0	0
										0	0	0		0	0
										0	0	0		0	0
										0	0	0		0	0
										0	0	0		0	0
										0	0	0		0	0
										0	0	0		0	0
										0	0	0		0	0
										0	0	0		0	0
										0	0	0		0	0
										0	0	0		0	0
										0	0	0		0	0
										0	0	0		0	0
										0	0	0		0	0
										0	0	0		0	0
										0	0	0		0	0
										0	0	0		0	0
										0	0	0		0	0
										0	0	0		0	0
										0	0	0		0	0
										0	0	0		0	0
										0	0	0		0	0
										0	0	0		0	0
										0	0	0		0	0
										0	0	0		0	0
										0	0	0		0	0
										0	0	0		0	0
										0	0	0		0	0
										0	0	0		0	0
										0	0	0		0	0
										0	0	0		0	0
										0	0	0		0	0
										0	0	0		0	0
										0	0	0		0	0
										0	0	0		0	0
										0	0	0		0	0
										0	0	0		0	0
										0	0	0		0	0
										0	0	0		0	0
										0	0	0		0	0
										0	0	0		0	0
										0	0	0		0	0
										0	0	0		0	0
										0	0	0		0	0
										0	0	0		0	0
										0	0	0		0	0
										0	0	0		0	0
										0	0	0		0	0
										0	0	0		0	0
										0	0	0		0	0
										0	0	0		0	0
										0	0	0		0	0
										0	0	0		0	0
										0	0	0		0	0
										0	0	0		0	0
										0	0	0		0	0
										0	0	0		0	0
										0	0	0		0	0
										0	0	0		0	0
										0	0	0		0	0
										0	0	0		0	0
										0	0	0		0	0
										0	0	0		0	0
										0	0	0		0	0
										0	0	0		0	0
										0	0	0		0	0
										0	0	0		0	0
										0	0	0		0	0
										0	0	0		0	0
										0	0	0		0	0
										0	0	0		0	0
										0	0	0		0	0
										0	0	0		0	0
										0	0	0		0	0
										0	0	0		0	0
										0	0	0		0	0
										0	0	0		0	0
										0	0	0		0	0
										0	0	0		0	0
										0	0	0		0	0
										0	0	0		0	0
										0	0	0		0	0
										0	0	0		0	0
										0	0	0		0	0
										0	0	0		0	0
										0	0	0		0	0
										0	0	0		0	0
										0	0	0		0	0
										0	0	0		0	0
										0	0	0		0	0
										0	0	0		0	0
										0	0	0		0	0
										0	0	0		0	0
										0	0	0		0	0
										0	0	0		0	0
										0	0	0		0	0
										0	0	0		0	0
										0	0	0		0	0
										0	0	0		0	0
										0	0	0		0	0
										0	0	0		0	0
										0	0	0		0	0
										0	0	0		0	0
										0	0	0		0	0
										0	0	0		0	0
										0	0	0		0	0
										0	0	0		0	0
										0	0	0		0	0
										0	0	0		0	0
										0	0	0		0	0
										0	0	0		0	0
										0	0	0		0	0
										0	0	0		0	0
										0	0	0		0	0
										0	0	0		0	0
										0	0	0		0	0
										0	0	0		0	0
										0	0	0		0	0
										0	0	0		0	0
										0	0	0		0	0
										0	0	0		0	0
										0	0	0		0	0
										0	0	0		0	0
										0	0	0		0	0
										0	0	0		0	0
										0	0	0		0	0
										0	0	0		0	0
										0	0	0		0	0
										0	0	0		0	0
										0	0	0		0	0
										0	0	0		0	0
										0	0	0		0	0
										0	0	0		0	0
										0	0	0		0	0
										0	0	0		0	0
										0	0	0		0	0
										0	0	0		0	0
										0	0	0		0	0
										0	0	0		0	0
										0	0	0		0	0
										0	0	0		0	0
										0	0	0		0	0
										0	0	0		0	0
										0	0	0		0	0
										0	0	0		0	0
										0	0	0		0	0
										0	0	0		0	0
										0	0	0		0	0
										0	0	0		0	0
										0	0	0		0	0
										0	0	0		0	0
										0	0	0		0	0
										0	0	0		0	0
										0	0	0		0	0
										0	0	0		0	0
										0	0	0		0	0
										0	0	0		0	0
										0	0	0		0	0
										0	0	0		0	0
										0	0	0		0	0
										0	0	0		0	0
										0	0	0		0	0
										0	0	0		0	0
										0	0	0		0	0
										0	0	0		0	0
										0	0	0		0	0
										0	0	0		0	0
										0	0	0		0	0
										0	0	0		0	0
										0	0	0		0	0
										0	0	0		0	0
										0	0	0		0	0
										0	0	0		0	0
										0	0	0		0	0
										0	0	0		0	0
										0	0	0		0	0
										0	0	0		0	0
										0	0	0		0	0
										0	0	0		0	0
										0	0	0		0	0
										0	0	0		0	0
										0	0	0		0	0
										0	0	0		0	0
										0	0	0		0	0
										0	0	0		0	0
										0	0	0		0	0
										0	0	0		0	0
										0	0	0		0	0
										0	0	0		0	0
										0	0	0		0	0
										0	0	0		0	0
										0	0	0		0	0
										0	0	0		0	0
										0	0	0		0	0
										0	0	0		0	0
										0	0	0		0	0
										0	0	0		0	0
										0	0	0		0	0
										0	0	0		0	0
										0	0	0		0	0
										0	0	0		0	0
										0	0	0		0	0
										0	0	0		0	0
										0	0	0		0	0
										0	0	0		0	0
										0	0	0		0	0
										0	0	0		0	0
										0	0	0		0	0
										0	0	0		0	0
										0	0	0		0	0
										0	0	0		0	0
										0	0	0		0	0
										0	0	0		0	0
										0	0	0		0	0
										0	0	0		0	0
										0	0	0		0	0
										0	0	0		0	0
										0	0	0		0	0
										0	0	0		0	0
										0	0	0		0	0
										0	0	0		0	0
										0	0	0		0	0
										0	0	0		0	0
										0	0	0		0	0
										0	0	0		0	0
										0	0	0		0	0
										0	0	0		0	0
										0	0	0		0	0
										0	0	0		0	0
										0	0	0		0	0
										0	0	0		0	0
										0	0	0		0	0
										0	0	0		0	0
										0	0	0		0	0
										0	0	0		0	0
										0	0	0		0	0
										0	0	0		0	0
										0	0	0		0	0
										0	0	0		0	0
										0	0	0		0	0
										0	0	0		0	0
										0	0	0		0	0
										0	0	0		0	0
										0	0	0		0	0
										0	0	0		0	0
										0	0	0		0	0
										0	0	0		0	0
										0	0	0		0	0
										0	0	0		0	0
										0	0	0		0	0
										0	0	0		0	0
										0	0	0		0	0
										0	0	0		0	0
										0	0	0		0	0
										0	0	0		0	0
										0	0	0		0	0
										0	0	0		0	0
										0	0	0		0	0
										0	0	0		0	0
										0	0	0		0	0
										0	0	0		0	0
										0	0	0		0	0
										0	0	0		0	0
										0	0	0		0	0
										0	0	0		0	0
										0	0	0		0	0
										0	0	0		0	0
										0	0	0		0	0
										0	0	0		0	0
										0	0	0		0	0
										0	0	0		0	0
										0	0	0		0	0
										0	0	0		0	0
										0	0	0		0	0
										0	0	0		0	0
										0	0	0		0	0
										0	0	0		0	0
										0	0	0		0	0
										0	0	0		0	0
										0	0	0		0	0
										0	0	0		0	0
										0	0	0		0	0
										0	0	0		0	0
										0	0	0		0	0
										0	0	0		0	0
										0	0	0		0	0
										0	0	0		0	0
										0	0	0		0	0
										0	0	0		0	0
										0	0	0		0	0
										0	0	0		0	0
										0	0	0		0	0
										0	0	0		0	0
										0	0	0		0	0
										0	0	0		0	0
										0	0	0		0	0
										0	0	0		0	0
										0	0	0		0	0
										0	0	0		0	0
										0	0	0		0	0
										0	0	0		0	0
										0	0	0		0	0
										0	0	0		0	0
										0	0	0		0	0
										0	0	0		0	0
										0	0	0		0	0
										0	0	0		0	0
										0	0	0		0	0
										0	0	0		0	0
										0	0	0		0	0
										0	0	0		0	0
										0	0	0		0	0
										0	0	0		0	0
										0	0	0		0	0
										0	0	0		0	0
										0	0	0		0	0
										0	0	0		0	0
										0	0	0		0	0
										0	0	0		0	0
										0	0	0		0	0
										0	0	0		0	0
										0	0	0		0	0
										0	0	0		0	0
										0	0	0		0	0
										0	0	0		0	0
										0	0	0		0	0
										0	0	0		0	0
										0	0	0		0	0
										0	0	0		0	0
										0	0	0		0	0
										0	0	0		0	0
										0	0	0		0	0
										0	0	0		0	0
										0	0	0		0	0
										0	0	0		0	0
										0	0	0		0	0
										0	0	0		0	0
										0	0	0		0	0
										0	0	0		0	0
										0	0	0		0	0
										0	0	0		0	0
										0	0	0		0	0
										0	0	0		0	0
										0	0	0		0	0
										0	0	0		0	0
										0	0	0		0	0
										0	0	0		0	0
										0	0	0		0	0
										0	0	0		0	0
										0	0	0		0	0
										0	0	0		0	0
										0	0	0		0	0
										0	0	0		0	0
										0	0	0		0	0
										0	0	0		0	0
										0	0	0		0	0
										0	0	0		0	0
										0	0	0		0	0
										0	0	0		0	0
										0	0	0		0	0
										0	0	0		0	0
										0	0	0		0	0
										0	0	0		0	0
										0	0	0		0	0
										0	0	0		0	0
										0	0	0		0	0
										0	0	0		0	0
										0	0	0		0	0
										0	0	0		0	0
										0	0	0		0	0
										0	0	0		0	0
										0	0	0		0	0
										0	0	0		0	0
										0	0	0		0	0
										0	0	0		0	0
										0	0	0		0	0
										0	0	0		0	0
										0	0	0		0	0
										0	0	0		0	0
										0	0	0		0	0
										0	0	0		0	0
										0	0	0		0	0
										0	0	0		0	0
										0	0	0		0	0
										0	0	0		0	0
										0	0	0		0	0
										0	0	0		0	0
										0	0	0		0	0
										0	0	0		0	0
										0	0	0		0	0
										0	0	0		0	0
										0	0	0		0	0
										0	0	0		0	0
										0	0	0		0	0
										0	0	0		0	0
										0	0	0		0	0
										0	0	0		0	0
										0	0	0		0	0
										0	0	0		0	0
										0	0	0		0	0
										0	0	0		0	0
										0	0	0		0	0
										0	0	0		0	0
										0	0	0		0	0
										0	0	0		0	0
										0	0	0		0	0
										0	0	0		0	0
										0	0	0		0	0
										0	0	0		0	0
										0	0	0		0	0
										0	0	0		0	0
										0	0	0		0	0
										0	0	0		0	0
										0	0	0		0	0
										0	0	0		0	0
										0	0	0		0	0
										0	0	0		0	0
										0	0	0		0	0
										0	0	0		0	0
										0	0	0		0	0
										0	0	0		0	0
										0	0	0		0	0
										0	0	0		0	0
										0	0	0		0	0
										0	0	0		0	0
										0	0	0		0	0
										0	0	0		0	0
										0	0	0		0	0
										0	0	0		0	0
										0	0	0		0	0
										0	0	0		0	0
										0	0	0		0	0
										0	0	0		0	0
										0	0	0		0	0
										0	0	0		0	0
										0	0	0		0	0
										0	0	0		0	0
										0	0	0		0	0
										0	0	0		0	0
										0	0	0		0	0
										0	0	0		0	0
										0	0	0		0	0
										0	0	0		0	0
										0	0	0		0	0
										0	0	0		0	0
										0	0	0		0	0
										0	0	0		0	0
										0	0	0		0	0
										0	0	0		0	0
										0	0	0		0	0
										0	0	0		0	0
										0	0	0		0	0
										0	0	0		0	0
										0	0	0		0	0
										0	0	0		0	0
										0	0	0		0	0
										0	0	0		0	0
										0	0	0		0	0
										0	0	0		0	0
										0	0	0		0	0
										0	0	0		0	0
										0	0	0		0	0
										0	0	0		0	0
										0	0	0		0	0
										0	0	0		0	0
										0	0	0		0	0
										0	0	0		0	0
										0	0	0		0	0
										0	0	0		0	0
										0	0	0		0	0
										0	0	0		0	0
										0	0	0		0	0
										0	0	0		0	0
										0	0	0		0	0
										0	0	0		0	0
										0	0	0		0	0
										0	0	0		0	0
										0	0	0		0	0
										0	0	0		0	0
										0	0	0		0	0
										0	0	0		0	0
										0	0	0		0	0
										0	0	0		0	0
										0	0	0		0	0
										0	0	0		0	0
										0	0	0		0	0
										0	0	0		0	0
										0	0	0		0	0
										0	0	0		0	0
										0	0	0		0	0
										0	0	0		0	0
										0	0	0		0	0
										0	0	0		0	0
										0	0	0		0	0
										0	0	0		0	0
										0	0	0		0	0
										0	0	0		0	0
										0	0	0		0	0
										0	0	0		0	0
										0	0	0		0	0
										0	0	0		0	0
										0	0	0		0	0
										0	0	0		0	0
										0	0	0		0	0
										0	0	0		0	0
										0	0	0		0	0
										0	0	0		0	0
										0	0	0		0	0
										0	0	0		0	0
										0	0	0		0	0
										0	0	0		0	0
										0	0	0		0	0
										0	0	0		0	0
										0	0	0		0	0
										0	0	0		0	0
										0	0	0		0	0
										0	0	0		0	0
										0	0	0		0	0
										0	0	0		0	0
										0	0	0		0	0
										0	0	0		0	0
										0	0	0		0	0
										0	0	0		0	0
										0	0	0		0	0
										0	0	0		0	0
										0	0	0		0	0
										0	0	0		0	0
										0	0	0		0	0
										0	0	0		0	0
										0	0	0		0	0
										0	0	0		0	0
										0	0	0		0	0
										0	0	0		0	0
										0	0	0		0	0
										0	0	0		0	0
										0	0	0		0	0
										0	0	0		0	0
										0	0	0		0	0
										0	0	0		0	0
										0	0	0		0	0
										0	0	0		0	0
										0	0	0		0	0
										0	0	0		0	0
										0	0	0		0	0
										0	0	0		0	0
										0	0	0		0	0
										0	0	0		0	0
										0	0	0		0	0
										0	0	0		0	0
										0	0	0		0	0
										0	0	0		0	0
										0	0	0		0	0
										0	0	0		0	0
										0	0	0		0	0
										0	0	0		0	0
										0	0	0		0	0
										0	0	0		0	0
										0	0	0		0	0
										0	0	0		0	0
										0	0	0		0	0
										0	0	0		0	0
										0	0	0		0	0
										0	0	0		0	0
										0	0	0		0	0
										0	0	0		0	0
										0	0	0		0	0
										0	0	0		0	0
										0	0	0		0	0
										0	0	0		0	0
										0	0	0		0	0
										0	0	0		0	0
										0	0	0		0	0
										0	0	0		0	0
										0	0	0		0	0
										0	0	0		0	0
										0	0	0		0	0
										0	0	0		0	0
										0	0	0		0	0
										0	0	0		0	0
										0	0	0		0	0
										0	0	0		0	0
										0	0	0		0	0
										0	0	0		0	0
										0	0	0		0	0
										0	0	0		0	0
										0	0	0		0	0
										0	0	0		0	0
										0	0	0		0	0
										0	0	0		0	0
										0	0	0		0	0
										0	0	0		0	0
										0	0	0		0	0
										0	0	0		0	0
										0	0	0		0	0
										0	0	0		0	0
										0	0	0		0	0
										0	0	0		0	0
										0	0	0		0	0
										0	0	0		0	0
										0	0	0		0	0
										0	0	0		0	0
										0	0	0		0	0
										0	0	0		0	0
										0	0	0		0	0
										0	0	0		0	0
										0	0	0		0	0
										0	0	0		0	0
										0	0	0		0	0
										0	0	0		0	0
										0	0	0		0	0
										0	0	0		0	0
										0	0	0		0	0
										0	0	0		0	0
										0	0	0		0	0
										0	0	0		0	0
										0	0	0		0	0
										0	0	0		0	0
										0	0	0		0	0
										0	0	0		0	0
										0	0	0		0	0
										0	0	0		0	0
										0	0	0		0	0
										0	0	0		0	0
										0	0	0		0	0
										0	0	0		0	0
										0	0	0		0	0
										0	0	0		0	0
										0	0	0		0	0
										0	0	0		0	0
										0	0	0		0	0
										0	0	0		0	0
										0	0	0		0	0
										0	0	0		0	0
										0	0	0		0	0
										0	0	0		0	0
										0	0	0		0	0
										0	0	0		0	0
										0	0	0		0	0
										0	0	0		0	0
										0	0	0		0	0
										0	0	0		0	0
										0	0	0		0	0
										0	0	0		0	0
										0	0	0		0	0
										0	0	0		0	0
										0	0	0		0	0
										0	0	0		0	0
										0	0	0		0	0
										0	0	0		0	0
										0	0	0		0	0
										0	0	0		0	0
										0	0	0		0	0
										0	0	0		0	0
										0	0	0		0	0
										0	0	0		0	0
										0	0	0		0	0
										0	0	0		0	0
										0	0	0		0	0
										0	0	0		0	0
										0	0	0		0	0
										0	0	0		0	0
										0	0	0		0	0
										0	0	0		0	0
										0	0	0		0	0
										0	0	0		0	0
										0	0	0		0	0
										0	0	0		0	0
										0	0	0		0	0
										0	0	0		0	0
										0	0	0		0	0
										0	0	0		0	0
										0	0	0		0	0
										0	0	0		0	0
										0	0	0		0	0
										0	0	0		0	0
										0	0	0		0	0
										0	0	0		0	0
										0	0	0		0	0
										0	0	0		0	0
										0	0	0		0	0
										0	0	0		0	0
										0	0	0		0	0
										0	0	0		0	0
										0	0	0		0	0
										0	0	0		0	0
										0	0	0		0	0
										0	0	0		0	0
										0	0	0		0	0
										0	0	0		0	0
										0	0	0		0	0
										0	0	0		0	0
										0	0	0		0	0
										0	0	0		0	0
										0	0	0		0	0
										0	0	0		0	0
										0	0	0		0	0
										0	0	0		0	0
										0	0	0		0	0
										0	0	0		0	0
										0	0	0		0	0
										0	0	0		0	0
										0	0	0		0	0
										0	0	0		0	0
										0	0	0		0	0
										0	0	0		0	0
										0	0	0		0	0
										0	0	0		0	0
										0	0	0		0	0
										0	0	0		0	0
										0	0	0		0	0
										0	0	0		0	0
										0	0	0		0	0
										0	0	0		0	0
										0	0	0		0	0
										0	0	0		0	0
										0	0	0		0	0
										0	0	0		0	0
										0	0	0		0	0
										0	0	0		0	0
										0	0	0		0	0
										0	0	0		0	0
										0	0	0		0	0
										0	0	0		0	0
										0	0	0		0	0
										0	0	0		0	0
										0	0	0		0	0
										0	0	0		0	0
										0	0	0		0	0
										0	0	0		0	0
										0	0	0		0	0
										0	0	0		0	0
										0	0	0		0	0
										0	0	0		0	0
										0	0	0		0	0
										0	0	0		0	0
										0	0	0		0	0
										0	0	0		0	0
										0	0	0		0	0
										0	0	0		0	0
										0	0	0		0	0
										0	0	0		0	0
										0	0	0		0	0
										0	0	0		0	0
										0	0	0		0	0
										0	0	0		0	0
										0	0	0		0	0
										0	0	0		0	0
										0	0	0		0	0
										0	0	0		0	0
										0	0	0		0	0
										0	0	0		0	0
										0	0	0		0	0
										0	0	0		0	0
										0	0	0		0	0
										0	0	0		0	0
										0	0	0		0	0
										0	0	0		0	0
										0	0	0		0	0
										0	0	0		0	0
										0	0	0		0	0
										0	0	0		0	0
										0	0	0		0	0
										0	0	0		0	0
										0	0	0		0	0
										0	0	0		0	0
										0	0	0		0	0
										0	0	0		0	0
										0	0	0		0	0
										0	0	0		0	0
										0	0	0		0	0
										0	0	0		0	0
										0	0	0		0	0
										0	0	0		0	0
										0	0	0		0	0
										0	0	0		0	0
										0	0	0		0	0
										0	0	0		0	0
										0	0	0		0	0
										0	0	0		0	0
										0	0	0		0	0
										0	0	0		0	0
										0	0	0		0	0
										0	0	0		0	0
										0	0	0		0	0
										0	0	0		0	0
										0	0	0		0	0
										0	0	0		0	0
										0	0	0		0	0
										0	0	0		0	0
										0	0	0		0	0
										0	0	0		0	0
										0	0	0		0	0
										0	0	0		0	0
										0	0	0		0	0
										0	0	0		0	0
										0	0	0		0	0
										0	0	0		0	0
										0	0	0		0	0
										0	0	0		0	0
										0	0	0		0	0
										0	0	0		0	0
										0	0	0		0	0
										0	0	0		0	0
										0	0	0		0	0
										0	0	0		0	0
										0	0	0		0	0
										0	0	0		0	0
										0	0	0		0	0
										0	0	0		0	0
										0	0	0		0	0
										0	0	0		0	0
										0	0	0		0	0
										0	0	0		0	0
										0	0	0		0	0
										0	0	0		0	0
										0	0	0		0	0
										0	0	0		0	0
										0	0	0		0	0
										0	0	0		0	0
										0	0	0		0	0
										0	0	0		0	0
										0	0	0		0	0
										0	0	0		0	0
										0	0	0		0	0
										0	0	0		0	0
										0	0	0		0	0
										0	0	0		0	0
										0	0	0		0	0
										0	0	0		0	0
										0	0	0		0	0
										0	0	0		0	0
										0	0	0		0	0
										0	0	0		0	0
										0	0	0		0	0
										0	0	0		0	0
										0	0	0		0	0
										0	0	0		0	0
										0	0	0		0	0
										0	0	0		0	0
										0	0	0		0	0
										0	0	0		0	0
										0	0	0		0	0
										0	0	0		0	0
										0	0	0		0	0
										0	0	0		0	0
										0	0	0		0	0
										0	0	0		0	0
										0	0	0		0	0
										0	0	0		0	0
										0	0	0		0	0
										0	0	0		0	0
										0	0	0		0	0
										0	0	0		0	0
										0	0	0		0	0
										0	0	0		0	0
										0	0	0		0	0
										0	0	0		0	0
										0	0	0		0	0
										0	0	0		0	0
										0	0	0		0	0
										0	0	0		0	0
										0	0	0		0	0
										0	0	0		0	0
										0	0	0		0	0
										0	0	0		0	0
										0	0	0		0	0
										0	0	0		0	0
										0	0	0		0	0
										0	0	0		0	0
										0	0	0		0	0
										0	0	0		0	0
										0	0	0		0	0
										0	0	0		0	0
										0	0	0		0	0
										0	0	0		0	0
										0	0	0		0	0
										0	0	0		0	0
										0	0	0		0	0
										0	0	0		0	0
										0	0	0		0	0
										0	0	0		0	0
										0	0	0		0	0
										0	0	0		0	0
										0	0	0		0	0
										0	0	0		0	0
										0	0	0		0	0
										0	0	0		0	0
										0	0	0		0	0
										0	0	0		0	0
										0	0	0		0	0
										0	0	0		0	0
										0	0	0		0	0
										0	0	0		0	0
										0	0	0		0	0
										0	0	0		0	0
										0	0	0		0	0
										0	0	0		0	0
										0	0	0		0	0
										0	0	0		0	0
										0	0	0		0	0
										0	0	0		0	0
										0	0	0		0	0
										0	0	0		0	0
										0	0	0		0	0
										0	0	0		0	0
										0	0	0		0	0
										0	0	0		0	0
										0	0	0		0	0
										0	0	0		0	0
										0	0	0		0	0
										0	0	0		0	0
										0	0	0		0	0
										0	0	0		0	0
										0	0	0		0	0
										0	0	0		0	0
										0	0	0		0	0
										0	0	0		0	0
										0	0	0		0	0
										0	0	0		0	0
										0	0	0		0	0
										0	0	0		0	0
										0	0	0		0	0
										0	0	0		0	0
										0	0	0		0	0
										0	0	0		0	0
										0	0	0		0	0
										0	0	0		0	0
										0	0	0		0	0
										0	0	0		0	0
										0	0	0		0	0
										0	0	0		0	0
										0	0	0		0	0
										0	0	0		0	0
										0	0	0		0	0
										0	0	0		0	0
										0	0	0		0	0
										0	0	0		0	0
										0	0	0		0	0
										0	0	0		0	0
										0	0	0		0	0
										0	0	0		0	0
										0	0	0		0	0
										0	0	0		0	0
										0	0	0		0	0
										0	0	0		0	0
										0	0	0		0	0
										0	0	0		0	0
										0	0	0		0	0
										0	0	0		0	0
										0	0	0		0	0
										0	0	0		0	0
										0	0	0		0	0
										0	0	0		0	0
										0	0	0		0	0
										0	0	0		0	0
										0	0	0		0	0
										0	0	0		0	0
										0	0	0		0	0
										0	0	0		0	0
										0	0	0		0	0
										0	0	0		0	0
										0	0	0		0	0
										0	0	0		0	0
										0	0	0		0	0
										0	0	0		0	0
										0	0	0		0	0
										0	0	0		0	0
										0	0	0		0	0
										0	0	0		0	0
										0	0	0		0	0
										0	0	0		0	0
										0	0	0		0	0
										0	0	0		0	0
										0	0	0		0	0
										0	0	0		0	0
										0	0	0		0	0
										0	0	0		0	0
										0	0	0		0	0
										0	0	0		0	0
										0	0	0		0	0
										0	0	0		0	0
										0	0	0		0	0
										0	0	0		0	0
										0	0	0		0	0
										0	0	0		0	0
										0	0	0		0	0
										0	0	0		0	0
										0	0	0		0	0
										0	0	0		0	0
										0	0	0		0	0
										0	0	0		0	0
										0	0	0		0	0
										0	0	0		0	0
										0	0	0		0	0
										0	0	0		0	0
										0	0	0		0	0
										0	0	0		0	0
										0	0	0		0	0
										0	0	0		0	0
										0	0	0		0	0
										0	0	0		0	0
										0	0	0		0	0
										0	0	0		0	0
										0	0	0		0	0
										0	0	0		0	0
										0	0	0		0	0
										0	0	0		0	0
										0	0	0		0	0
										0	0	0		0	0
										0	0	0		0	0
										0	0	0		0	0
										0	0	0		0	0
										0	0	0		0	0
										0	0	0		0	0
										0	0	0		0	0
										0	0	0		0	0
										0	0	0		0	0
										0	0	0		0	0
										0	0	0		0	0
										0	0	0		0	0
										0	0	0		0	0
										0	0	0		0	0
										0	0	0		0	0
										0	0	0		0	0
										0	0	0		0	0
										0	0	0		0	0
										0	0	0		0	0
										0	0	0		0	0
										0	0	0		0	0
										0	0	0		0	0
										0	0	0		0	0
										0	0	0		0	0
										0	0	0		0	0
										0	0	0		0	0
										0	0	0		0	0
										0	0	0		0	0
										0	0	0		0	0
										0	0	0		0	0
										0	0	0		0	0
										0	0	0		0	0
										0	0	0		0	0
										0	0	0		0	0
										0	0	0		0	0
										0	0	0		0	0
										0	0	0		0	0
										0	0	0		0	0
										0	0	0		0	0
										0	0	0		0	0
										0	0	0		0	0
										0	0	0		0	0
										0	0	0		0	0
										0	0	0		0	0
										0	0	0		0	0
										0	0	0		0	0
										0	0	0		0	0
										0	0	0		0	0
										0	0	0		0	0
										0	0	0		0	0
										0	0	0		0	0
										0	0	0		0	0
										0	0	0		0	0
										0	0	0		0	0
										0	0	0		0	0
										0	0	0		0	0
										0	0	0		0	0
										0	0	0		0	0
										0	0	0		0	0
										0	0	0		0	0
										0	0	0		0	0
										0	0	0		0	0
										0	0	0		0	0
										0	0	0		0	0
										0	0	0		0	0
										0	0	0		0	0
										0	0	0		0	0
										0	0	0		0	0
										0	0	0		0	0
										0	0	0		0	0
										0	0	0		0	0
										0	0	0		0	0
										0	0	0		0	0
										0	0	0		0	0
										0	0	0		0	0
										0	0	0		0	0
										0	0	0		0	0
										0	0	0		0	0
										0	0	0		0	0
										0	0	0		0	0
										0	0	0		0	0
										0	0	0		0	0
										0	0	0		0	0
										0	0	0		0	0
										0	0	0		0	0
										0	0	0		0	0
										0	0	0		0	0
										0	0	0		0	0
										0	0	0		0	0
										0	0	0		0	0
										0	0	0		0	0
										0	0	0		0	0
										0	0	0		0	0
										0	0	0		0	0
										0	0	0		0	0
										0	0	0		0	0
										0	0	0		0	0
										0	0	0		0	0
										0	0	0		0	0
										0	0	0		0	0
										0	0	0		0	0
										0	0	0		0	0
										0	0	0		0	0
										0	0	0		0	0
										0	0	0		0	0
										0	0	0		0	0
										0	0	0		0	0
										0	0	0		0	0
										0	0	0		0	0
										0	0	0		0	0
										0	0	0		0	0
										0	0	0		0	0
										0	0	0		0	0
										0	0	0		0	0
										0	0	0		0	0
										0	0	0		0	0
										0	0	0		0	0
										0	0	0		0	0
										0	0	0		0	0
										0	0	0		0	0
										0	0	0		0	0
										0	0	0		0	0
										0	0	0		0	0
										0	0	0		0	0
										0	0	0		0	0
										0	0	0		0	0
										0	0	0		0	0
										0	0	0		0	0
										0	0	0		0	0
										0	0	0		0	0
										0	0	0		0	0
										0	0	0		0	0
										0	0	0		0	0
										0	0	0		0	0
										0	0	0		0	0
										0	0	0		0	0
										0	0	0		0	0
										0	0	0		0	0
										0	0	0		0	0
										0	0	0		0	0
										0	0	0		0	0
										0	0	0		0	0
										0	0	0		0	0
										0	0	0		0	0
										0	0	0		0	0
										0	0	0		0	0
										0	0	0		0	0
										0	0	0		0	0
										0	0	0		0	0
										0	0	0		0	0
										0	0	0		0	0
										0	0	0		0	0
										0	0	0		0	0
										0	0	0		0	0
										0	0	0		0	0
										0	0	0		0	0
										0	0	0		0	0
										0	0	0		0	0
										0	0	0		0	0
										0	0	0		0	0
										0	0	0		0	0
										0	0	0		0	0
										0	0	0		0	0
										0	0	0		0	0
										0	0	0		0	0
										0	0	0		0	0
										0	0	0		0	0
										0	0	0		0	0
										0	0	0		0	0
										0	0	0		0	0
										0	0	0		0	0
										0	0	0		0	0
										0	0	0		0	0
										0	0	0		0	0
										0	0	0		0	0
										0	0	0		0	0
										0	0	0		0	0
										0	0	0		0	0
										0	0	0		0	0
										0	0	0		0	0
										0	0	0		0	0
										0	0	0		0	0
										0	0	0		0	0
										0	0	0		0	0
										0	0	0		0	0
										0	0	0		0	0
										0	0	0		0	0
										0	0	0		0	0
										0	0	0		0	0
										0	0	0		0	0
										0	0	0		0	0
										0	0	0		0	0
										0	0	0		0	0
										0	0	0		0	0
										0	0	0		0	0
										0	0	0		0	0
										0	0	0		0	0
										0	0	0		0	0
										0	0	0		0	0
										0	0	0		0	0
										0	0	0		0	0
										0	0	0		0	0
										0	0	0		0	0
										0	0	0		0	0
										0	0	0		0	0
										0	0	0		0	0
										0	0	0		0	0
										0	0	0		0	0
										0	0	0		0	0
										0	0	0		0	0
										0	0	0		0	0
										0	0	0		0	0
										0	0	0		0	0
										0	0	0		0	0
										0	0	0		0	0
										0	0	0		0	0
										0	0	0		0	0
										0	0	0		0	0
										0	0	0		0	0
										0	0	0		0	0
										0	0	0		0	0
										0	0	0		0	0
										0	0	0		0	0
										0	0	0		0	0
										0	0	0		0	0
										0	0	0		0	0
										0	0	0		0	0
										0	0	0		0	0
										0	0	0		0	0
										0	0	0		0	0
										0	0	0		0	0
										0	0	0		0	0
										0	0	0		0	0
										0	0	0		0	0
										0	0	0		0	0
										0	0	0		0	0
										0	0	0		0	0
										0	0	0		0	0
										0	0	0		0	0
										0	0	0		0	0
										0	0	0		0	0
										0	0	0		0	0
										0	0	0		0	0
										0	0	0		0	0
										0	0	0		0	0
										0	0	0		0	0
										0	0	0		0	0
										0	0	0		0	0
										0	0	0		0	0
										0	0	0		0	0
										0	0	0		0	0
										0	0	0		0	0
										0	0	0		0	0
										0	0	0		0	0
										0	0	0		0	0
										0	0	0		0	0
										0	0	0		0	0
										0	0	0		0	0
										0	0	0		0	0
										0	0	0		0	0
										0	0	0		0	0
										0	0	0		0	0
										0	0	0		0	0
										0	0	0		0	0
										0	0	0		0	0
										0	0	0		0	0
										0	0	0		0	0
										0	0	0		0	0
										0	0	0		0	0
										0	0	0		0	0
										0	0	0		0	0
										0	0	0		0	0
										0	0	0		0	0
										0	0	0		0	0
										0	0	0		0	0
										0	0	0		0	0
										0	0	0		0	0
										0	0	0		0	0
										0	0	0		0	0
										0	0	0		0	0
										0	0	0		0	0
										0	0	0		0	0
										0	0	0		0	0
										0	0	0		0	0
										0	0	0		0	0
										0	0	0		0	0
										0	0	0		0	0
										0	0	0		0	0
										0	0	0		0	0
										0	0	0		0	0
										0	0	0		0	0
										0	0	0		0	0
										0	0	0		0	0
										0	0	0		0	0
										0	0	0		0	0
										0	0	0		0	0
										0	0	0		0	0
										0	0	0		0	0
										0	0	0		0	0
										0	0	0		0	0
										0	0	0		0	0
										0	0	0		0	0
										0	0	0		0	0
										0	0	0		0	0
										0	0	0		0	0
										0	0	0		0	0
										0	0	0		0	0
										0	0	0		0	0
										0	0	0		0	0
										0	0	0		0	0
										0	0	0		0	0
										0	0	0		0	0
										0	0	0		0	0
										0	0	0		0	0
										0	0	0		0	0
										0	0	0		0	0
										0	0	0		0	0
										0	0	0		0	0
										0	0	0		0	0
										0	0	0		0	0
										0	0	0		0	0
										0	0	0		0	0
										0	0	0		0	0
										0	0	0		0	0
										0	0	0		0	0
										0	0	0		0	0
										0	0	0		0	0
										0	0	0		0	0
										0	0	0		0	0
										0	0	0		0	0
										0	0	0		0	0
										0	0	0		0	0
										0	0	0		0	0
										0	0	0		0	0
										0	0	0		0	0
										0	0	0		0	0
										0	0	0		0	0
										0	0	0		0	0
										0	0	0		0	0
										0	0	0		0	0
										0	0	0		0	0
										0	0	0		0	0
										0	0	0		0	0
										0	0	0		0	0
										0	0	0		0	0
										0	0	0		0	0
										0	0	0		0	0
										0	0	0		0	0
										0	0	0		0	0
										0	0	0		0	0
										0	0	0		0	0
										0	0	0		0	0
										0	0	0		0	0
										0	0	0		0	0
										0	0	0		0	0
										0	0	0		0	0
										0	0	0		0	0
										0	0	0		0	0
										0	0	0		0	0
[truncated: 1,046,576+ more rows]

## Sheet: PA
	FIPSSTCO	COUNTY	1990	2000	2010	2020	Change	PCTchange		Change 1990s	2000s	2010s		1990-2020	since 2000
017	42017	Bucks County	166.248	127.933	110.62	147.174	-19.074	-11.4733		-38.3148	-17.3127	36.5534		-19.074	19.2407
045	42045	Delaware County	267.937	261.629	236.745	253.681	-14.2561	-5.32069		-6.30808	-24.884	16.936		-14.2561	-7.948
091	42091	Montgomery County	0	0.181818	0	2.1	2.1	-9999		0.181818	-0.181818	2.1		2.1	1.91818
095	42095	Northampton County	0	0	0	0	0	-9999		0	0	0		0	0
101	42101	Philadelphia County	2366.68	1317.44	1510.75	1175.77	-1190.91	-50.3197		-1049.24	193.31	-334.975		-1190.91	-141.666
PA			2800.86	1707.18	1858.11	1578.73	-1222.14	-43.6343		-1093.68	150.931	-279.386		-1222.14	-128.455

## Sheet: DE
	FIPSSTCO	COUNTY	1990	2000	2010	2020	Change	PCTchange		Change 1990s	2000s	2010s		1990-2020	since 2000
001	10001	Kent County	834.857	830.835	838.033	801.445	-33.4114	-4.00205		-4.02178	7.19845	-36.5881		-33.4114	-29.3896
003	10003	New Castle County	1168.11	808.935	1160.02	1133.87	-34.2433	-2.93152		-359.176	351.086	-26.1536		-34.2433	324.932
005	10005	Sussex County	3301.26	6004.45	6764.19	7558.18	4256.93	128.949		2703.19	759.741	793.992		4256.93	1553.73
DE			5304.23	7644.22	8762.25	9493.5	4189.27	78.9799		2340	1118.03	731.25		4189.27	1849.28

## Sheet: DC
	FIPSSTCO	COUNTY	1990	2000	2010	2020	Change	PCTchange
001	11001	District of Columbia	235.479	103.219	332.117	527.012	291.534	123.805
DC			235.479	103.219	332.117	527.012	291.534	123.805

[truncated: 15 more sheets: VA, MD, NC, SC, GA, FLE, FLW, AL, MS, TX, LA, CA, OR, WA, HI]
