# Supplementary material for: Population in floodplains or close to sea level increased in US but declined in some counties—especially among Black residents
Source: Environ Res Lett. Author manuscript; Available in PMC 2025 Mar 14. (PMC11908447; doi:10.1088/1748-9326/acadf5)
Supplement: State and County Results [file NIHMS1876714-supplement-State_and_County_Results.zip › state_and_county/county_results/population_shows_net_migration_into_or_out_of_land_below_3m.xlsx]

## Sheet: ME
	FIPSSTCO	COUNTY	1990	2000	2010	2020	Change	PCTchange		Change 1990s	2000s	2010s		1990-2020	since 2000
005	23005	Cumberland County	4621.96	4856.87	4848.98	5308.94	686.985	14.8635		234.914	-7.88761	459.958		686.985	452.07
009	23009	Hancock County	647.479	703.528	670.424	693.035	45.5561	7.03592		56.0496	-33.1041	22.6106		45.5561	-10.4935
011	23011	Kennebec County	65.2971	70.7761	80.9448	74.0801	8.78295	-9999		5.47893	10.1688	-6.86474		8.78295	3.30402
013	23013	Knox County	713.476	767.99	702.119	724.17	10.6939	1.49885		54.5136	-65.8705	22.0508		10.6939	-43.8197
015	23015	Lincoln County	541.498	560.905	510.796	549.493	7.995	1.47646		19.4074	-50.1089	38.6965		7.995	-11.4124
019	23019	Penobscot County	80.5431	112.64	76.1728	147.225	66.6822	-9999		32.097	-36.4673	71.0525		66.6822	34.5852
023	23023	Sagadahoc County	545.852	567.208	544.427	638.119	92.2664	16.9032		21.3552	-22.7809	93.6921		92.2664	70.9111
027	23027	Waldo County	127.026	128.725	126.554	127.318	0.291888	0.229785		1.69902	-2.17099	0.763862		0.291888	-1.40713
029	23029	Washington County	722.995	709.535	665.932	619.377	-103.618	-14.3318		-13.4607	-43.603	-46.5543		-103.618	-90.1573
031	23031	York County	4441.64	5282.22	4706.04	4893.24	451.599	10.1674		840.574	-576.178	187.203		451.599	-388.975
ME			12507.8	13760.4	12932.4	13775	1267.23	10.1316		1252.63	-828.002	842.608		1267.23	14.6058

## Sheet: NH
	FIPSSTCO	COUNTY	1990	2000	2010	2020	Change	PCTchange		Change 1990s	2000s	2010s		1990-2020	since 2000
015	33015	Rockingham County	6909.29	8088.4	7920.42	8779.67	1870.37	27.0704		1179.1	-167.972	859.242		1870.37	691.27
017	33017	Strafford County	374.315	399.233	428.818	507.407	133.092	35.5561		24.9179	29.5851	78.5888		133.092	108.174
NH			7283.61	8487.63	8349.24	9287.07	2003.47	27.5065		1204.02	-138.387	937.831		2003.47	799.444

## Sheet: MA
	FIPSSTCO	COUNTY	1990	2000	2010	2020	Change	PCTchange		Change 1990s	2000s	2010s		1990-2020	since 2000
001	25001	Barnstable County	13292.4	15275.5	13632.1	16268	2975.66	22.3863		1983.12	-1643.36	2635.9		2975.66	992.538
005	25005	Bristol County	13354.2	12449.6	13238.1	14695.4	1341.22	10.0435		-904.584	788.468	1457.34		1341.22	2245.81
007	25007	Dukes County	435.909	447.366	611.181	833.688	397.779	91.2527		11.4568	163.814	222.508		397.779	386.322
009	25009	Essex County	25695.4	28135.5	30013.3	33982.5	8287.06	32.2511		2440.01	1877.86	3969.19		8287.06	5847.05
017	25017	Middlesex County	85850.2	90981	100196	117261	31411	36.5882		5130.76	9214.97	17065.3		31411	26280.3
019	25019	Nantucket County	490.322	737.537	435.521	553.354	63.0321	12.8552		247.216	-302.016	117.833		63.0321	-184.184
021	25021	Norfolk County	22065.5	22292.3	24133	27162	5096.48	23.0971		226.849	1840.68	3028.95		5096.48	4869.63
023	25023	Plymouth County	19908.2	21529.7	21172.2	22675.5	2767.33	13.9005		1621.48	-357.522	1503.37		2767.33	1145.85
025	25025	Suffolk County	143280	154155	181814	210333	67052.3	46.798		10875	27658.6	28518.6		67052.3	56177.2
MA			324372	346004	385245	443764	119392	36.807		21631.4	39241.5	58519		119392	97760.5

## Sheet: RI
	FIPSSTCO	COUNTY	1990	2000	2010	2020	Change	PCTchange		Change 1990s	2000s	2010s		1990-2020	since 2000
001	44001	Bristol County	5466.04	5688.66	5934.15	6408.82	942.779	17.2479		222.619	245.495	474.664		942.779	720.159
003	44003	Kent County	3073.02	3301.3	2883.13	3142.65	69.6314	2.2659		228.284	-418.174	259.522		69.6314	-158.652
005	44005	Newport County	4298.24	4366.31	3759.32	3730.98	-567.263	-13.1976		68.0714	-606.993	-28.3412		-567.263	-635.334
007	44007	Providence County	846.17	514.445	2284.12	3000.81	2154.64	254.634		-331.725	1769.68	716.682		2154.64	2486.36
009	44009	Washington County	4979.14	5343.07	4659.41	4806.55	-172.589	-3.46625		363.931	-683.663	147.143		-172.589	-536.521
RI			18662.6	19213.8	19520.1	21089.8	2427.19	13.0057		551.18	306.343	1569.67		2427.19	1876.01

## Sheet: CT
	FIPSSTCO	COUNTY	1990	2000	2010	2020	Change	PCTchange		Change 1990s	2000s	2010s		1990-2020	since 2000
001	09001	Fairfield County	45424.1	44901.3	45855.3	49505.3	4081.22	8.98469		-522.826	954.034	3650.01		4081.22	4604.04
003	09003	Hartford County	6.16771	5.5449	3.26357	11.08	4.91226	-9999		-0.62281	-2.28133	7.8164		4.91226	5.53507
007	09007	Middlesex County	5660.71	5978.81	5945.17	6179.06	518.343	9.15685		318.098	-33.6468	233.892		518.343	200.245
009	09009	New Haven County	27207.8	27901.1	27970	27517.9	310.148	1.13992		693.325	68.9105	-452.087		310.148	-383.177
011	09011	New London County	8291.67	7398.2	7567.27	7519.47	-772.202	-9.31299		-893.47	169.072	-47.8039		-772.202	121.268
CT			86590.4	86184.9	87341	90732.9	4142.42	4.78392		-405.496	1156.09	3391.83		4142.42	4547.91

## Sheet: NY
	FIPSSTCO	COUNTY	1990	2000	2010	2020	Change	PCTchange		Change 1990s	2000s	2010s		1990-2020	since 2000
001	36001	Albany County	56.1882	46.2225	41.8352	40.918	-15.2702	-9999		-9.96573	-4.38726	-0.917221		-15.2702	-5.30448
005	36005	Bronx County	22187.4	25720.3	26821.5	31326.5	9139.13	41.1907		3532.91	1101.18	4505.04		9139.13	5606.22
021	36021	Columbia County	69.5602	129.766	105.33	145.583	76.0229	-9999		60.2057	-24.4357	40.2529		76.0229	15.8172
027	36027	Dutchess County	457.835	615.5	942.124	279.596	-178.239	-38.9309		157.665	326.624	-662.529		-178.239	-335.904
039	36039	Greene County	427.497	525.959	401.437	403.498	-23.9992	-5.61388		98.4622	-124.522	2.06032		-23.9992	-122.461
047	36047	Kings County	262520	287175	302920	337809	75289.9	28.6797		24655.1	15744.9	34889.9		75289.9	50634.9
059	36059	Nassau County	193033	198202	195442	204256	11222.8	5.81392		5169.1	-2760.1	8813.8		11222.8	6053.7
061	36061	New York County	121904	123443	156599	185647	63743	52.2894		1538.35	33156.1	29048.6		63743	62204.7
071	36071	Orange County	373.571	324.442	306.734	435.479	61.9079	16.5719		-49.1283	-17.7081	128.744		61.9079	111.036
079	36079	Putnam County	98.3697	91.6817	113.7	111.755	13.3851	-9999		-6.68807	22.0179	-1.94469		13.3851	20.0732
081	36081	Queens County	132233	142234	155178	182564	50331	38.0624		10001.5	12943.6	27385.9		50331	40329.5
083	36083	Rensselaer County	98.2741	87.3092	86.152	106.749	8.47498	-9999		-10.9648	-1.15718	20.597		8.47498	19.4398
085	36085	Richmond County	26144.2	31309.5	34596	38314.8	12170.6	46.552		5165.33	3286.5	3718.81		12170.6	7005.3
087	36087	Rockland County	1310.08	1507.59	1816.53	1694.19	384.109	29.3194		197.509	308.941	-122.341		384.109	186.6
091	36091	Saratoga County	0.956043	1.38495	2.52294	2.65854	1.70249	-9999		0.428907	1.13799	0.135594		1.70249	1.27359
103	36103	Suffolk County	86137.4	90283.2	88485.8	93648.4	7511	8.71979		4145.76	-1797.4	5162.64		7511	3365.24
111	36111	Ulster County	347.928	445.814	539.25	695.17	347.242	99.8029		97.8862	93.4357	155.92		347.242	249.356
119	36119	Westchester County	7031.51	6127.44	6896.92	9606.39	2574.88	36.6191		-904.072	769.482	2709.47		2574.88	3478.95
NY			854431	908270	971294	1.08709e+06	232658	27.2296		53839.3	63024.2	115794		232658	178818

## Sheet: NJ
	FIPSSTCO	COUNTY	1990	2000	2010	2020	Change	PCTchange		Change 1990s	2000s	2010s		1990-2020	since 2000
001	34001	Atlantic County	80678.2	86214	80749.7	75930.9	-4747.29	-5.88423		5535.84	-5464.37	-4818.77		-4747.29	-10283.1
003	34003	Bergen County	34622.3	40244.9	43287	50439.8	15817.5	45.6859		5622.59	3042.09	7152.83		15817.5	10194.9
005	34005	Burlington County	18673.5	18499.8	20009.4	17133.5	-1540.02	-8.2471		-173.686	1509.52	-2875.86		-1540.02	-1366.34
007	34007	Camden County	25941.9	24454.1	24989.4	25141.2	-800.751	-3.08671		-1487.85	535.255	151.84		-800.751	687.095
009	34009	Cape May County	55218.1	58052	51729.5	50240.6	-4977.5	-9.01424		2833.84	-6322.5	-1488.83		-4977.5	-7811.34
011	34011	Cumberland County	8049.18	8067.32	7767.08	7758.69	-290.49	-3.60895		18.1399	-300.234	-8.39654		-290.49	-308.63
013	34013	Essex County	19240.3	25344.8	28644.2	33617.1	14376.9	74.7229		6104.56	3299.39	4972.92		14376.9	8272.31
015	34015	Gloucester County	12417.5	11405.4	11639.7	11662.6	-754.957	-6.07977		-1012.15	234.28	22.9137		-754.957	257.193
017	34017	Hudson County	69027.9	82150.6	101731	153586	84557.7	122.498		13122.7	19580.3	51854.8		84557.7	71435
021	34021	Mercer County	32.3477	6.2612	18.6225	13.2801	-19.0676	-9999		-26.0865	12.3613	-5.34239		-19.0676	7.0189
023	34023	Middlesex County	11475.3	14721.9	17404.9	18405.5	6930.28	60.3932		3246.65	2682.94	1000.69		6930.28	3683.63
025	34025	Monmouth County	53855.6	56026.7	55427.3	56321.1	2465.59	4.57816		2171.13	-599.359	893.822		2465.59	294.463
027		Morris County	0	0		0	0	-9999		0	0	0		0	0
029	34029	Ocean County	86123.9	96460.3	90750.4	91470.8	5346.91	6.20839		10336.5	-5709.98	720.434		5346.91	-4989.55
031	34031	Passaic County	299.043	363.065	331.85	402.05	103.006	34.4453		64.0214	-31.2148	70.1998		103.006	38.985
033	34033	Salem County	30714.2	28438	28272.7	28000.8	-2713.38	-8.83427		-2276.22	-165.292	-271.865		-2713.38	-437.156
035	34035	Somerset County	0	0	0	0	0	-9999		0	0	0		0	0
039	34039	Union County	8626.55	9735.28	11754.3	13274.7	4648.13	53.8817		1108.74	2019.03	1520.37		4648.13	3539.4
NJ			514996	560184	574507	633398	118403	22.991		45188.6	14322.2	58891.7		118403	73213.9

## Sheet: PA
	FIPSSTCO	COUNTY	1990	2000	2010	2020	Change	PCTchange		Change 1990s	2000s	2010s		1990-2020	since 2000
017	42017	Bucks County	1534.72	1437.19	1385.31	1623.64	88.9239	5.79415		-97.5329	-51.8793	238.336		88.9239	186.457
045	42045	Delaware County	3439.43	3489.9	4519.17	4523.88	1084.45	31.5298		50.4652	1029.28	4.70657		1084.45	1033.98
091	42091	Montgomery County	0	0.181818	0	2.1	2.1	-9999		0.181818	-0.181818	2.1		2.1	1.91818
095	42095	Northampton County	0	0	0	0	0	-9999		0	0	0		0	0
101	42101	Philadelphia County	21869.3	18518.6	21292.9	21833.1	-36.2148	-0.165596		-3350.7	2774.26	540.224		-36.2148	3314.48
PA			26843.5	23445.9	27197.4	27982.7	1139.26	4.24407		-3397.59	3751.47	785.367		1139.26	4536.84

## Sheet: DE
	FIPSSTCO	COUNTY	1990	2000	2010	2020	Change	PCTchange		Change 1990s	2000s	2010s		1990-2020	since 2000
001	10001	Kent County	3013.52	3098.32	3388.14	3496.5	482.974	16.0269		84.8019	289.818	108.355		482.974	398.172
003	10003	New Castle County	7153.26	8215.28	8768.12	9861.12	2707.86	37.8549		1062.02	552.84	1093		2707.86	1645.84
005	10005	Sussex County	12197.2	22418.8	27770.4	34228	22030.8	180.623		10221.6	5351.63	6457.59		22030.8	11809.2
DE			22363.9	33732.4	39926.7	47585.6	25221.7	112.778		11368.4	6194.29	7658.95		25221.7	13853.2

## Sheet: DC
	FIPSSTCO	COUNTY	1990	2000	2010	2020	Change	PCTchange
001	11001	District of Columbia	2255.78	2015.61	2533.36	3802.46	1546.68	68.5654
DC			2255.78	2015.61	2533.36	3802.46	1546.68	68.5654

[truncated: 15 more sheets: VA, MD, NC, SC, GA, FLE, FLW, AL, MS, TX, LA, CA, OR, WA, HI]
