# Supplementary material for: Population in floodplains or close to sea level increased in US but declined in some counties—especially among Black residents
Source: Environ Res Lett. Author manuscript; Available in PMC 2025 Mar 14. (PMC11908447; doi:10.1088/1748-9326/acadf5)
Supplement: State and County Results [file NIHMS1876714-supplement-State_and_County_Results.zip › state_and_county/state_results/state_population_by_elevation.xlsx]

## Sheet: below_0m
	1990	2000	2010	2020		Change 1990s	2000s	2010s		Total Change	Since 2000
ME
NH
MA	8903.55	9988.7	11673.4	14541		1085.14	1684.72	2867.63		5637.49	4552.35
RI
CT
NY
NJ
PA	272.1	41.1574	193.491	47.9401		-230.943	152.334	-145.551		-224.16	6.78265
DE	144.623	146.195	174.957	213.381		1.57168	28.7627	38.4231		68.7576	67.1859
DC
VA
MD
NC
SC
GA
FLE
FLW
AL
MS
TX
LA	712346	728466	595302	661833		16119.3	-133164	66531.1			-66632.9
CA	29226.8	32480.6	36919.1	33353.3		3253.77	4438.56	-3565.88			872.673
OR
WA
HI
USA	807836	836384	711654	786673		28548.6	-124731	75019.1		-21163	-49711.5

## Sheet: below_1m
	1990	2000	2010	2020		Change 1990s	2000s	2010s		Total Change	Since 2000
ME	1456.6	1692.25	1455.88	1564.94		235.649	-236.368	109.063		108.343	-127.306
NH	1788.18	2247.73	2162.19	2541.73		459.552	-85.545	379.548		753.554	294.003
MA	62425.8	71065.8	77613.8	93873.3		8640.06	6547.98	16259.5		31447.6	22807.5
RI	1565.61	1761.62	1673.12	1866.32		196.011	-88.4998	193.197		300.708	104.697
CT	10557.3	11120	11915.1	13516.6		562.684	795.072	1601.49		2959.24	2396.56
NY	66944.3	77089.9	85687.2	105189		10145.6	8597.28	19502.1		38245	28099.4
NJ	90785.3	105449	112138	129567		14663.2	6689.21	17429.1		38781.6	24118.4
PA	2112.56	1384.41	1708.73	1578.73		-728.157	324.321	-130.002		-533.838	194.319
DE	4393.57	6672.64	8129.03	9493.5		2279.07	1456.38	1364.47		5099.93	2820.85
DC	225.074	99.9907	329.809	527.012		-125.083	229.818	197.204		301.938	427.022
VA	26501.1	30717	31159.4	35875.6		4215.93	442.384	4716.2		9374.52	5158.59
MD	20900.1	23273.6	24499.3	25490.5		2373.55	1225.72	991.196		4590.47	2216.92
NC	26277	28585.1	31213.3	32101.3		2308.11	2628.13	888.024		5824.26	3516.15
SC	33133.8	38251.7	44163.8	51954.2		5117.9	5912.09	7790.39		18820.4	13702.5
GA	11379	14101.9	15511.2	19383.6		2722.85	1409.35	3872.34		8004.55	5281.7
FLE	388137	444163	493134	585192		56025.7	48971.3	92058.2		197055	141029
FLW	123445	143382	151488	167641		19936.2	8106.06	16152.9		44195.1	24259
AL	3488.74	4847.51	4958.65	5914.54		1358.77	111.144	955.889		2425.8	1067.03
MS	2603.21	4097.5	2861.18	3076.11		1494.28	-1236.31	214.921		472.892	-1021.39
TX	49692.1	53757.7	52636.7	56182		4065.57	-1120.98	3545.36		6489.95	2424.38
LA	1.00784e+06	1.02654e+06	871828	939677		18695.1	-154712	67849.2		-68168	-86863.1
CA	105742	119429	129040	134263		13686.7	9611.04	5223.51		28521.2	14834.6
OR	2120.44	2106.16	2008.4	1592.37		-14.2753	-97.7631	-416.027		-528.065	-513.79
WA	4783.37	5911.73	5176.36	5808.09		1128.37	-735.37	631.73		1024.73	-103.64
HI	11447.3	11400.3	15766.9	17644.5		-46.9991	4366.6	1877.65		6197.24	6244.24
USA	2.05975e+06	2.22915e+06	2.17826e+06	2.44151e+06		169396	-50889.2	263257		381764	212368
			2.16249e+06	2.42387e+06

## Sheet: below_2m
	1990	2000	2010	2020
ME	5638.44	6478.13	5825.2	6609.67
NH	4745.88	5649.99	5399.13	6130.85
MA	207522	226949	252742	296982
RI	8087.6	8711.54	8421.31	9160.47
CT	45497.7	46313.3	47128.8	50500.6
NY	428466	457720	499973	567304
NJ	332202	363517	367942	407128
PA	8733.48	6522.01	8091.2	6358.26
DE	12535.1	18880.1	23082.2	27230.8
DC	546.471	353.931	839.704	1358.68
VA	155910	177583	185034	203443
MD	64664.2	74100	75615.8	78166
NC	86418.3	95561.1	106469	109178
SC	110748	133993	159152	183918
GA	52334.7	63253.6	71377.2	78920
FLE	2.24995e+06	2.73053e+06	3.05494e+06	3.40407e+06
FLW	550534	636521	685758	766414
AL	11578.7	15064.3	15021.4	18099
MS	11358.4	15094.4	10550.6	11713.2
TX	144019	157847	155111	171686
LA	1.27688e+06	1.29908e+06	1.14684e+06	1.20705e+06
CA	297543	322335	346329	375343
OR	5829.96	5684.63	5780.54	5826.75
WA	30249.7	33793.3	33619.2	35169
HI	66461.1	69019	89558.8	96639.2
USA	6.16846e+06	6.97055e+06	7.3606e+06	8.12439e+06								7360.6
			7.27104e+06	8.02775e+06								7271.04

## Sheet: below_3m
	1990	2000	2010	2020		1990s	2000s	2010s		Total Change
ME	12507.8	13760.4	12932.4	13775		1252.63	-828.002	842.608		1267.23
NH	7283.61	8487.63	8349.24	9287.07		1204.02	-138.387	937.831		2003.47
MA	324372	346004	385245	443764		21631.4	39241.5	58519		119392
RI	18662.6	19213.8	19520.1	21089.8		551.18	306.343	1569.67		2427.19
CT	86590.4	86184.9	87341	90732.9		-405.496	1156.09	3391.83		4142.42
NY	854431	908270	971294	1.08709e+06		53839.3	63024.2	115794		232658
NJ	514996	560184	574507	633398		45188.6	14322.2	58891.7		118403
PA	26843.5	23445.9	27197.4	27982.7		-3397.59	3751.47	785.367		1139.26
DE	22363.9	33732.4	39926.7	47585.6		11368.4	6194.29	7658.95		25221.7
DC	2255.78	2015.61	2533.36	3802.46		-240.169	517.751	1269.1		1546.68
VA	462735	508871	543099	568782		46135.9	34228	25683.2		106047
MD	111120	124958	131678	134570		13838.3	6719.26	2891.99		23449.5
NC	153148	170122	192113	197460		16974.7	21990.6	5346.51		44311.8
SC	200181	233591	279284	320190		33410.3	45692.3	40905.9		120009
GA	100359	120461	138942	155356		20102.9	18480.6	16414.4		54997.8
FLE	3.45198e+06	4.1176e+06	4.50398e+06	4.94413e+06		665618	386376	440151		1.49215e+06
FLW	909061	1.08709e+06	1.19599e+06	1.35047e+06		178024	108904	154479		441407
AL	24636.1	28662.1	28831	32605.1		4026.03	168.862	3774.16		7969.05
MS	33394.2	38695.1	28971.8	32305.6		5300.93	-9723.34	3333.89		-1088.52
TX	268729	291789	285690	308393		23059.7	-6098.73	22702.4		39663.4
LA	1.45166e+06	1.48516e+06	1.34318e+06	1.40503e+06		33502.6	-141983	61853.9		-46626.1
CA	531318	590644	637292	698322		59326.3	46648.4	61029.9		167005
OR	10649.8	10626.6	11199.8	11972.7		-23.1394	573.193	772.844		1322.9
WA	57751.5	64373.4	66064.7	69269.5		6621.88	1691.28	3204.8		11518
HI	127930	130668	158549	168139		2737.54	27881.9	9589.59		40209.1
USA	9.76496e+06	1.10046e+07	1.16737e+07	1.27755e+07		1.23965e+06	669098	1.10179e+06		3.01054e+06
			1.15152e+07	1.26074e+07
