# Supplementary material for: Population in floodplains or close to sea level increased in US but declined in some counties—especially among Black residents
Source: Environ Res Lett. Author manuscript; Available in PMC 2025 Mar 14. (PMC11908447; doi:10.1088/1748-9326/acadf5)
Supplement: State and County Results [file NIHMS1876714-supplement-State_and_County_Results.zip › state_and_county/state_results/state_population_by_elevation_Black.xlsx]

## Sheet: below_0m
	1990	2000	2010	2020
ME	0.925932	1.66701	2.5207	3.84659
NH	0.528976	0.341181	0.554642	0.616143
MA	625.608	500.682	561.912	642.609
RI	4.04445	3.14571	1.06672	2.70827
CT	95.4986	91.7324	65.5049	70.4708
NY	640.689	563.868	312.283	536.654
NJ	194.918	290.373	296.571	406.908
PA	69.2045	5.18092	58.9713	27.5247
DE	23.2239	9.00754	13.2857	14.7362
DC	20.1769	17.7872	42.77	32.6004
VA	299.056	315.035	255.474	243.222
MD	183.861	146.373	87.8693	62.3131
NC	99.3403	106.932	86.6511	80.1573
SC	1100.53	1064.83	985.654	994.024
GA	93.5088	169.906	61.2752	234.744
FLE	685.036	1024.91	1149.18	1598.57
FLW	125.544	161.501	235.808	177.166
AL	9.05877	13.6657	19.8209	11.7569
MS	38.3735	86.4304	40.4182	43.5665
TX	1370.52	1844.51	2086.49	2528.16
LA	279219	329649	249680	268780
CA	912.718	1646.72	2809.84	2285.15
OR	13.6267	9.76343	9.81809	7.45768
WA	18.5083	154.361	19.4501	118.848
HI	49.7388	24.6048	13.9517	18.8686
USA	285893	337903	258897	278923

## Sheet: below_1m
	1990	2000	2010	2020
ME	2.55475	8.82375	8.48294	19.0349			0.00255475	0.00882375	0.00848294	0.0190349
NH	7.97127	12.2694	11.8104	10.9483			0.00797127	0.0122694	0.0118104	0.0109483
MA	4767.92	4516.89	4671.13	5496.53			4.76792	4.51689	4.67113	5.49653
RI	17.9355	25.0376	16.8808	30.3481			0.0179355	0.0250376	0.0168808	0.0303481
CT	1140.08	1188.87	1001.22	1089.95			1.14008	1.18887	1.00122	1.08995
NY	9108.48	12200.5	12608.4	16771.3			9.10848	12.2005	12.6084	16.7713
NJ	10027	11236.2	10982.7	11659.1			10.027	11.2362	10.9827	11.6591
PA	985.638	840.245	951.542	882.425			0.985638	0.840245	0.951542	0.882425
DE	477.134	396.632	635.438	740.317			0.477134	0.396632	0.635438	0.740317
DC	29.0227	25.5762	143.372	86.5322			0.0290227	0.0255762	0.143372	0.0865322
VA	3333.59	4271.7	4518.44	5401.72			3.33359	4.2717	4.51844	5.40172
MD	2367.32	2338.82	2244.91	2185.14			2.36732	2.33882	2.24491	2.18514
NC	5454.94	5387.99	4840.32	3559.79			5.45494	5.38799	4.84032	3.55979
SC	7433.73	7079.62	6801.62	5969.67			7.43373	7.07962	6.80162	5.96967
GA	1138.91	1514.36	1570.69	2057.34			1.13891	1.51436	1.57069	2.05734
FLE	28898.9	40091.5	51078.2	58539.7			28.8989	40.0915	51.0782	58.5397
FLW	2966.79	3874.07	5034.09	5263.62			2.96679	3.87407	5.03409	5.26362
AL	60.2419	95.983	97.8345	109.805			0.0602419	0.095983	0.0978345	0.109805
MS	109.153	234.959	179.611	243.386			0.109153	0.234959	0.179611	0.243386
LA	360854	408714	316311	333815			360.854	408.714	316.311	333.815
TX	20726.9	19590.6	16092.7	15015.1			20.7269	19.5906	16.0927	15.0151
CA	4480.97	5128.91	6118.12	5535.03			4.48097	5.12891	6.11812	5.53503
OR	14.6321	10.1499	16.4317	11.0339			0.0146321	0.0101499	0.0164317	0.0110339
WA	26.5061	178.44	47.0252	148.537			0.0265061	0.17844	0.0470252	0.148537
HI	215.439	190.031	236.349	295.978			0.215439	0.190031	0.236349	0.295978
USA	464646	529152	446218	474937			464.646	529.152	446.218	474.937

## Sheet: below_2m
	1990	2000	2010	2020
ME	20.5466	50.6091	111.478	306.49
NH	34.24	29.2573	23.6669	25.7524
MA	17181.6	17504.8	19726.2	21064.1
RI	125.915	228.551	159.79	257.872
CT	6134.82	6034.73	5637.86	5374.33
NY	63525.5	77591.1	85449.7	97444.8
NJ	41470.7	43568.6	42306.7	42739.7
PA	3257.92	3107.77	3619.72	2787.07
DE	1880.29	1781.51	2557.11	2713.56
DC	128.419	118.891	491.613	279.538
VA	35116.6	42327.9	43999	47458.3
MD	7741.15	7367.87	6464.37	6304.69
NC	17049.1	17296.1	16500.5	13226.7
SC	29573.4	30131.2	29211.4	24662.2
GA	10996.3	12555.1	14383.6	14353.2
FLE	303404	431763	514928	533240
FLW	15254.9	21647.3	28285.1	30685.5
AL	626.401	1091.55	740.504	843.78
MS	1162.89	1625.65	1462.26	1739.74
TX	34794.3	35222.6	30971.3	32596.2
LA	417683	467889	379239	396045
CA	14121.3	14994.5	18380.6	18383.3
OR	20.8059	16.6738	32.1979	30.2148
WA	128.192	315.148	230.458	432.031
HI	1263.55	1078.82	1258.9	1520.57
USA	1.0227e+06	1.23534e+06	1.24617e+06	1.29451e+06

## Sheet: below_3m
	1990	2000	2010	2020
ME	50.8711	143.326	307.309	578.314			0.0508711	0.143326	0.307309	0.578314
NH	67.7845	54.4521	46.2734	47.226			0.0677845	0.0544521	0.0462734	0.047226
MA	26415.9	26919.9	30960.3	32470.4			26.4159	26.9199	30.9603	32.4704
RI	319.394	421.307	412.665	603.146			0.319394	0.421307	0.412665	0.603146
CT	11745.3	10726.9	10433.2	10171			11.7453	10.7269	10.4332	10.171
NY	138542	172370	186094	204284			138.542	172.37	186.094	204.284
NJ	64917.2	69944.1	68976.1	69223.5			64.9172	69.9441	68.9761	69.2235
PA	5548.38	6006.28	6823.75	6328.87			5.54838	6.00628	6.82375	6.32887
DE	3768.13	4972.77	5117.93	5384.51			3.76813	4.97277	5.11793	5.38451
DC	1147.88	1231.41	1632.37	1357.85			1.14788	1.23141	1.63237	1.35785
VA	133205	154197	163597	162509			133.205	154.197	163.597	162.509
MD	13639.4	13458.7	12356	12155.7			13.6394	13.4587	12.356	12.1557
NC	32735.5	33787.1	33157.5	27721.7			32.7355	33.7871	33.1575	27.7217
SC	61203	60924.8	58470.4	48451.4			61.203	60.9248	58.4704	48.4514
GA	26714.8	29261	33173.9	33717			26.7148	29.261	33.1739	33.717
FLE	531035	721710	841601	867903			531.035	721.71	841.601	867.903
FLW	30739.7	45168	59740	65103.4			30.7397	45.168	59.74	65.1034
AL	3429.82	4130.27	4292.99	4529.5			3.42982	4.13027	4.29299	4.5295
MS	5566.84	6568.59	6032.48	6925.7			5.56684	6.56859	6.03248	6.9257
LA	458883	513101	430261	448537			458.883	513.101	430.261	448.537
TX	55036.3	55188.2	48042.5	48807.9			55.0363	55.1882	48.0425	48.8079
CA	32919.2	35819.4	41041.8	41168.3			32.9192	35.8194	41.0418	41.1683
OR	28.1825	29.6163	53.914	65.9211			0.0281825	0.0296163	0.053914	0.0659211
WA	332.715	821.885	868.605	1108.93			0.332715	0.821885	0.868605	1.10893
HI	2657.43	2292.99	2203.63	2606.92			2.65743	2.29299	2.20363	2.60692
USA	1.64065e+06	1.96925e+06	2.0457e+06	2.10176e+06			1640.65	1969.25	2045.7	2101.76
