# Supplementary material for: Population in floodplains or close to sea level increased in US but declined in some counties—especially among Black residents
Source: Environ Res Lett. Author manuscript; Available in PMC 2025 Mar 14. (PMC11908447; doi:10.1088/1748-9326/acadf5)
Supplement: State and County Results [file NIHMS1876714-supplement-State_and_County_Results.zip › state_and_county/state_results/state_population_by_elevation_Hispanic.xlsx]

## Sheet: below_0m
	1990	2000	2010	2020
ME	1.49342	6.42134	3.10168	12.4016
NH	0.822255	0.895514	2.10156	2.46196
MA	500.988	790.234	1244.76	1914.22
RI	5.16957	3.9223	1.94249	4.34627
CT	100.207	136.822	286.73	341.061
NY	403.641	499.701	491.853	2023.5
NJ	153.604	254.898	390.276	777.198
PA	12.0057	1.53657	15.3471	2.93732
DE	1.64155	2.94668	5.99641	8.90384
DC	4.429	1.68673	6.28482	15.773
VA	24.5373	63.2027	57.6756	146.211
MD	65.0842	41.3447	30.7971	40.7389
NC	9.56409	11.0658	16.3612	26.7883
SC	141.71	194.738	403.727	598.714
GA	9.00876	18.7819	34.2298	128.331
FLE	1814.18	2617.45	3902.13	6377.99
FLW	241.128	381.535	595.079	734.532
AL	12.0956	42.574	38.8827	57.8947
MS	7.86491	24.4832	14.9135	23.7436
TX	1393.4	2289.81	2925.1	3250.61
LA	35162.4	38409.9	59581.7	93585.2
CA	4909.64	6585.42	8642.49	9385.46
OR	13.434	24.9439	60.9315	101.448
WA	27.2959	149.452	46.7845	207.516
HI	133.254	101.824	75.7918	97.2413
USA	45148.6	52655.6	78875	119865

## Sheet: below_1m
	1990	2000	2010	2020
ME	6.46878	20.2646	15.7174	44.701			0.00646878	0.0202646	0.0157174	0.044701
NH	15.6824	25.1456	35.3033	58.5219			0.0156824	0.0251456	0.0353033	0.0585219
MA	4347.42	6960.42	9881.9	13629.3			4.34742	6.96042	9.8819	13.6293
RI	29.3373	20.1199	23.3022	80.0657			0.0293373	0.0201199	0.0233022	0.0800657
CT	709.031	1152.74	1858.61	2397.62			0.709031	1.15274	1.85861	2.39762
NY	6805.38	10000.9	13356.3	19684.3			6.80538	10.0009	13.3563	19.6843
NJ	8277.68	12083.6	16463.2	21384.6			8.27768	12.0836	16.4632	21.3846
PA	80.9801	44.7169	57.9974	79.2531			0.0809801	0.0447169	0.0579974	0.0792531
DE	52.028	147.656	279.751	476.328			0.052028	0.147656	0.279751	0.476328
DC	5.35081	2.91749	21.9823	57.6134			0.00535081	0.00291749	0.0219823	0.0576134
VA	360.085	632.042	1094.8	2151.52			0.360085	0.632042	1.0948	2.15152
MD	186.39	320.881	697.676	1048.3			0.18639	0.320881	0.697676	1.0483
NC	143.189	467.706	1373.76	1697.65			0.143189	0.467706	1.37376	1.69765
SC	462.001	1003.23	1927.19	2577.84			0.462001	1.00323	1.92719	2.57784
GA	121.228	286.092	817.767	1345.64			0.121228	0.286092	0.817767	1.34564
FLE	101230	132275	173420	223576			101.23	132.275	173.42	223.576
FLW	3708.4	6979.82	10949.4	15441			3.7084	6.97982	10.9494	15.441
AL	29.8462	78.3494	87.4183	213.587			0.0298462	0.0783494	0.0874183	0.213587
MS	45.066	74.0281	88.372	153.074			0.045066	0.0740281	0.088372	0.153074
TX	7151.33	12508.5	17196.9	21238.8			7.15133	12.5085	17.1969	21.2388
LA	44376.9	47905.2	75387.1	118706			44.3769	47.9052	75.3871	118.706
CA	15084.2	22771.5	30077.1	33433.4			15.0842	22.7715	30.0771	33.4334
OR	21.0796	52.7689	117.725	171.148			0.0210796	0.0527689	0.117725	0.171148
WA	156.718	380.681	420.842	661.24			0.156718	0.380681	0.420842	0.66124
HI	659.522	622.776	972.325	1340.29			0.659522	0.622776	0.972325	1.34029
USA	194065	256817	356622	481648			194.065	256.817	356.622	481.648

## Sheet: below_2m
	1990	2000	2010	2020
ME	32.6988	67.0701	83.8565	179.103
NH	34.088	51.4515	85.4367	171.488
MA	15723.6	24852.1	34445.6	44433.3
RI	109.24	158.975	287.395	572.743
CT	3908.18	5113.84	7269.72	9396.45
NY	52252.2	62259	79984	101640
NJ	31257.6	45335.5	58273.6	72359.7
PA	268.769	172.719	519.005	350.217
DE	162.24	418.196	839.03	1362.44
DC	16.7161	12.9963	63.8505	137.815
VA	2944.4	4902.89	8418.6	13855.7
MD	637.824	1076.01	2258.02	3391.05
NC	685.128	1587.7	4243.63	5353.19
SC	1352.73	4881.73	8619.9	10500.9
GA	561.771	1491.1	3809.85	5433.89
FLE	713067	1.02659e+06	1.38242e+06	1.67596e+06
FLW	20358	39116.2	64823.1	89123.9
AL	135.598	193.352	267.933	615.317
MS	139.646	270.896	400.403	739.816
TX	20900.6	33018.1	45212.2	56946.1
LA	51984	55182.9	88969.7	139336
CA	37880.9	54911.3	76306.7	91607.8
OR	107.979	193.861	359.544	574.77
WA	863.689	2210.61	3568.61	4496.68
HI	4190.66	4119.92	6557.6	8057.32
USA	959575	1.36819e+06	1.87809e+06	2.33659e+06

## Sheet: below_3m
	1990	2000	2010	2020
ME	84.9398	147.91	204.848	374.034			0.0849398	0.14791	0.204848	0.374034
NH	50.1781	70.9311	130.541	252.451			0.0501781	0.0709311	0.130541	0.252451
MA	22973	36489.9	51390.8	66668.8			22.973	36.4899	51.3908	66.6688
RI	261.622	362.828	715.778	1327.08			0.261622	0.362828	0.715778	1.32708
CT	8532.87	10254.9	14858.8	18203.8			8.53287	10.2549	14.8588	18.2038
NY	121893	141937	169579	207188			121.893	141.937	169.579	207.188
NJ	52271.2	74053.3	97584.2	122850			52.2712	74.0533	97.5842	122.85
PA	682.676	679.841	1667.31	2503.33			0.682676	0.679841	1.66731	2.50333
DE	326.808	778.336	1531.68	2638.32			0.326808	0.778336	1.53168	2.63832
DC	74.7618	72.5805	149.263	302.967			0.0747618	0.0725805	0.149263	0.302967
VA	9806.39	15913	28688.9	42927			9.80639	15.913	28.6889	42.927
MD	1154.31	1807.89	4084.69	6153.45			1.15431	1.80789	4.08469	6.15345
NC	1349.35	3030.39	7745.79	10155			1.34935	3.03039	7.74579	10.155
SC	2410.93	7496.63	14290.1	18703.8			2.41093	7.49663	14.2901	18.7038
GA	1016.01	2874.29	7289.44	10825.7			1.01601	2.87429	7.28944	10.8257
FLE	989757	1.4328e+06	1.90302e+06	2.28637e+06			989.757	1432.8	1903.02	2286.37
FLW	37303.5	78805.4	137861	190625			37.3035	78.8054	137.861	190.625
AL	281.022	341.43	582.291	1104.48			0.281022	0.34143	0.582291	1.10448
MS	370.764	790.528	1475.58	2453.24			0.370764	0.790528	1.47558	2.45324
TX	40476.1	60067.2	79748.1	95356.4			40.4761	60.0672	79.7481	95.3564
LA	55491.6	59413.1	96976.5	152324			55.4916	59.4131	96.9765	152.324
CA	72472.8	104955	142878	173264			72.4728	104.955	142.878	173.264
OR	184.118	451.829	754.046	1233.79			0.184118	0.451829	0.754046	1.23379
WA	1681.08	4632.32	7795.4	9190.57			1.68108	4.63232	7.7954	9.19057
HI	8854.78	8692.79	12846.7	15400.2			8.85478	8.69279	12.8467	15.4002
USA	1.42976e+06	2.04692e+06	2.78385e+06	3.43839e+06			1429.76	2046.92	2783.85	3438.39
