# Supplementary material for: Population in floodplains or close to sea level increased in US but declined in some counties—especially among Black residents
Source: Environ Res Lett. Author manuscript; Available in PMC 2025 Mar 14. (PMC11908447; doi:10.1088/1748-9326/acadf5)
Supplement: State and County Results [file NIHMS1876714-supplement-State_and_County_Results.zip › state_and_county/state_results/state_population_by_elevation_migration_only.xlsx]

## Sheet: below_0m
	1990	2000	2010	2020		Change 1990s	2000s	2010s		Total Change
ME
NH
MA	10616.7	11254.7	12333.3	14541		637.99	1078.65	2207.73		3924.37
RI
CT
NY
NJ
PA	286.135	54.5699	196.521	47.9401		-231.565	141.951	-148.581		-238.195
DE	190.605	189.019	199.371	213.381		-1.58656	10.3519	14.0097		22.7751
DC
VA
MD
NC
SC
GA
FLE
FLW
AL
MS
TX
LA	769055	765816	611043	661833		-3238.38	-154773	50789.6		-107222
CA	30871	33601.2	37454.4	33353.3		2730.17	3853.22	-4101.12		2482.27
OR
WA
HI
USA	880302	885250	733340	786673		4947.4	-151910	53333.4		-93629.3

## Sheet: below_1m
	1990	2000	2010	2020		1990s	2000s	2010s	1990-2020	Since 2000
ME	1604.54	1814.93	1504.76	1564.94		210.394	-310.173	60.1858	-39.5935	-249.987
NH	1979.26	2409.44	2237.81	2541.73		430.182	-171.637	303.929	562.475	132.292
MA	71064.5	77256	81061.3	93873.3		6191.52	3805.29	12812	22808.8	16617.3
RI	1915.85	1994.76	1782.24	1866.32		78.905	-212.512	84.072	-49.5349	-128.44
CT	12532.6	12456.9	12588.4	13516.6		-75.7531	131.516	928.212	983.975	1059.73
NY	88439.1	91909.5	93707.6	105189		3470.43	1798.07	11481.7	16750.2	13279.8
NJ	117627	124577	121219	129567		6949.82	-3357.63	8347.38	11939.6	4989.74
PA	2800.86	1707.18	1858.11	1578.73		-1093.68	150.931	-279.386	-1222.14	-128.455
DE	5304.23	7644.22	8762.25	9493.5		2340	1118.03	731.25	4189.27	1849.28
DC	235.479	103.219	332.117	527.012		-132.259	228.898	194.895	291.534	423.793
VA	35759.5	37573.5	34432.8	35875.6		1814	-3140.73	1442.79	116.057	-1697.94
MD	25328.5	26640	26178.7	25490.5		1311.46	-461.285	-688.133	162.041	-1149.42
NC	32333.5	32956.9	33566.4	32101.3		623.457	609.467	-1465.11	-232.185	-855.641
SC	38188.9	42380.3	46624.8	51954.2		4191.45	4244.46	5329.41	13765.3	9573.87
GA	13058.1	15608.1	16336.6	19383.6		2550.06	728.466	3046.95	6325.48	3775.42
FLE	468019	505019	526092	585192		36999.7	21072.8	59100.5	117173	80173.2
FLW	150191	163554	161856	167641		13362.9	-1698.11	5784.94	17449.7	4086.83
AL	3928.61	5236.09	5167.82	5914.54		1307.48	-68.2731	746.726	1985.93	678.453
MS	3390.05	4852.75	3110.35	3076.11		1462.7	-1742.4	-34.2419	-313.947	-1776.64
TX	61760.4	62744.5	57086.6	56182		984.095	-5657.92	-904.515	-5578.34	-6562.43
LA	1.06536e+06	1.06583e+06	891383	939677		478.727	-174451	48293.8	-125678	-126157
CA	112977	124534	131759	134263		11556.4	7225.2	2504.37	21286	9729.57
OR	2106.58	2093.12	2003.63	1592.37		-13.4579	-89.4921	-411.259	-514.209	-500.751
WA	5027.27	6102.13	5264.24	5808.09		1074.85	-837.886	543.854	780.822	-294.031
HI	12669.3	12360.6	16533.4	17644.5		-308.686	4172.83	1111.1	4975.25	5283.93
USA	2.3336e+06	2.42936e+06	2.28245e+06	2.44151e+06		95764.7	-146913	159065	107917	12152.2
ME	1.60454	1.81493	1.50476	1.56494		0.210394	-0.310173	0.0601858	-0.0395935	-0.249987
NH	1.97926	2.40944	2.23781	2.54173		0.430182	-0.171637	0.303929	0.562475	0.132292
MA	71.0645	77.256	81.0613	93.8733		6.19152	3.80529	12.812	22.8088	16.6173
RI	1.91585	1.99476	1.78224	1.86632		0.078905	-0.212512	0.084072	-0.0495349	-0.12844
CT	12.5326	12.4569	12.5884	13.5166		-0.0757531	0.131516	0.928212	0.983975	1.05973
NY	88.4391	91.9095	93.7076	105.189		3.47043	1.79807	11.4817	16.7502	13.2798
NJ	117.627	124.577	121.219	129.567		6.94982	-3.35763	8.34738	11.9396	4.98974
PA	2.80086	1.70718	1.85811	1.57873		-1.09368	0.150931	-0.279386	-1.22214	-0.128455
DE	5.30423	7.64422	8.76225	9.4935		2.34	1.11803	0.73125	4.18927	1.84928
MD	25.3285	26.64	26.1787	25.4905		1.31146	-0.461285	-0.688133	0.162041	-1.14942
DC	0.235479	0.103219	0.332117	0.527012		-0.132259	0.228898	0.194895	0.291534	0.423793
VA	35.7595	37.5735	34.4328	35.8756		1.814	-3.14073	1.44279	0.116057	-1.69794
NC	32.3335	32.9569	33.5664	32.1013		0.623457	0.609467	-1.46511	-0.232185	-0.855641
SC	38.1889	42.3803	46.6248	51.9542		4.19145	4.24446	5.32941	13.7653	9.57387
GA	13.0581	15.6081	16.3366	19.3836		2.55006	0.728466	3.04695	6.32548	3.77542
FLE	468.019	505.019	526.092	585.192		36.9997	21.0728	59.1005	117.173	80.1732
FLW	150.191	163.554	161.856	167.641		13.3629	-1.69811	5.78494	17.4497	4.08683
AL	3.92861	5.23609	5.16782	5.91454		1.30748	-0.0682731	0.746726	1.98593	0.678453
MS	3.39005	4.85275	3.11035	3.07611		1.4627	-1.7424	-0.0342419	-0.313947	-1.77664
LA	1065.36	1065.83	891.383	939.677		0.478727	-174.451	48.2938	-125.678	-126.157
TX	61.7604	62.7445	57.0866	56.182		0.984095	-5.65792	-0.904515	-5.57834	-6.56243
CA	112.977	124.534	131.759	134.263		11.5564	7.2252	2.50437	21.286	9.72957
OR	2.10658	2.09312	2.00363	1.59237		-0.0134579	-0.0894921	-0.411259	-0.514209	-0.500751
WA	5.02727	6.10213	5.26424	5.80809		1.07485	-0.837886	0.543854	0.780822	-0.294031
HI	12.6693	12.3606	16.5334	17.6445		-0.308686	4.17283	1.1111	4.97525	5.28393
USA	2333.6	2429.36	2282.45	2441.51		95.7647	-146.913	159.065	107.917	12.1522
0

## Sheet: below_2m
	1990	2000	2010	2020		1990s	2000s	2010s		Total Change	Since 2000
ME	6015.66	6752.95	5959.63	6609.67		737.288	-793.318	650.042		594.012	-5959.63
NH	4922.46	5787.41	5470.29	6130.85		864.952	-317.12	660.559		1208.39	-5470.29
MA	218224	234092	256935	296982		15867.4	22843	40047		78757.4	-256935
RI	8748.88	9153.74	8655.84	9160.47		404.861	-497.9	504.633		411.595	-8655.84
CT	49219.5	48680.3	48319.6	50500.6		-539.22	-360.727	2180.99		1281.05	-48319.6
NY	476117	491492	517368	567304		15374.5	25876.5	49935.7		91186.7	-517368
NJ	354379	379403	376112	407128		25024.4	-3291.19	31016.2		52749.4	-376112
PA	9803.97	7121.53	8370.12	6358.26		-2682.44	1248.59	-2011.87		-3445.71	-8370.12
DE	13455.3	19877.4	23665.1	27230.8		6422.12	3787.74	3565.62		13775.5	-23665.1
DC	602.014	383.026	859.487	1358.68		-218.989	476.462	499.193		756.666	-859.487
VA	185255	198893	195933	203443		13638.7	-2960.49	7510.01		18188.3	-195933
MD	69733.8	78001.2	77777.1	78166		8267.39	-224.101	388.951		8432.24	-77777.1
NC	94630.6	101652	109881	109178		7021.81	8228.41	-703.003		14547.2	-109881
SC	118592	140062	162899	183918		21470.4	22837.5	21018.1		65326	-162899
GA	56034.4	66262.4	73048.6	78920		10228	6786.18	5871.37		22885.6	-73048.6
FLE	2.39228e+06	2.84408e+06	3.11466e+06	3.40407e+06		451797	270579	289406		1.01178e+06	-3.11466e+06
FLW	581378	661927	700237	766414		80548.3	38310.1	66177.3		185036	-700237
AL	12755.1	15901.9	15408	18099		3146.77	-493.923	2690.99		5343.83	-15408
MS	13686.4	16796.1	11117.7	11713.2		3109.74	-5678.41	595.478		-1973.19	-11117.7
TX	164188	172544	161936	171686		8356.3	-10608.3	9750.09		7498.12	-161936
LA	1.31392e+06	1.32442e+06	1.16022e+06	1.20705e+06		10498.6	-164200	46827.5		-106874	-1.16022e+06
CA	308717	330165	350339	375343		21448.7	20173.2	25004.2		66626.1	-350339
OR	5879.24	5700.67	5795.35	5826.75		-178.577	94.6855	31.397		-52.4942	-5795.35
WA	30738	34152.6	33796.2	35169		3414.61	-356.406	1372.8		4431	-33796.2
HI	68815.8	70391.5	90462.3	96639.2		1575.69	20070.8	6176.98		27823.5	-90462.3
USA	6.5581e+06	7.2637e+06	7.51523e+06	8.12439e+06		705598	251531	609166		1.5663e+06	-7.51523e+06
											-5.95963
											-5.47029
											-256.935
											-8.65584
											-48.3196
											-517.368
											-376.112
											-8.37012
											-23.6651
											-77.7771
											-0.859487
											-195.933
											-109.881
											-162.899
											-73.0486
											-3114.66
											-700.237
											-15.408
											-11.1177
											-1160.22
											-161.936
											-350.339
											-5.79535
											-33.7962
											-90.4623
											-7515.23

## Sheet: below_3m
	1990	2000	2010	2020		1990s	2000s	2010s		Total Change
ME	12910.3	14044.8	13048.4	13775		1134.43	-996.374	726.613		864.67
NH	7439.61	8590.89	8400.71	9287.07		1151.28	-190.181	886.367		1847.46
MA	333458	352241	388529	443764		18782.8	36287.8	55235.5		110306
RI	19653.9	19902.3	20001.9	21089.8		248.381	99.5371	1087.94		1435.86
CT	89860	88298.5	88474.3	90732.9		-1561.49	175.734	2258.6		872.844
NY	892006	934470	985665	1.08709e+06		42464.4	51195.3	101423		195083
NJ	532095	572471	580860	633398		40375.4	8389.76	52538.1		101303
PA	29342.6	24965.2	28094.2	27982.7		-4377.43	3129.02	-111.487		-1359.89
DE	23521.1	34763.8	40586.5	47585.6		11242.7	5822.67	6999.15		24064.5
DC	2663.1	2280.94	2671.26	3802.46		-382.167	390.32	1131.2		1139.35
VA	514050	545750	561999	568782		31700.2	16248.8	6783.27		54732.3
MD	115789	128418	133623	134570		12629.3	5205.18	946.043		18780.6
NC	159855	175233	195257	197460		15378.5	20023.5	2202.74		37604.8
SC	208271	239836	282951	320190		31564.7	43115	37238.9		111919
GA	105012	124064	141167	155356		19051.2	17103.8	14189		50344
FLE	3.51907e+06	4.16883e+06	4.53199e+06	4.94413e+06		649751	363166	412135		1.42505e+06
FLW	941618	1.11454e+06	1.21168e+06	1.35047e+06		172921	97140.8	138789		408851
AL	26431.5	29987.1	29425	32605.1		3555.57	-562.068	3180.12		6173.63
MS	38807.6	42405	30635.2	32305.6		3597.4	-11769.9	1670.45		-6502
TX	288570	306513	293251	308393		17943.4	-13262.5	15141.9		19822.9
LA	1.48233e+06	1.50782e+06	1.35528e+06	1.40503e+06		25490.1	-152542	49752		-77299.7
CA	545689	601631	643378	698322		55942.8	41746.8	54944.1		152634
OR	10799	10721.9	11238.4	11972.7		-77.0931	516.565	734.239		1173.71
WA	58398.2	64968.6	66395.7	69269.5		6570.4	1427.04	2873.82		10871.3
HI	129624	131741	158970	168139		2116.98	27228.4	9169.25		38514.6
USA	1.00873e+07	1.12445e+07	1.18036e+07	1.27755e+07		1.15721e+06	559089	971925		2.68823e+06
