# Supplementary material for: Population in floodplains or close to sea level increased in US but declined in some counties—especially among Black residents
Source: Environ Res Lett. Author manuscript; Available in PMC 2025 Mar 14. (PMC11908447; doi:10.1088/1748-9326/acadf5)
Supplement: State and County Results [file NIHMS1876714-supplement-State_and_County_Results.zip › state_and_county/state_results/state_population_by_elevation_migration_only_Black.xlsx]

## Sheet: below_0m
	1990	2000	2010	2020
ME	0.972689	1.67599	2.46633	3.84659
NH	0.562554	0.393906	0.636271	0.616143
MA	767.514	580.706	589.804	642.609
RI	4.46687	3.70872	1.16203	2.70827
CT	123.602	108.51	71.0742	70.4708
NY	677.865	580.576	322.114	536.654
NJ	250.74	333.591	318.045	406.908
PA	78.7761	15.4982	61.3546	27.5247
DE	31.5634	15.536	16.1529	14.7362
DC	20.6224	17.9217	42.7706	32.6004
VA	308.951	327.426	258.749	243.222
MD	207.666	182.031	96.6993	62.3131
NC	168.814	151.716	108.501	80.1573
SC	1191.48	1136.11	1060.09	994.024
GA	111.232	200.537	73.443	234.744
FLE	775.147	1124.81	1210.95	1598.57
FLW	139.534	179.657	245.355	177.166
AL	9.68624	15.5811	20.4258	11.7569
MS	38.9513	87.2582	40.9646	43.5665
TX	4380.28	3682.63	2839.57	2528.16
LA	299656	343257	254759	268780
CA	951.118	1695.27	2837.71	2285.15
OR	13.6291	9.76807	9.81809	7.45768
WA	18.486	154.372	19.4644	118.848
HI	49.8337	24.6152	13.9517	18.8686
USA	309977	353887	265020	278923

## Sheet: below_1m
	1990	2000	2010	2020
ME	2.7972	9.36556	8.7917	19.0349
NH	9.20247	12.9409	12.0247	10.9483
MA	5455.95	4973.6	4924.19	5496.53
RI	20.9738	27.5311	17.9877	30.3481
CT	1379.96	1358.58	1070.64	1089.95
NY	12861.7	14879.8	14098.9	16771.3
NJ	13653.2	13646.5	12046.1	11659.1
PA	1339.76	1039.8	1036.66	882.425
DE	583.822	466.481	743.225	740.317
DC	33.1607	27.3269	143.918	86.5322
VA	4945.9	5569.61	5086.89	5401.72
MD	2750.33	2604.33	2361.52	2185.14
NC	6531.74	6063	5131.16	3559.79
SC	8827.22	7948.06	7200.21	5969.67
GA	1319.79	1699.43	1690.7	2057.34
FLE	38537.4	49175.3	56502.4	58539.7
FLW	3772.39	4524.85	5436.4	5263.62
AL	67.8503	106.268	103.552	109.805
MS	155.506	280.112	196.576	243.386
TX	22759.3	21111.1	16862	15015.1
LA	372433	416271	320140	333815
CA	4885.11	5339.6	6224.71	5535.03
OR	14.5422	10.1526	16.4203	11.0339
WA	27.2878	179.504	47.4876	148.537
HI	235.693	201.402	244.605	295.978
USA	502603	557526	461347	474937

## Sheet: below_2m
	1990	2000	2010	2020
ME	21.1239	49.5019	91.1081	306.49
NH	35.3085	29.6921	23.463	25.7524
MA	18199.3	18138.5	20113.1	21064.1
RI	136.064	235.837	164.672	257.872
CT	6568.06	6285.26	5778.07	5374.33
NY	70619.7	83800.1	88698.5	97444.8
NJ	44206.7	45452.4	43361	42739.7
PA	3486.86	3300.76	3701.85	2787.07
DE	2054.54	1969.4	2614.37	2713.56
DC	149.982	135.545	501.746	279.538
VA	43297.3	48621.5	47144.2	47458.3
MD	8336.4	7778.17	6646.49	6304.69
NC	17042.8	16483.3	15076.8	13226.7
SC	32149.3	31908.1	30064.1	24662.2
GA	12032.1	13288.8	14772.8	14353.2
FLE	193990	294998	349991	533240
FLW	16302	22727.5	29014.6	30685.5
AL	493.514	606.697	610.967	843.78
MS	1310.04	1647.67	1321.62	1739.74
TX	30231.9	29382.7	25225.1	32596.2
LA	411460	459666	368774	396045
CA	11642.8	11516	12694.8	18383.3
OR	21.1686	16.7594	32.0019	30.2148
WA	130.622	318.301	232.107	432.031
HI	1312.1	1099.66	1268.36	1520.57
USA	925231	1.09946e+06	1.06792e+06	1.29451e+06

## Sheet: below_3m
	1990	2000	2010	2020
ME	44.3312	114.84	202.091	578.314
NH	60.9795	49.3746	41.2115	47.226
MA	26985.3	27352.7	31208.1	32470.4
RI	334.962	432.606	430.597	603.146
CT	12130.9	10966.4	10568.6	10171
NY	146791	178974	189681	204284
NJ	67223.5	71743	69760	69223.5
PA	5761.95	6212.55	6925.24	6328.87
DE	3958.07	5125.14	5199.69	5384.51
DC	1389.48	1414.4	1716.84	1357.85
VA	148870	166579	169997	162509
MD	14321	13977.1	12588.7	12155.7
NC	26835.8	26689.7	24439.9	27721.7
SC	64119.9	62834.5	59380.6	48451.4
GA	28273.4	30366	33867.5	33717
FLE	228253	355388	426595	867903
FLW	32578	47050.4	60961.3	65103.4
AL	1661.6	2094.09	2372.73	4529.5
MS	3708.39	4273.63	3694.99	6925.7
TX	32629.7	32261.9	27986.4	48807.9
LA	426097	476872	387801	448537
CA	16637	17097.8	17766.2	41168.3
OR	28.3614	30.0218	54.3913	65.9211
WA	346.905	858.639	886.879	1108.93
HI	2707.69	2325.4	2212.75	2606.92
USA	1.29175e+06	1.54108e+06	1.54634e+06	2.10176e+06
