# Supplementary material for: Population in floodplains or close to sea level increased in US but declined in some counties—especially among Black residents
Source: Environ Res Lett. Author manuscript; Available in PMC 2025 Mar 14. (PMC11908447; doi:10.1088/1748-9326/acadf5)
Supplement: State and County Results [file NIHMS1876714-supplement-State_and_County_Results.zip › state_and_county/state_results/state_population_by_flood_zone.xlsx]

## Sheet: in_A_zone
	1990	2000	2010	2020		1990s	2000s	2010s	1990-2020	Since 2000
ME	7782.08	7565.74	7892.66	8313.54		-216.346	326.917	420.887	531.458	747.804
NH	22267.6	24910	24711.3	26484.1		2642.41	-198.751	1772.83	4216.48	1574.07
MA	127826	137110	139876	163190		9283.9	2765.73	23314	35363.6	26079.7
RI	23011.7	23209.4	21199	22777.6		197.672	-2010.33	1578.59	-234.068	-431.74
CT	7726.3	7309.78	7539.49	7529.6		-416.52	229.711	-9.89287	-196.702	219.818
NY	443805	457665	477678	515607		13860.3	20012.3	37929.3	71801.9	57941.6
NJ	344292	368006	373968	420941		23714.7	5961.24	46973.5	76649.4	52934.7
PA	230966	221323	214483	214497		-9642.31	-6840.32	14.3175	-16468.3	-6826
DE	14668.2	19797.2	23029.1	26190.1		5129.01	3231.93	3161.01	11522	6392.95
DC	4672.39	4311.51	4893.99	5586.69		-360.884	582.482	692.693	914.29	1275.17
VA	181316	192414	185816	195670		11098.1	-6598.14	9854.24	14354.2	3256.1
MD	50750.1	52648.5	52951.5	57817.3		1898.49	302.97	4865.81	7067.27	5168.78
NC	170201	181109	199336	200261		10908	18227.5	924.812	30060.3	19152.3
SC	33292.3	36289.6	40506.3	46874.8		2997.35	4216.7	6368.48	13582.5	10585.2
GA	139835	157308	166697	174996		17472.8	9389.07	8298.29	35160.1	17687.4
FL	1.64682e+06	1.92617e+06	2.14851e+06	2.40311e+06		279349	222345	254596	756289	476941
AL	125632	128172	122996	125875		2539.85	-5176.34	2878.89	242.402	-2297.45
MS	208853	217945	199224	190062		9092.32	-18721.3	-9161.76	-18790.7	-27883.1
TX	722564	829407	868228	944840		106843	38820.6	76612.7	222276	115433
LA	611091	659501	664097	690459		48409.6	4596.27	26362.1	79368	30958.4
CA	692022	772763	812013	857115		80741.8	39250.1	45101.8	165094	84352
OR	70762	79510.1	83621.2	93131.7		8748.04	4111.14	9510.52	22369.7	13621.7
WA	51031.1	59925	61487.8	67605.2		8893.95	1562.76	6117.35	16574.1	7680.11
HI	38541	38064	56461.4	58636.1		-476.956	18397.4	2174.71	20095.1	20572.1
VT	11406.9	11247.2	11147.9	11633.3		-159.604	-99.3777	485.391	226.41	386.013
OH	178140	167451	166317	166353		-10688.8	-1134.26	36.3883	-11786.7	-1097.88
IN	110138	112035	114063	121014		1897.14	2028.01	6950.94	10876.1	8978.95
MI	123453	122775	119074	120106		-678.235	-3701.31	1032.44	-3347.1	-2668.87
IL	133596	135612	133694	127214		2015.52	-1918.25	-6479.13	-6381.85	-8397.38
WI	51776.8	54431.2	54225.9	56844.6		2654.4	-205.297	2618.74	5067.84	2413.44
MN	20066.9	22554.4	24601	26401.2		2487.43	2046.67	1800.14	6334.24	3846.8
WV	143588	134340	129772	121262		-9247.92	-4567.96	-8510.39	-22326.3	-13078.4
KY	145387	146978	144274	144249		1590.95	-2703.65	-24.8756	-1137.57	-2728.52
TN	82898	90842.1	97781.7	105747		7944.05	6939.56	7965.27	22848.9	14904.8
IA	45979.4	45241.2	41231.6	43185.7		-738.198	-4009.52	1954.04	-2793.67	-2055.48
MO	69999	68139.4	65839.2	64988		-1859.59	-2300.24	-851.232	-5011.06	-3151.48
AR	88508	92296.7	95918.7	92865.4		3788.69	3622.01	-3053.34	4357.36	568.665
ND	18129.2	20095.7	21849.6	29370.2		1966.5	1753.93	7520.6	11241	9274.52
SD	17112.7	17161.6	16995.7	16612.5		48.9105	-165.87	-383.235	-500.194	-549.105
NE	46552.2	51206.2	53636.2	57615.2		4654.05	2429.96	3979.09	11063.1	6409.05
KS	48173.6	45434.9	42466.3	41818.8		-2738.66	-2968.63	-647.548	-6354.84	-3616.18
OK	75215.3	80809.8	79456.6	79995.7		5594.5	-1353.13	539.025	4780.4	-814.107
NM	78364.7	90783.6	96652.8	95554.2		12418.9	5869.25	-1098.63	17189.5	4770.61
ID	18017.2	22517.1	24340.3	29849.4		4499.96	1823.14	5509.1	11832.2	7332.23
MT	20756.7	22734.1	22717.9	23256.2		1977.33	-16.1495	538.264	2499.44	522.115
WY	6253.14	7189.95	7732.43	7466.43		936.81	542.485	-266.005	1213.29	276.481
UT	11683.8	14742.8	17302	19014.8		3058.97	2559.24	1712.76	7330.96	4272
CO	43111.4	50737.3	50754.9	52749.7		7625.92	17.537	1994.86	9638.32	2012.4
AZ	76567.9	108859	129272	131591		32290.9	20413.5	2318.83	55023.2	22732.3
NV	22672	32897.8	38662.9	43563.7		10225.8	5765.13	4900.81	20891.8	10665.9
AK	3549.86	3954.08	5033.01	5307.83		404.221	1078.93	274.827	1757.97	1353.75
USA	7.66082e+06	8.3755e+06	8.76203e+06	9.3532e+06		714676	386530	591168	1.69237e+06	977698

## Sheet: in_X500_zone
	1990	2000	2010	2020		1990s	2000s	2010s	1990-2020	Since 2000
ME	3328.18	3004.43	2952.49	3041.92		-323.748	-51.9477	89.4375	-286.258	37.4898
NH	13417.8	14930.7	14966	15890.4		1512.92	35.3335	924.357	2472.61	959.69
MA	81577	85430.9	88637.5	97237.6		3853.92	3206.52	8600.14	15660.6	11806.7
RI	30799	30441.9	29644.2	30824.2		-357.044	-797.739	1180	25.2216	382.265
CT	10981.9	10303.1	10458	10161.2		-678.81	154.891	-296.758	-820.677	-141.867
NY	357081	373592	389908	426092		16511.6	16315.8	36184	69011.3	52499.7
NJ	187823	198258	203090	215570		10435.1	4831.9	12480	27747	17311.9
PA	151718	145089	146689	150090		-6629.66	1600.57	3400.81	-1628.28	5001.38
DE	7295.45	10065.2	9390.05	10839.5		2769.75	-675.143	1449.41	3544.01	774.263
DC	4931.45	5005.33	5093.85	8384.22		73.8791	88.5237	3290.36	3452.77	3378.89
VA	152695	158147	168488	172906		5451.54	10341.4	4418.08	20211.1	14759.5
MD	29007.8	31014.5	33442.9	34538		2006.74	2428.42	1095.04	5530.19	3523.45
NC	90364.4	101712	115340	117440		11347.3	13628	2100.27	27075.6	15728.3
SC	13827.4	14997.5	21200.1	25099.4		1170.05	6202.6	3899.35	11272	10102
GA	100816	119457	130751	144534		18641.2	11294	13782.4	43717.6	25076.4
FL	1.89628e+06	2.33506e+06	2.54199e+06	2.816e+06		438782	206931	274007	919721	480938
AL	56987.3	56620.8	60288	63043.6		-366.482	3667.15	2755.61	6056.28	6422.76
MS	113508	119637	122459	114350		6128.63	2822.35	-8109.16	841.818	-5286.82
TX	736861	876505	1.0227e+06	1.14764e+06		139644	146193	124940	410777	271133
LA	611250	605508	510514	540566		-5741.56	-94994.2	30052.1	-70683.7	-64942.1
CA	3.18932e+06	3.67855e+06	3.99563e+06	4.25071e+06		489228	317083	255082	1.06139e+06	572165
OR	78153	98986.7	113359	127360		20833.8	14372.4	14000.8	49207.1	28373.3
WA	21202.4	27290.1	30730.1	33560.6		6087.74	3439.98	2830.49	12358.2	6270.47
HI	17415.8	17239.3	22993.7	23529.6		-176.454	5754.36	535.946	6113.85	6290.3
VT	5257.54	5130.79	5165.63	5102.05		-126.75	34.8443	-63.5845	-155.49	-28.7403
OH	96763.5	94704.4	96385.1	97713.1		-2059.03	1680.64	1328.03	949.642	3008.67
IN	72661.7	79437.5	86735.4	91914.7		6775.85	7297.91	5179.3	19253.1	12477.2
MI	88719.2	90078.4	88162.7	90071.1		1359.22	-1915.69	1908.34	1351.86	-7.35207
IL	135870	135330	138472	137491		-540.237	3142.41	-981.599	1620.58	2160.81
WI	50923.7	55500.3	55862.7	56964.7		4576.67	362.383	1101.95	6041	1464.33
MN	37471.5	39337.4	44454.4	49776.8		1865.93	5116.93	5322.45	12305.3	10439.4
WV	83510.9	75853.6	73545.7	69805.8		-7657.26	-2307.93	-3739.87	-13705.1	-6047.8
KY	49050.6	49773.2	52481.4	52386.1		722.655	2708.13	-95.2239	3335.56	2612.91
TN	57189.5	60807.6	66149.3	70526.2		3618.17	5341.71	4376.84	13336.7	9718.54
IA	31331.8	31675.3	29134.2	30302.2		343.524	-2541.17	1168	-1029.64	-1373.17
MO	44644.5	45443.5	48039.5	50029.6		799.04	2595.97	1990.16	5385.17	4586.13
AR	130000	125053	120136	109878		-4947.37	-4916.31	-10257.8	-20121.5	-15174.1
ND	89138.6	98645.7	108094	117526		9507.11	9448.28	9431.84	28387.2	18880.1
SD	20846.2	21615.9	21353.4	22890.7		769.783	-262.553	1537.3	2044.53	1274.75
NE	68620.4	75670.1	77670.7	79670		7049.76	2000.57	1999.34	11049.7	3999.91
KS	103767	106746	109406	107875		2978.72	2660.74	-1531.6	4107.85	1129.13
OK	90094.9	94712.8	95710.9	99139.9		4617.84	998.136	3429.02	9045	4427.15
NM	53671	60529.9	60852.1	59095		6858.87	322.276	-1757.17	5423.97	-1434.9
ID	49656.5	59765.2	64777.2	70525.9		10108.7	5011.96	5748.78	20869.5	10760.7
MT	19779.8	22222.9	23858.9	25562.3		2443.08	1636.01	1703.42	5782.52	3339.43
WY	12651.4	13826.8	14738.4	14351.1		1175.39	911.586	-387.28	1699.7	524.307
UT	41887.2	54533.2	62601.2	69808.6		12646.1	8067.97	7207.42	27921.5	15275.4
CO	73390.5	87187.1	97301.2	107519		13796.6	10114.1	10217.4	34128.1	20331.5
AZ	2.12818e+06	3.08127e+06	3.87511e+06	4.35073e+06		953096	793832	475627	2.22256e+06	1.26946e+06
NV	81685.4	146802	230856	264304		65116.5	84054.4	33448	182619	117502
AK	1906.67	2263.8	2151.97	2480.36		357.13	-111.834	328.39	573.686	216.556
USA	1.16753e+07	1.39308e+07	1.55399e+07	1.68829e+07		2.25546e+06	1.60916e+06	1.34293e+06	5.20754e+06	2.95209e+06

## Sheet: in_V_zone
	1990	2000	2010	2020
ME	628.45	668.844	621.605	751.046
NH	34.1401	33.4724	30.2682	32.3923
MA	9549.59	9842.27	10033.7	11851.9
RI	2249.83	2330.94	2057.92	2241.23
CT	1242.06	938.422	1179.61	951.422
NY	4842.75	5182.54	5056.7	6188.01
NJ	1851.72	1914.72	1243.07	1444.5
PA	50.7755	38.8893	35.6912	22.2513
DE	278.068	449.383	437.72	507.267
DC	0	0	0	0
VA	1240.52	1489.88	1079.62	1630.6
MD	399.665	320.501	294.996	297.285
NC	4712.56	4563.97	4364.85	5414.51
SC	14.5047	49.3317	17.4632	97.1818
GA	241.306	248.182	240.459	371.308
FL	56420.6	60639.2	64450.4	72224.3
AL	1428.71	1686.19	1332.99	1721.31
MS	5624.96	6955.21	2495.4	3165.01
TX	6498.85	8054.95	6658.37	8657.63
LA	8688.08	8812.62	6747.81	6497.71
CA	2231.9	2121.78	2310.39	1954.77
OR	204.042	181.11	174.511	217.426
WA	909.644	1027.22	1122.27	1266.4
HI	6907.53	7816.16	7963.85	8808.16
VT	0	0	0	0
OH	37.9721	32.6977	31.0918	32.2353
IN	0	0	0	0
MI	14.2391	14.5074	13.5635	11.7013
IL	0	0	0	0
WI	0	0	0	0
MN	0	0	0	0
WV	0	0	0	0
KY	0	0	0	0
TN	0	0	0	0
IA	0	0	0	0
MO	0	0	0	0
AR	0	0	0	0
ND	0	0	0	0
SD	0	0	0	0
NE	0	0	0	0
KS	0	0	0	0
OK	0	0	0	0
NM	0	0	0	0
ID	0	0	0	0
MT	0	0	0	0
WY	0	0	0	0
UT	0.627717	0.834862	1.12658	1.5
CO	0	0	0	0
AZ	0	0	0	0
NV	0	0	0	0
AK	136.958	293.371	134.423	165.55
USA	116440	125707	120130	136525

## Sheet: behind_levee
	1990	2000	2010	2020		1990s	2000s	2010s	1990-2020	Since 2000
ME	193.778	159.261	163.827	146.305		-34.5166	4.56545	-17.5215	-47.4726	-12.9561
NH	502.625	605.771	521.677	874.467		103.146	-84.0935	352.789	371.842	268.696
MA	33467.9	32246.6	32782.9	33412		-1221.24	536.304	629.066	-55.8739	1165.37
RI	897.311	717.404	3021.83	3530.26		-179.907	2304.43	508.428	2632.95	2812.86
CT	211.497	180.928	212.485	321.646		-30.5687	31.5568	109.16	110.148	140.717
NY	566.124	529.924	485.809	437.009		-36.2006	-44.1148	-48.7998	-129.115	-92.9145
NJ	3002.9	3261.93	3499.49	4131.86		259.031	237.556	632.372	1128.96	869.929
PA	75725.1	71569.7	69311.7	68540.5		-4155.42	-2258.04	-771.203	-7184.65	-3029.24
DE	0	0	0	0		0	0	0	0	0
DC	3153.47	3112.1	2892.82	2934.22		-41.3718	-219.278	41.4043	-219.245	-177.874
VA	4001.93	4548.54	5720.99	8587.37		546.619	1172.44	2866.38	4585.44	4038.82
MD	2904.4	2958.66	3392.16	3764.16		54.2593	433.508	371.995	859.763	805.503
NC	2520.6	2266.03	2287.88	1505.93		-254.564	21.8501	-781.954	-1014.67	-760.104
SC	8.87559	10.627	9.44471	8.78093		1.75142	-1.1823	-0.663773	-0.0946558	-1.84607
GA	7579.33	7236.45	5618.64	6027.52		-342.888	-1617.8	408.877	-1551.82	-1208.93
FL	77.2756	269.611	320.792	394.877		192.335	51.1809	74.0848	317.601	125.266
AL	4426.52	4278.83	4389.54	5004.84		-147.689	110.709	615.299	578.319	726.008
MS	131399	125078	109934	97395		-6321.18	-15143.6	-12539.2	-34004	-27682.8
TX	123961	186981	235305	278869		63020.3	48323.5	43564.6	154908	91888.1
LA	800128	840759	848319	869363		40630.6	7559.86	21044.4	69234.9	28604.2
CA	2.05269e+06	2.27027e+06	2.46334e+06	2.59685e+06		217583	193067	133510	544160	326576
OR	12840.1	15622.1	17664	18873.7		2781.91	2041.9	1209.73	6033.54	3251.63
WA	50792.9	54810.6	60141.2	64041.7		4017.65	5330.63	3900.49	13248.8	9231.11
HI	8668.77	7948.38	8618.01	8845.73		-720.388	669.63	227.72	176.962	897.35
VT	0	0	0	0		0	0	0	0	0
OH	51731.9	46208.1	43299.1	41313.8		-5523.74	-2909.06	-1985.31	-10418.1	-4894.38
IN	68759.6	65757.9	63206.7	61982.1		-3001.76	-2551.13	-1224.69	-6777.57	-3775.82
MI	0	0	0	0		0	0	0	0	0
IL	31684.4	30439.6	29036.7	27064.6		-1244.82	-1402.85	-1972.15	-4619.83	-3375.01
WI	2788.81	2697.66	2729.15	2678.23		-91.1468	31.4919	-50.9266	-110.581	-19.4347
MN	5644.66	5499.22	5371.53	5747.14		-145.435	-127.691	375.605	102.479	247.914
WV	21637.9	19232.3	19030.2	17495.3		-2405.57	-202.165	-1534.87	-4142.6	-1737.04
KY	107843	102506	101010	101022		-5336.68	-1495.74	11.331	-6821.09	-1484.41
TN	8213.01	7208.84	8511.06	8170.07		-1004.17	1302.22	-340.99	-42.939	961.234
IA	69965.4	71481.4	72657.7	72202.1		1515.98	1176.34	-455.608	2236.71	720.729
MO	34389.9	34734.9	32860.3	32696.4		344.997	-1874.61	-163.89	-1693.51	-2038.5
AR	61419.6	56977.9	50944.6	45566.4		-4441.64	-6033.32	-5378.25	-15853.2	-11411.6
ND	69602.2	78835.6	96292	114450		9233.41	17456.4	18157.8	44847.6	35614.2
SD	13042.9	15534.6	16511.4	16868.5		2491.7	976.872	357.054	3825.63	1333.93
NE	27797.7	30013.6	31123.1	31842.5		2215.87	1109.47	719.429	4044.78	1828.9
KS	221662	221871	224644	220250		209.243	2773.36	-4394.75	-1412.15	-1621.39
OK	584.487	741.56	672.021	661.419		157.073	-69.5394	-10.6015	76.9323	-80.141
NM	68448.8	70643.1	72427.1	69309.5		2194.27	1784.04	-3117.57	860.741	-1333.53
ID	1135.15	1189.6	1214.73	1041.28		54.4541	25.1239	-173.453	-93.8746	-148.329
MT	2537.39	2828.32	2869.64	2652.81		290.922	41.3205	-216.825	115.418	-175.504
WY	2714.19	3863.92	4504.94	4178.7		1149.73	641.02	-326.24	1464.51	314.78
UT	6296.14	10183.5	10657.2	10825.3		3887.39	473.681	168.068	4529.14	641.749
CO	3652.18	4862.22	4727.15	6028.18		1210.04	-135.067	1301.03	2376.01	1165.97
AZ	20229.2	33981.7	51032.1	56399.8		13752.5	17050.4	5367.68	36170.6	22418.1
NV	38995.2	51233	75039.6	88295.2		12237.7	23806.6	13255.6	49300	37062.2
AK	43982.2	43679.8	49069.6	49925.7		-302.4	5389.76	856.13	5943.49	6245.89
USA	4.30448e+06	4.64763e+06	4.9474e+06	5.16253e+06		343153	299765	215131	858049	514896
