# Supplementary material for: Population in floodplains or close to sea level increased in US but declined in some counties—especially among Black residents
Source: Environ Res Lett. Author manuscript; Available in PMC 2025 Mar 14. (PMC11908447; doi:10.1088/1748-9326/acadf5)
Supplement: State and County Results [file NIHMS1876714-supplement-State_and_County_Results.zip › state_and_county/state_results/state_population_by_floodzone_Black.xlsx]

## Sheet: in_A_zone
	1990	2000	2010	2020
ME	23.3191	18.7097	43.1959	129.542
NH	111.611	134.187	146.054	239.389
MA	2938.83	3882.7	5434.86	7561.73
RI	370.944	465.988	393.196	562.85
CT	180.197	116.955	182.08	217.717
NY	64269.2	63444.5	62748.7	66318.5
NJ	32554.6	37320.1	37212.8	37298.6
PA	11818	13625.2	15386.1	15817.3
DE	2124.23	2060.4	2831.36	3106.27
DC	3997.41	3882.8	4283.49	4065.5
VA	33718.3	38563.2	35934.4	37583.8
MD	9436.76	9879.59	9871.32	10104.7
NC	41526	40275.8	40479.6	34461.6
SC	10973.7	12465.1	12479.5	11511.2
GA	40938.1	43965.5	45900.1	46365.8
FL	133328	178405	210600	215440
AL	46792.1	47318.1	43525.5	39868.9
MS	80080.8	87604.9	85243	79938.9
TX	109698	124199	116337	122717
LA	147437	177635	179749	189455
CA	30908.6	31086.1	30581.7	21155.4
OR	276.822	408.528	608.544	824.11
WA	387.321	685.406	671.926	1056.17
HI	575.345	422.172	645.507	802.264
VT	23.136	48.5831	80.812	162.207
OH	6231.67	6749.27	9801.85	12626
IN	4604.58	6183.77	6807.66	8472.51
MI	6125.81	5804.53	7190.86	8035.33
IL	10707.8	10998.4	12075.2	11563.1
WI	485.503	616.443	1071.19	1620.62
MN	171.505	395.919	913.541	1250.56
WV	4174.03	3699.81	3582.75	3466.01
KY	5231.24	6268.43	7666.37	8988.24
TN	12090	12148.3	13081.9	14971
IA	676.246	879.525	1106.13	1790.05
MO	5697.64	6961.7	7127.93	6980.67
AR	19959.8	20064.9	20682.3	19053
ND	41.7534	44.2122	191.972	1123.66
SD	192.982	56.5718	119.874	159.566
NE	390.396	1068.97	1412.86	2020.98
KS	3513.97	2359.71	1989.35	1712.36
OK	5400.41	5319.18	4948.37	5085.48
NM	1427.91	1355.77	1588.73	1517.26
ID	52.548	61.6435	126.828	241.228
MT	23.7777	42.407	42.5055	73.0265
WY	26.7698	35.9801	48.6378	43.9219
UT	42.3344	71.4462	126.57	218.633
CO	962.653	1377.12	1306.04	1124.67
AZ	1990.48	2859.02	3839.34	4724.13
NV	673.315	792.851	1006.5	1335.36
AK	110.051	0	142.667	128.031
USA	895493	1.01413e+06	1.04937e+06	1.06509e+06

## Sheet: in_X500_zone
	1990	2000	2010	2020
ME	22.8833	17.2141	26.8306	96.4767
NH	85.0756	144.196	197.91	278.092
MA	2143.45	3503.46	4501.35	5437.52
RI	492.967	510.507	601.191	765.917
CT	821.899	587.242	564.089	508.349
NY	59152.5	61175.9	64415.7	68593.1
NJ	27210.1	28906.3	29495.6	29912.5
PA	8828.54	10847	13158.9	15338.7
DE	1448.69	2933.59	1906.66	2057.07
DC	2909.8	3131.76	2545.77	2703.63
VA	41554.1	45622.1	47835.5	47297.6
MD	7009.75	8362.19	9519.41	8005.52
NC	28587.7	28358	30322.3	26884.9
SC	3276.34	3936.8	5213.44	5336.13
GA	32667.6	39622.1	42261.2	44343.8
FL	282198	406056	506898	555418
AL	24131.4	23062.3	22781.6	21318.6
MS	51685.7	54830.8	56616.2	51894.2
TX	123385	148525	159357	172957
LA	277588	301940	249434	260085
CA	211125	223963	218458	150740
OR	719.29	1017.77	1628.28	2130.85
WA	420.615	531.847	619.528	831.42
HI	186.675	131.258	165.923	134.072
VT	17.2229	27.6506	48.3236	86.5541
OH	5614.11	6312.22	7735.72	8794.7
IN	4059.53	6246.51	9186.7	11102.6
MI	10692.8	11740.9	13520.6	14423
IL	21818.7	26052.8	27345.9	26191.9
WI	915.437	1469.7	2244.97	2716.76
MN	486.619	1130.36	1994.16	3795.07
WV	6342.65	5950.3	5534.34	5070.86
KY	1854	2012.3	2328.83	2409.84
TN	14936.2	17970	18977.6	18996.1
IA	520.048	704.725	1000.7	1634.88
MO	5205.21	7516.03	8331.58	8800.87
AR	46722.5	50274.7	51721.5	48179.7
ND	224.754	784.547	1970.5	6678.58
SD	66.0551	116.629	233.322	491.381
NE	693.845	796.516	1801.37	2716.19
KS	6510.43	6192.43	6045.66	6125.33
OK	8637.9	9749.51	9682.13	10458.9
NM	1236.64	1304.95	1124.9	1307.61
ID	297.909	315.158	594.221	908.907
MT	16.3569	52.3795	59.8413	88.3354
WY	168.838	141.13	172.848	150.258
UT	335.852	532.716	825.587	1190.7
CO	2430.71	3094.19	3371.83	3967.2
AZ	71096.9	107353	176129	237049
NV	9411.26	11713.9	17940.2	25530.5
AK	47.6797	0	39.8927	40.1921
USA	1.40801e+06	1.67727e+06	1.83849e+06	1.92197e+06

## Sheet: in_V_zone
	1990	2000	2010	2020
ME	0.153918	1.66187	1.25833	6.93784
NH	0.00769485	0.0724937	0.0165117	0
MA	127.992	124.089	104.307	184.986
RI	21.0772	27.7593	23.5002	28.7817
CT	17.7538	11.6355	24.8466	16.3297
NY	107.124	110.927	200.807	341.586
NJ	54.3406	47.624	60.7975	79.174
PA	0.0773122	0.321447	0.176264	0.182355
DE	3.58706	11.7562	3.96825	10.0075
DC	0	0	0	0
VA	126.871	157.923	55.5874	177.941
MD	24.329	16.6429	20.7373	17.0203
NC	68.0322	92.0838	50.4367	48.1391
SC	1.37406	7.65899	0.149009	7.6345
GA	25.8061	28.6123	24.2857	23.4247
FL	490.505	569.633	713.146	893.194
AL	18.5367	53.5994	12.0154	34.2065
MS	149.095	308.629	88.5468	155.297
TX	51.1073	88.1831	139.745	181.76
LA	233.767	213.762	192.952	283.971
CA	42.6546	42.4307	127.377	62.4393
OR	0.304305	0.0912969	0.528841	1.17147
WA	11.474	18.7656	14.9825	13.8434
HI	126.375	92.3819	68.8552	122.146
VT	0	0	0	0
OH	2.01333	1.18233	1.94648	1.78503
IN	0	0	0	0
MI	0.000451823	0.000142521	0.145908	0.00647258
IL	0	0	0	0
WI	0	0	0	0
MN	0	0	0	0
WV	0	0	0	0
KY	0	0	0	0
TN	0	0	0	0
IA	0	0	0	0
MO	0	0	0	0
AR	0	0	0	0
ND	0	0	0	0
SD	0	0	0	0
NE	0	0	0	0
KS	0	0	0	0
OK	0	0	0	0
NM	0	0	0	0
ID	0	0	0	0
MT	0	0	0	0
WY	0	0	0	0
UT	0.00271739	0	0.0126582	0
CO	0	0	0	0
AZ	0	0	0	0
NV	0	0	0	0
AK	0.388917	0	0.823395	0.039942
USA	1704.75	2027.43	1931.95	2692

## Sheet: behind_levee
	1990	2000	2010	2020
ME	1.66667	0.0444444	1	18.6851
NH	11.3669	16.5695	21.6539	31.4086
MA	1615.72	1276.06	1603.48	1824.47
RI	46.7644	38.5189	185.078	342.094
CT	87.9199	66.5537	42.4854	57.0063
NY	2.00635	0	1.75962	1.97717
NJ	88.4649	94.2885	230.527	377.661
PA	2500.22	2270.92	4968.5	6455.87
DE	0	0	0	0
DC	2170.41	2140.36	2018.34	1668.15
VA	220.006	285.256	445.842	1328.16
MD	1019.53	1286	1136.41	965.106
NC	1952.85	1795.34	1803.83	1076.87
SC	0.394471	0	0.164363	0.556895
GA	6924.47	6399.96	4941.14	5246.12
FL	0	0.135454	13.0807	2.61898
AL	936.091	1148.81	1178.46	1211.32
MS	80202.8	83807.5	79818.8	71386.7
TX	22406.4	28051.9	35128.5	42819.8
LA	234675	266450	271331	275051
CA	149444	172176	181518	131049
OR	98.0996	460.218	642.806	716.84
WA	271.313	377.374	727.127	1083.31
HI	126.475	47.5306	40.8716	71.3988
VT	0	0	0	0
OH	4542.27	4463.23	4939.74	5164.04
IN	4859.29	6254.25	7925.38	9224.64
MI	0	0	0	0
IL	4666.11	4144.74	3886.06	3737.32
WI	7.32339	8.64063	16.9564	25.4678
MN	34.5994	58.6869	114.441	282.988
WV	437.735	436.206	610.636	719.174
KY	28718.5	29179.8	29775.9	32103.7
TN	4658.2	3887.54	5050.97	4139.46
IA	2943.02	3692.78	4400.88	4751.72
MO	4533.23	5850.15	5975.9	5451.06
AR	23583.7	22614.6	20068.2	17608.2
ND	401.695	561.045	2179.96	7554.94
SD	78.6224	450.575	1067.37	1660.88
NE	233.262	284.044	296.94	671.729
KS	9914.4	10870	11836	12237.9
OK	4.41925	8.24293	11.6042	10.0639
NM	678.313	609.934	650.725	829.619
ID	1.33333	2.96806	4.78285	5.73093
MT	5.23514	5.28526	7.78754	6.7235
WY	1.0966	4.49093	9.31753	8.98056
UT	266.758	313.417	537.048	534.797
CO	199.373	190.467	275.962	332.633
AZ	434.556	831.337	2153.21	2669.46
NV	7583.94	8841.94	13761.7	18961.7
AK	4188.25	0	3130.53	2971.47
USA	607777	671754	706487	674451
