# Supplementary material for: Population in floodplains or close to sea level increased in US but declined in some counties—especially among Black residents
Source: Environ Res Lett. Author manuscript; Available in PMC 2025 Mar 14. (PMC11908447; doi:10.1088/1748-9326/acadf5)
Supplement: State and County Results [file NIHMS1876714-supplement-State_and_County_Results.zip › state_and_county/state_results/state_population_by_floodzone_Hispanic.xlsx]

## Sheet: in_A_zone
	1990	2000	2010	2020
ME	26.1966	61.682	99.5424	189.958
NH	178.834	265.24	461.202	894.331
MA	7051.05	11601.8	17339.7	25056.3
RI	382.484	589.124	883.553	1544.68
CT	150.018	171.153	352.287	551.705
NY	57828.6	68203.7	80287.8	95019.1
NJ	27253.7	37028.3	51124.4	69974.3
PA	2582.22	4378.2	8084.99	13340.7
DE	231.92	618.547	1181.51	1834.27
DC	56.0011	66.2713	166.198	290.654
VA	3225.48	5831.19	9648.24	14797.4
MD	876.72	1609.29	3421.34	5499.41
NC	1313.27	6348.3	13347.1	16327.7
SC	244.047	849.765	2134.94	3018.72
GA	2640.6	8046.17	14635.1	16682.3
FL	237444	356806	523753	659824
AL	838.775	2337.57	6023.57	7364.54
MS	1586.7	4842.97	8258.97	10127.5
TX	180624	277048	358275	411886
LA	18658	22930.9	41437	69449.6
CA	198568	284173	347055	268445
OR	2204.91	5016.14	7037.2	10371.7
WA	5352.96	9205.39	11723	14318.4
HI	2666.96	2193.31	3908.2	4727.31
VT	78.9443	129.049	188.777	349.118
OH	2240.27	3102.24	4597.26	7195.62
IN	1247.95	2902.82	6877.85	10921.7
MI	2382.51	3228.25	4489.77	6423.11
IL	11166.9	21588.9	28664.3	30620.1
WI	817.337	2232.76	4633.09	6063.15
MN	231.695	585.467	1196.53	1616.39
WV	497.332	776.679	1048.77	2007.42
KY	539.067	2069.15	4710.8	8119.26
TN	532.369	2334.29	5871.54	9496.49
IA	514.554	1219.79	1998.27	2862.05
MO	565.583	1122.71	2040.47	3257.75
AR	793.785	3148.45	6035.99	7446.85
ND	247.888	510.272	716.493	1480.79
SD	182.211	349.948	433.417	722.208
NE	944.036	3470.17	6992.37	9676.94
KS	2633.29	4521.99	5995.16	6851.5
OK	2176.32	4274.61	6964.8	9180.57
NM	37426.2	47534.3	53450.9	55093.5
ID	1309.61	2113.95	2754.02	3397.35
MT	266.987	384.545	576.356	816.172
WY	392.783	395.543	627.786	729.365
UT	809.816	1398.31	2573.53	3365.04
CO	6117.15	9409.57	11220.8	11753.6
AZ	22502.4	35944.9	43647	41627.6
NV	1903.92	3782.38	5837.41	7741.19
AK	108.156	125.624	224.3	340.164
USA	850614	1.26888e+06	1.72501e+06	1.97069e+06

## Sheet: in_X500_zone
	1990	2000	2010	2020
ME	17.986	37.7677	66.0655	82.2803
NH	153.837	323.826	510.326	823.347
MA	8336.87	10756.1	14702.9	18882.2
RI	415.482	711.87	1145.33	1979.22
CT	619.288	576.245	956.842	1187.14
NY	62408.4	71297.6	81058.1	91469
NJ	17551.9	26623.3	37015.7	48902.2
PA	2600.44	4364.43	8498	13160.1
DE	138.026	402.189	591.33	1040.92
DC	175.653	238.056	286.65	662.177
VA	4139.29	6430.17	11050.5	15671.2
MD	1041.12	1946.46	4019.54	5706.46
NC	798.508	3366.22	7147.01	9375.93
SC	167.727	327.087	937.476	1532.17
GA	2157.44	6053.89	10944.7	14172.5
FL	379102	608326	850014	1.07361e+06
AL	391.877	946.431	2598.62	3285.68
MS	1083.28	2083.78	4523.05	5822.21
TX	198646	298430	417391	490740
LA	16998.1	15804.7	23315.6	39156.1
CA	915479	1.39466e+06	1.76714e+06	1.36082e+06
OR	3604.15	8300.73	12972.9	17830.6
WA	768.191	2166.66	3832.49	5226.51
HI	1438.27	1374	2152.65	2180.47
VT	38.7516	48.9088	94.3333	154.073
OH	1128.74	1459.53	2437.99	3863.16
IN	1265.67	3627.94	7217.22	10428.9
MI	1764.38	2334.21	3526.53	4800.28
IL	7092.31	12882.7	20805.4	25739.6
WI	711.621	1524.08	2954.48	4285.31
MN	600.157	1474.14	2566.51	3643.89
WV	436.567	481.469	804.952	1217.78
KY	200.041	617.288	1466.72	2270.3
TN	712.677	2309.96	4988.07	7903.08
IA	559.121	1053.85	1856.09	2546.83
MO	503.689	805.326	1639.08	2328.73
AR	1228.92	2587.6	4098.3	4816.16
ND	579.633	1201.72	2366.21	4446
SD	213.887	406.198	657.468	1375.39
NE	1903.2	6910.11	10554.6	13828.9
KS	5323.32	12497.3	19557.8	22995.3
OK	3359.94	8168.49	12692.6	14800.8
NM	26784.3	31764.4	33097.2	32757.4
ID	3311.35	5619.05	7632.51	9186.33
MT	197.488	337.702	569.385	933.436
WY	1123.91	1356.88	1807.92	1995.37
UT	2852.78	7556.87	12413.2	14399.8
CO	13312.8	21178.3	27531.5	31194.7
AZ	388811	823809	1.22219e+06	1.42952e+06
NV	7963.11	28234	56981.8	69360.8
AK	61.4963	81.8823	132.933	196.782
USA	2.09027e+06	3.44588e+06	4.72551e+06	4.9443e+06

## Sheet: in_V_zone
	1990	2000	2010	2020
ME	1.53568	2.61029	3.10839	15.0151
NH	0.015832	0.171348	0.222874	0.311823
MA	133.645	141.464	188.287	509.189
RI	30.5854	39.9268	41.5023	89.4277
CT	23.9761	17.7292	49.4716	31.8168
NY	391.159	374.551	607.665	1130.44
NJ	89.2018	116.519	110.637	194.024
PA	0.115966	0.198559	0.432383	0.690308
DE	1.23983	2.76805	7.31278	16.4525
DC	0	0	0	0
VA	16.9282	53.7699	28.5965	163.708
MD	11.6423	5.5014	4.60576	6.12123
NC	42.8117	30.9102	100.578	183.153
SC	0.0741968	0	0.0177245	2.20485
GA	1.81883	2.62988	3.96611	18.5973
FL	2910.28	4260.28	6995.99	9642.9
AL	19.4519	37.0263	12.8282	51.2864
MS	66.3935	134.726	73.2062	208.447
TX	394.75	705.232	806.508	1334.88
LA	238.731	162.713	184.657	343.853
CA	103.194	153.931	235.526	212.298
OR	3.8929	5.41769	3.23257	8.09076
WA	11.6099	26.9354	34.6827	61.022
HI	526.251	631.09	737.925	961.512
VT	0	0	0	0
OH	0.405272	0.207355	0.40874	0.530282
IN	0	0	0	0
MI	0.0559657	0.00437382	0.130594	0.121731
IL	0	0	0	0
WI	0	0	0	0
MN	0	0	0	0
WV	0	0	0	0
KY	0	0	0	0
TN	0	0	0	0
IA	0	0	0	0
MO	0	0	0	0
AR	0	0	0	0
ND	0	0	0	0
SD	0	0	0	0
NE	0	0	0	0
KS	0	0	0	0
OK	0	0	0	0
NM	0	0	0	0
ID	0	0	0	0
MT	0	0	0	0
WY	0	0	0	0
UT	0.013587	0	0	0.2
CO	0	0	0	0
AZ	0	0	0	0
NV	0	0	0	0
AK	1.73941	11.8375	3.78823	10.6549
USA	5021.52	6918.15	10235.3	15197

## Sheet: behind_levee
	1990	2000	2010	2020
ME	0.792711	0.753882	2.13687	4.1511
NH	42.68	89.8694	136.023	222.365
MA	9142.7	10727.7	12047.7	13345.7
RI	106.065	186.531	362.341	579.984
CT	43.6813	47.4784	91.3048	86.4397
NY	2.00348	4.03912	5.23451	4.29975
NJ	625.178	1818.4	2421.06	2840.83
PA	530.377	604.397	2833.28	5749.4
DE	0	0	0	0
DC	99.4521	91.0761	123.155	175.026
VA	105.796	197.115	383.889	657.505
MD	222.9	545.135	1448.16	1979.53
NC	8.5533	21.0413	25.3909	31.3539
SC	0	0.0870156	0.164363	0.632755
GA	39.7043	80.9872	79.7493	113.404
FL	0.701411	8.12501	25.7787	37.7328
AL	32.7567	49.9444	129.253	179.658
MS	792.076	1300.74	2066.57	2384.25
TX	32150	43139.3	57305.8	68402.2
LA	26120.7	30301.9	51362.4	81171.6
CA	594877	879221	1.08444e+06	834299
OR	1596.1	2890.86	4194.72	4792.62
WA	1488.17	4053.19	7347.46	9576.89
HI	742.799	661.683	748.144	864.344
VT	0	0	0	0
OH	624.757	834.052	1172.86	1808.78
IN	1243.12	2528.27	4692	6370.38
MI	0	0	0	0
IL	946.681	2505.7	3977.62	4494.02
WI	14.3874	56.1097	91.9082	142.236
MN	87.7049	119.879	205.419	296.464
WV	101.996	107.755	418.212	494.579
KY	488.478	939.974	2052.16	4794.18
TN	29.1521	108.305	226.419	589.043
IA	2201.13	4527.75	7942.25	9701.2
MO	325.26	770.482	1090.28	1386.12
AR	454.047	1227.72	1793.01	2295.4
ND	744.957	1292.65	2333.68	4820.08
SD	78.4972	460.475	954.085	1716.04
NE	321.886	2279.29	5154.54	7705.06
KS	14743.1	26161	41276.4	47854.7
OK	4.36842	25.5377	26.2591	22.6181
NM	44276.3	47801.8	49097.9	44965.4
ID	12.2283	26.9694	21.7894	32.1682
MT	21.619	46.1082	78.7902	78.7529
WY	77.2287	144.576	312.386	376.4
UT	981.718	4004.4	5496.93	5407.4
CO	1896.87	2845.23	2807.85	2898.89
AZ	7200.25	14351.5	25220.5	28768.9
NV	4306.59	15284.6	31303.9	36522.8
AK	2011.04	2222.85	3745.1	4736.33
USA	751963	1.10671e+06	1.41908e+06	1.24578e+06
