# Supplementary material for: Population in floodplains or close to sea level increased in US but declined in some counties—especially among Black residents
Source: Environ Res Lett. Author manuscript; Available in PMC 2025 Mar 14. (PMC11908447; doi:10.1088/1748-9326/acadf5)
Supplement: State and County Results [file NIHMS1876714-supplement-State_and_County_Results.zip › state_and_county/state_results/state_population_by_riverine_flood_zone.xlsx]

## Sheet: in_A_zone
	1990	2000	2010	2020
ME	6035.5	5883.89	6204.45	6517.26
NH	18769.4	20745.8	20905.6	22099.4
MA	41547.3	42820.5	44251.8	48821.3
RI	5401.81	5348.93	4810.57	5662.14
CT	1443.83	1479.02	1706.17	1678.05
NY	91607	91582.1	90477.2	92054.8
NJ	80885.7	83581.2	86462.6	93093.7
PA	218813	211455	202390	203178
DE	3281.91	3374.84	3614.53	4097.9
DC	1868.54	1578.52	1722.72	1924.86
VA	61299.2	63949.7	62507.4	68078.6
MD	16998.8	17169.4	17541.2	20786.5
NC	76210.7	78609.2	86205.8	88085.9
SC	27690.1	29095.5	29938	30822.5
GA	100786	111085	117253	121397
FL	173710	227387	291183	341582
AL	101635	101366	97684.4	98268.5
MS	133712	135380	128005	115671
TX	596854	688776	729680	791888
LA	186954	207882	229864	230038
CA	495779	561219	600398	621329
OR	59502.2	67830.6	72110	80011.7
WA	27628.5	35205.7	37105.6	40423.7
HI	7156.97	6963.03	7733.77	7682.98
VT	11406.9	11247.2	11147.9	11633.3
OH	178140	167451	166317	166353
IN	110138	112035	114063	121014
MI	123453	122775	119074	120106
IL	133596	135612	133694	127214
WI	51776.8	54431.2	54225.9	56844.6
MN	20066.9	22554.4	24601	26401.2
WV	143588	134340	129772	121262
KY	145387	146978	144274	144249
TN	82898	90842.1	97781.7	105747
IA	45979.4	45241.2	41231.6	43185.7
MO	69999	68139.4	65839.2	64988
AR	88508	92296.7	95918.7	92865.4
ND	18129.2	20095.7	21849.6	29370.2
SD	17112.7	17161.6	16995.7	16612.5
NE	46552.2	51206.2	53636.2	57615.2
KS	48173.6	45434.9	42466.3	41818.8
OK	75215.3	80809.8	79456.6	79995.7
NM	78364.7	90783.6	96652.8	95554.2
ID	18017.2	22517.1	24340.3	29849.4
MT	20756.7	22734.1	22717.9	23256.2
WY	6253.14	7189.95	7732.43	7466.43
UT	11683.8	14742.8	17302	19014.8
CO	43111.4	50737.3	50754.9	52749.7
AZ	76567.9	108859	129272	131591
NV	22672	32897.8	38662.9	43563.7
AK	3549.86	3954.08	5033.01	5307.83
USA	4.22667e+06	4.57283e+06	4.77457e+06	4.97082e+06

## Sheet: in_X500_zone
	1990	2000	2010	2020
ME	2993.14	2647.45	2637.15	2718.1
NH	12666.7	14062.5	14046.3	14999.5
MA	51040.4	52125.9	54069.7	58656.2
RI	4015.83	4076.26	4212.84	4721.45
CT	1330.13	1393.03	1361.1	1462.72
NY	94968.9	95777.9	96260.8	97104.1
NJ	71223.4	74767.8	75245.8	80928.3
PA	136735	131690	131880	133338
DE	2413.03	2248.64	2428.11	2720.57
DC	590.361	499.19	422.953	451.333
VA	28563.7	29846.9	33092.1	36434.1
MD	12486.1	13525.4	16030.7	15444.8
NC	47915.7	51310	57590.7	57652.3
SC	9942.48	10440.5	12142.5	13186.2
GA	48951.9	57842.1	60708.7	66671.7
FL	63577	79098.6	96634.6	109649
AL	43267	42081.4	45995.9	47312.5
MS	76917.6	78600	76922.8	69194.4
TX	605095	719982	844814	949486
LA	111642	110592	115823	115998
CA	2.79863e+06	3.24804e+06	3.54614e+06	3.74763e+06
OR	74275.4	91995.9	104618	115535
WA	16912.3	21781.5	24571.1	26777.2
HI	3870.04	4288.17	5769.16	5968.57
VT	5257.54	5130.79	5165.63	5102.05
OH	96763.5	94704.4	96385.1	97713.1
IN	72661.7	79437.5	86735.4	91914.7
MI	88719.2	90078.4	88162.7	90071.1
IL	135870	135330	138472	137491
WI	50923.7	55500.3	55862.7	56964.7
MN	37471.5	39337.4	44454.4	49776.8
WV	83510.9	75853.6	73545.7	69805.8
KY	49050.6	49773.2	52481.4	52386.1
TN	57189.5	60807.6	66149.3	70526.2
IA	31331.8	31675.3	29134.2	30302.2
MO	44644.5	45443.5	48039.5	50029.6
AR	130000	125053	120136	109878
ND	89138.6	98645.7	108094	117526
SD	20846.2	21615.9	21353.4	22890.7
NE	68620.4	75670.1	77670.7	79670
KS	103767	106746	109406	107875
OK	90094.9	94712.8	95710.9	99139.9
NM	53671	60529.9	60852.1	59095
ID	49656.5	59765.2	64777.2	70525.9
MT	19779.8	22222.9	23858.9	25562.3
WY	12651.4	13826.8	14738.4	14351.1
UT	41887.2	54533.2	62601.2	69808.6
CO	73390.5	87187.1	97301.2	107519
AZ	2.12818e+06	3.08127e+06	3.87511e+06	4.35073e+06
NV	81685.4	146802	230856	264304
AK	1906.67	2263.8	2151.97	2480.36
USA	8.03869e+06	9.75264e+06	1.11726e+07	1.20775e+07

## Sheet: in_V_zone
	1990	2000	2010	2020
ME	0	0	0	0
NH	0	0	0	0
MA	24.6066	24.1112	25.2884	16.5335
RI	0	0	0	0
CT	0	0	0	0.00843043
NY	0.0675887	0.0435092	0	0
NJ	0.712515	0.259096	0	0
PA	50.7755	38.8893	35.6912	22.2513
DE	0	0	0	0
DC	0	0	0	0
VA	0	0	0	0
MD	0	0	0	0
NC	0	0	0	0
SC	0	0	0	0
GA	0	0	0	0
FL	0	3.97744	0	0
AL	0	0	0	0
MS	0	0	0	0
TX	0	0	0	0
LA	0	0	0	0
CA	0	0	1.12109	0.531339
OR	0	0	0	0
WA	0	0	1.11838	3.07553
HI	40.0001	89.0016	153.701	165.57
VT	0	0	0	0
OH	37.9721	32.6977	31.0918	32.2353
IN	0	0	0	0
MI	14.2391	14.5074	13.5635	11.7013
IL	0	0	0	0
WI	0	0	0	0
MN	0	0	0	0
WV	0	0	0	0
KY	0	0	0	0
TN	0	0	0	0
IA	0	0	0	0
MO	0	0	0	0
AR	0	0	0	0
ND	0	0	0	0
SD	0	0	0	0
NE	0	0	0	0
KS	0	0	0	0
OK	0	0	0	0
NM	0	0	0	0
ID	0	0	0	0
MT	0	0	0	0
WY	0	0	0	0
UT	0.627717	0.834862	1.12658	1.5
CO	0	0	0	0
AZ	0	0	0	0
NV	0	0	0	0
AK	136.958	293.371	134.423	165.55
USA	305.959	497.693	397.125	418.956

## Sheet: behind_levee
	1990	2000	2010	2020
ME	193.778	159.261	163.827	146.305
NH	502.625	605.771	521.677	874.467
MA	24324	24321.6	24393.4	23584.1
RI	128.765	243.888	161.58	243.306
CT	0	0	0	0
NY	566.124	529.924	485.809	437.009
NJ	3002.9	3261.93	3499.49	4131.86
PA	75725.1	71569.7	69311.7	68540.5
DE	0	0	0	0
DC	0	0	0	0
VA	3253.93	3773.65	4945.93	7689.91
MD	1286.37	1433.56	1547.39	1570.65
NC	2520.6	2266.03	2287.88	1505.93
SC	8.87559	10.627	9.44471	8.78093
GA	7579.33	7236.45	5618.64	6027.52
FL	77.2756	269.611	320.792	394.877
AL	4426.52	4278.83	4389.54	5004.84
MS	131399	125078	109934	97395
TX	87140.7	149872	198304	241570
LA	192544	204123	209113	208489
CA	1.26297e+06	1.42953e+06	1.50818e+06	1.56361e+06
OR	8170.96	9094.44	9632.34	9715.9
WA	5400.26	6648.57	10001.3	12618.6
HI	1400.79	1072.46	1126.46	1065.89
VT	0	0	0	0
OH	51731.9	46208.1	43299.1	41313.8
IN	68759.6	65757.9	63206.7	61982.1
MI	0	0	0	0
IL	31684.4	30439.6	29036.7	27064.6
WI	2788.81	2697.66	2729.15	2678.23
MN	5644.66	5499.22	5371.53	5747.14
WV	21637.9	19232.3	19030.2	17495.3
KY	107843	102506	101010	101022
TN	8213.01	7208.84	8511.06	8170.07
IA	69965.4	71481.4	72657.7	72202.1
MO	34389.9	34734.9	32860.3	32696.4
AR	61419.6	56977.9	50944.6	45566.4
ND	69602.2	78835.6	96292	114450
SD	13042.9	15534.6	16511.4	16868.5
NE	27797.7	30013.6	31123.1	31842.5
KS	221662	221871	224644	220250
OK	584.487	741.56	672.021	661.419
NM	68448.8	70643.1	72427.1	69309.5
ID	1135.15	1189.6	1214.73	1041.28
MT	2537.39	2828.32	2869.64	2652.81
WY	2714.19	3863.92	4504.94	4178.7
UT	6296.14	10183.5	10657.2	10825.3
CO	3652.18	4862.22	4727.15	6028.18
AZ	20229.2	33981.7	51032.1	56399.8
NV	38995.2	51233	75039.6	88295.2
AK	43982.2	43679.8	49069.6	49925.7
USA	2.79738e+06	3.05758e+06	3.23339e+06	3.34329e+06
