# Supplementary material for: Population in floodplains or close to sea level increased in US but declined in some counties—especially among Black residents
Source: Environ Res Lett. Author manuscript; Available in PMC 2025 Mar 14. (PMC11908447; doi:10.1088/1748-9326/acadf5)
Supplement: State and County Results [file NIHMS1876714-supplement-State_and_County_Results.zip › state_and_county/state_results/state_population_by_storm_surge_zone.xlsx]

## Sheet: in_A_zone
	1990	2000	2010	2020
ME	1746.58	1681.85	1688.21	1796.29
NH	3498.23	4164.24	3805.66	4384.77
MA	86278.9	94289.6	95624.1	114369
RI	17609.9	17860.4	16388.5	17115.5
CT	6282.47	5830.76	5833.33	5851.55
NY	352198	366083	387200	423552
NJ	263406	284425	287505	327847
PA	12153.2	9868.9	12093.5	11319.1
DE	11386.3	16422.4	19414.6	22092.2
DC	2803.86	2733	3171.27	3661.83
VA	120017	128464	123308	127591
MD	33751.3	35479.1	35410.3	37030.9
NC	93990	102499	113130	112175
SC	5602.22	7194.1	10568.3	16052.3
GA	39049	46223.2	49444.3	53598.5
FL	1.47311e+06	1.69878e+06	1.85733e+06	2.06153e+06
AL	23997.1	26806.1	25311.4	27606.3
MS	75141.5	82565.4	71219.1	74391.6
LA	424137	451619	434233	460421
TX	125710	140631	138547	152953
CA	196243	211545	211615	235787
OR	11259.8	11679.5	11511.2	13120.1
WA	23402.6	24719.4	24382.2	27181.4
HI	31384	31101	48727.6	50953.1
VT	0	0	0	0
OH	0	0	0	0
IN	0	0	0	0
MI	0	0	0	0
IL	0	0	0	0
WI	0	0	0	0
MN	0	0	0	0
WV	0	0	0	0
KY	0	0	0	0
TN	0	0	0	0
IA	0	0	0	0
MO	0	0	0	0
AR	0	0	0	0
ND	0	0	0	0
SD	0	0	0	0
NE	0	0	0	0
KS	0	0	0	0
OK	0	0	0	0
NM	0	0	0	0
ID	0	0	0	0
MT	0	0	0	0
WY	0	0	0	0
UT	0	0	0	0
CO	0	0	0	0
AZ	0	0	0	0
NV	0	0	0	0
AK	0	0	0	0
USA	3.43416e+06	3.80267e+06	3.98746e+06	4.38238e+06

## Sheet: in_X500_zone
	1990	2000	2010	2020
ME	335.044	356.979	315.337	323.825
NH	751.079	868.177	919.761	890.9
MA	30536.7	33305	34567.8	38581.4
RI	26783.1	26365.7	25431.3	26102.7
CT	9651.75	8910.04	9096.86	8698.49
NY	262112	277814	293647	328988
NJ	116599	123490	127844	134641
PA	14982.8	13398.4	14808.8	16752.4
DE	4882.42	7816.55	6961.94	8118.89
DC	4341.09	4506.14	4670.9	7932.89
VA	124132	128300	135396	136472
MD	16521.6	17489.1	17412.2	19093.1
NC	42448.7	50401.8	57749.1	59787.7
SC	3884.93	4556.94	9057.55	11913.3
GA	51864.2	61615.1	70042.5	77861.9
FL	1.8327e+06	2.25596e+06	2.44536e+06	2.70635e+06
AL	13720.3	14539.5	14292.1	15731.1
MS	36590.3	41036.6	45536.2	45155.3
LA	499608	494916	394691	424568
TX	131766	156523	177884	198152
CA	390690	430504	449489	503087
OR	3877.51	6990.89	8741.15	11824.8
WA	4290.11	5508.64	6158.98	6783.36
HI	13545.7	12951.2	17224.5	17561.1
VT	0	0	0	0
OH	0	0	0	0
IN	0	0	0	0
MI	0	0	0	0
IL	0	0	0	0
WI	0	0	0	0
MN	0	0	0	0
WV	0	0	0	0
KY	0	0	0	0
TN	0	0	0	0
IA	0	0	0	0
MO	0	0	0	0
AR	0	0	0	0
ND	0	0	0	0
SD	0	0	0	0
NE	0	0	0	0
KS	0	0	0	0
OK	0	0	0	0
NM	0	0	0	0
ID	0	0	0	0
MT	0	0	0	0
WY	0	0	0	0
UT	0	0	0	0
CO	0	0	0	0
AZ	0	0	0	0
NV	0	0	0	0
AK	0	0	0	0
USA	3.63662e+06	4.17813e+06	4.3673e+06	4.80537e+06

## Sheet: in_V_zone
	1990	2000	2010	2020
ME	628.45	668.844	621.605	751.046
NH	34.1401	33.4724	30.2682	32.3923
MA	9524.98	9818.16	10008.4	11835.4
RI	2249.83	2330.94	2057.92	2241.23
CT	1242.06	938.422	1179.61	951.414
NY	4842.68	5182.49	5056.7	6188.01
NJ	1851	1914.46	1243.07	1444.5
PA	0	0	0	0
DE	278.068	449.383	437.72	507.267
DC	0	0	0	0
VA	1240.52	1489.88	1079.62	1630.6
MD	399.665	320.501	294.996	297.285
NC	4712.56	4563.97	4364.85	5414.51
SC	14.5047	49.3317	17.4632	97.1818
GA	241.306	248.182	240.459	371.308
FL	56420.6	60635.3	64450.4	72224.3
AL	1428.71	1686.19	1332.99	1721.31
MS	5624.96	6955.21	2495.4	3165.01
LA	8688.08	8812.62	6747.81	6497.71
TX	6498.85	8054.95	6658.37	8657.63
CA	2231.9	2121.78	2309.27	1954.23
OR	204.042	181.11	174.511	217.426
WA	909.644	1027.22	1121.16	1263.33
HI	6867.53	7727.15	7810.15	8642.59
VT	0	0	0	0
OH	0	0	0	0
IN	0	0	0	0
MI	0	0	0	0
IL	0	0	0	0
WI	0	0	0	0
MN	0	0	0	0
WV	0	0	0	0
KY	0	0	0	0
TN	0	0	0	0
IA	0	0	0	0
MO	0	0	0	0
AR	0	0	0	0
ND	0	0	0	0
SD	0	0	0	0
NE	0	0	0	0
KS	0	0	0	0
OK	0	0	0	0
NM	0	0	0	0
ID	0	0	0	0
MT	0	0	0	0
WY	0	0	0	0
UT	0	0	0	0
CO	0	0	0	0
AZ	0	0	0	0
NV	0	0	0	0
AK	0	0	0	0
USA	116134	125210	119733	136106

## Sheet: behind_levee
	1990	2000	2010	2020
ME	0	0	0	0
NH	0	0	0	0
MA	9143.87	7925.07	8389.54	9827.93
RI	768.546	473.517	2860.26	3286.96
CT	211.497	180.928	212.485	321.646
NY	0	0	0	0
NJ	0	0	0	0
PA	0	0	0	0
DE	0	0	0	0
DC	3153.47	3112.1	2892.82	2934.22
VA	747.999	774.891	775.059	897.456
MD	1618.03	1525.09	1844.77	2193.51
NC	0	0	0	0
SC	0	0	0	0
GA	0	0	0	0
FL	0	0	0	0
AL	0	0	0	0
MS	0	0	0	0
LA	607584	636636	639206	660874
TX	36820.2	37109.6	37000.4	37299.4
CA	789724	840748	955163	1.03324e+06
OR	4669.19	6527.62	8031.62	9157.79
WA	45392.7	48162	50139.9	51423.1
HI	7267.98	6875.92	7491.55	7779.84
VT	0	0	0	0
OH	0	0	0	0
IN	0	0	0	0
MI	0	0	0	0
IL	0	0	0	0
WI	0	0	0	0
MN	0	0	0	0
WV	0	0	0	0
KY	0	0	0	0
TN	0	0	0	0
IA	0	0	0	0
MO	0	0	0	0
AR	0	0	0	0
ND	0	0	0	0
SD	0	0	0	0
NE	0	0	0	0
KS	0	0	0	0
OK	0	0	0	0
NM	0	0	0	0
ID	0	0	0	0
MT	0	0	0	0
WY	0	0	0	0
UT	0	0	0	0
CO	0	0	0	0
AZ	0	0	0	0
NV	0	0	0	0
AK	0	0	0	0
USA	1.5071e+06	1.59005e+06	1.71401e+06	1.81924e+06
