# Supplementary material for: Population in floodplains or close to sea level increased in US but declined in some counties—especially among Black residents
Source: Environ Res Lett. Author manuscript; Available in PMC 2025 Mar 14. (PMC11908447; doi:10.1088/1748-9326/acadf5)
Supplement: State and County Results [file NIHMS1876714-supplement-State_and_County_Results.zip › state_and_county/state_results/state_population_X500.xlsx]

## Sheet: in_A_zone
	1990	2000	2010	2020
ME	7782.08	7565.74	7892.66	8313.54
NH	22267.6	24910	24711.3	26484.1
MA	127826	137110	139876	163190
RI	23011.7	23209.4	21199	22777.6
CT	7726.3	7309.78	7539.49	7529.6
NY	443805	457665	477678	515607
NJ	344292	368006	373968	420941
PA	230966	221323	214483	214497
DE	14668.2	19797.2	23029.1	26190.1
DC	4672.39	4311.51	4893.99	5586.69
VA	181316	192414	185816	195670
MD	50750.1	52648.5	52951.5	57817.3
NC	170201	181109	199336	200261
SC	33292.3	36289.6	40506.3	46874.8
GA	139835	157308	166697	174996
FL	1.64682e+06	1.92617e+06	2.14851e+06	2.40311e+06
AL	125632	128172	122996	125875
MS	208853	217945	199224	190062
TX	722564	829407	868228	944840
LA	611091	659501	664097	690459
CA	692022	772763	812013	857115
OR	70762	79510.1	83621.2	93131.7
WA	51031.1	59925	61487.8	67605.2
HI	38541	38064	56461.4	58636.1
VT	11406.9	11247.2	11147.9	11633.3
OH	178140	167451	166317	166353
IN	110138	112035	114063	121014
MI	123453	122775	119074	120106
IL	133596	135612	133694	127214
WI	51776.8	54431.2	54225.9	56844.6
MN	20066.9	22554.4	24601	26401.2
WV	143588	134340	129772	121262
KY	145387	146978	144274	144249
TN	82898	90842.1	97781.7	105747
IA	45979.4	45241.2	41231.6	43185.7
MO	69999	68139.4	65839.2	64988
AR	88508	92296.7	95918.7	92865.4
ND	18129.2	20095.7	21849.6	29370.2
SD	17112.7	17161.6	16995.7	16612.5
NE	46552.2	51206.2	53636.2	57615.2
KS	48173.6	45434.9	42466.3	41818.8
OK	75215.3	80809.8	79456.6	79995.7
NM	78364.7	90783.6	96652.8	95554.2
ID	18017.2	22517.1	24340.3	29849.4
MT	20756.7	22734.1	22717.9	23256.2
WY	6253.14	7189.95	7732.43	7466.43
UT	11683.8	14742.8	17302	19014.8
CO	43111.4	50737.3	50754.9	52749.7
AZ	76567.9	108859	129272	131591
NV	22672	32897.8	38662.9	43563.7
AK	3549.86	3954.08	5033.01	5307.83
USA	7.66082e+06	8.3755e+06	8.76203e+06	9.3532e+06

## Sheet: in_X500_zone
	1990	2000	2010	2020
ME	3328.18	3004.43	2952.49	3041.92
NH	13417.8	14930.7	14966	15890.4
MA	81577	85430.9	88637.5	97237.6
RI	30799	30441.9	29644.2	30824.2
CT	10981.9	10303.1	10458	10161.2
NY	357081	373592	389908	426092
NJ	187823	198258	203090	215570
PA	151718	145089	146689	150090
DE	7295.45	10065.2	9390.05	10839.5
DC	4931.45	5005.33	5093.85	8384.22
VA	152695	158147	168488	172906
MD	29007.8	31014.5	33442.9	34538
NC	90364.4	101712	115340	117440
SC	13827.4	14997.5	21200.1	25099.4
GA	100816	119457	130751	144534
FL	1.89628e+06	2.33506e+06	2.54199e+06	2.816e+06
AL	56987.3	56620.8	60288	63043.6
MS	113508	119637	122459	114350
TX	736861	876505	1.0227e+06	1.14764e+06
LA	611250	605508	510514	540566
CA	3.18932e+06	3.67855e+06	3.99563e+06	4.25071e+06
OR	78153	98986.7	113359	127360
WA	21202.4	27290.1	30730.1	33560.6
HI	17415.8	17239.3	22993.7	23529.6
VT	5257.54	5130.79	5165.63	5102.05
OH	96763.5	94704.4	96385.1	97713.1
IN	72661.7	79437.5	86735.4	91914.7
MI	88719.2	90078.4	88162.7	90071.1
IL	135870	135330	138472	137491
WI	50923.7	55500.3	55862.7	56964.7
MN	37471.5	39337.4	44454.4	49776.8
WV	83510.9	75853.6	73545.7	69805.8
KY	49050.6	49773.2	52481.4	52386.1
TN	57189.5	60807.6	66149.3	70526.2
IA	31331.8	31675.3	29134.2	30302.2
MO	44644.5	45443.5	48039.5	50029.6
AR	130000	125053	120136	109878
ND	89138.6	98645.7	108094	117526
SD	20846.2	21615.9	21353.4	22890.7
NE	68620.4	75670.1	77670.7	79670
KS	103767	106746	109406	107875
OK	90094.9	94712.8	95710.9	99139.9
NM	53671	60529.9	60852.1	59095
ID	49656.5	59765.2	64777.2	70525.9
MT	19779.8	22222.9	23858.9	25562.3
WY	12651.4	13826.8	14738.4	14351.1
UT	41887.2	54533.2	62601.2	69808.6
CO	73390.5	87187.1	97301.2	107519
AZ	2.12818e+06	3.08127e+06	3.87511e+06	4.35073e+06
NV	81685.4	146802	230856	264304
AK	1906.67	2263.8	2151.97	2480.36
USA	1.16753e+07	1.39308e+07	1.55399e+07	1.68829e+07

## Sheet: in_V_zone
	1990	2000	2010	2020
ME	628.45	668.844	621.605	751.046
NH	34.1401	33.4724	30.2682	32.3923
MA	9549.59	9842.27	10033.7	11851.9
RI	2249.83	2330.94	2057.92	2241.23
CT	1242.06	938.422	1179.61	951.422
NY	4842.75	5182.54	5056.7	6188.01
NJ	1851.72	1914.72	1243.07	1444.5
PA	50.7755	38.8893	35.6912	22.2513
DE	278.068	449.383	437.72	507.267
DC	0	0	0	0
VA	1240.52	1489.88	1079.62	1630.6
MD	399.665	320.501	294.996	297.285
NC	4712.56	4563.97	4364.85	5414.51
SC	14.5047	49.3317	17.4632	97.1818
GA	241.306	248.182	240.459	371.308
FL	56420.6	60639.2	64450.4	72224.3
AL	1428.71	1686.19	1332.99	1721.31
MS	5624.96	6955.21	2495.4	3165.01
TX	6498.85	8054.95	6658.37	8657.63
LA	8688.08	8812.62	6747.81	6497.71
CA	2231.9	2121.78	2310.39	1954.77
OR	204.042	181.11	174.511	217.426
WA	909.644	1027.22	1122.27	1266.4
HI	6907.53	7816.16	7963.85	8808.16
VT	0	0	0	0
OH	37.9721	32.6977	31.0918	32.2353
IN	0	0	0	0
MI	14.2391	14.5074	13.5635	11.7013
IL	0	0	0	0
WI	0	0	0	0
MN	0	0	0	0
WV	0	0	0	0
KY	0	0	0	0
TN	0	0	0	0
IA	0	0	0	0
MO	0	0	0	0
AR	0	0	0	0
ND	0	0	0	0
SD	0	0	0	0
NE	0	0	0	0
KS	0	0	0	0
OK	0	0	0	0
NM	0	0	0	0
ID	0	0	0	0
MT	0	0	0	0
WY	0	0	0	0
UT	0.627717	0.834862	1.12658	1.5
CO	0	0	0	0
AZ	0	0	0	0
NV	0	0	0	0
AK	136.958	293.371	134.423	165.55
USA	116440	125707	120130	136525

## Sheet: behind_levee
	1990	2000	2010	2020
ME	193.778	159.261	163.827	146.305
NH	502.625	605.771	521.677	874.467
MA	33467.9	32246.6	32782.9	33412
RI	897.311	717.404	3021.83	3530.26
CT	211.497	180.928	212.485	321.646
NY	566.124	529.924	485.809	437.009
NJ	3002.9	3261.93	3499.49	4131.86
PA	75725.1	71569.7	69311.7	68540.5
DE	0	0	0	0
DC	3153.47	3112.1	2892.82	2934.22
VA	4001.93	4548.54	5720.99	8587.37
MD	2904.4	2958.66	3392.16	3764.16
NC	2520.6	2266.03	2287.88	1505.93
SC	8.87559	10.627	9.44471	8.78093
GA	7579.33	7236.45	5618.64	6027.52
FL	77.2756	269.611	320.792	394.877
AL	4426.52	4278.83	4389.54	5004.84
MS	131399	125078	109934	97395
TX	123961	186981	235305	278869
LA	800128	840759	848319	869363
CA	2.05269e+06	2.27027e+06	2.46334e+06	2.59685e+06
OR	12840.1	15622.1	17664	18873.7
WA	50792.9	54810.6	60141.2	64041.7
HI	8668.77	7948.38	8618.01	8845.73
VT	0	0	0	0
OH	51731.9	46208.1	43299.1	41313.8
IN	68759.6	65757.9	63206.7	61982.1
MI	0	0	0	0
IL	31684.4	30439.6	29036.7	27064.6
WI	2788.81	2697.66	2729.15	2678.23
MN	5644.66	5499.22	5371.53	5747.14
WV	21637.9	19232.3	19030.2	17495.3
KY	107843	102506	101010	101022
TN	8213.01	7208.84	8511.06	8170.07
IA	69965.4	71481.4	72657.7	72202.1
MO	34389.9	34734.9	32860.3	32696.4
AR	61419.6	56977.9	50944.6	45566.4
ND	69602.2	78835.6	96292	114450
SD	13042.9	15534.6	16511.4	16868.5
NE	27797.7	30013.6	31123.1	31842.5
KS	221662	221871	224644	220250
OK	584.487	741.56	672.021	661.419
NM	68448.8	70643.1	72427.1	69309.5
ID	1135.15	1189.6	1214.73	1041.28
MT	2537.39	2828.32	2869.64	2652.81
WY	2714.19	3863.92	4504.94	4178.7
UT	6296.14	10183.5	10657.2	10825.3
CO	3652.18	4862.22	4727.15	6028.18
AZ	20229.2	33981.7	51032.1	56399.8
NV	38995.2	51233	75039.6	88295.2
AK	43982.2	43679.8	49069.6	49925.7
USA	4.30448e+06	4.64763e+06	4.9474e+06	5.16253e+06
